# Supplementary material for: Harmonious genetic combinations rewire regulatory networks and flip gene essentiality
Source: Nat Commun. 2019 Aug 14;10:3657. doi: 10.1038/s41467-019-11523-z (PMC6694120; doi:10.1038/s41467-019-11523-z)
Supplement: Supplementary file 4 — Source Data [file 41467_2019_11523_MOESM4_ESM.zip]

Archive with 6 entries (5 files):
- Source Data Experiment1.txt
- Source Data Experiment3.txt
- Source Data Experiment2.txt
- Datasets-HeaderDescriptions.txt
- __MACOSX/
- __MACOSX/._Datasets-HeaderDescriptions.txt
