# Supplementary material for: Harmonious genetic combinations rewire regulatory networks and flip gene essentiality
Source: Nat Commun. 2019 Aug 14;10:3657. doi: 10.1038/s41467-019-11523-z (PMC6694120; doi:10.1038/s41467-019-11523-z)
Supplement: Supplementary file 4 — Source Data [file 41467_2019_11523_MOESM4_ESM.zip › Source Data Experiment1.txt]

id	samp_id.glu	yfp.min.glu	yfp.5th.glu	yfp.25th.glu	yfp.median.glu	yfp.75th.glu	yfp.95th.glu	yfp.max.glu	yfp.mean.glu	yfp.variance.glu	fracon.glu	mean.norm.fsc.glu	var.norm.fsc.glu	N.glu	mean.on.fraction.glu	var.on.fraction.glu	cells.per.sec.glu	dip.stat.glu	dip.pval.glu	mean.fsc.glu	median.fsc.glu	mean.ssc.glu	median.ssc.glu	FITC.saturation.corrected.glu	pct.oversaturation.glu	dens.-0.5.glu	dens.-0.45.glu	dens.-0.39.glu	dens.-0.34.glu	dens.-0.29.glu	dens.-0.23.glu	dens.-0.18.glu	dens.-0.13.glu	dens.-0.07.glu	dens.-0.02.glu	dens.0.03.glu	dens.0.09.glu	dens.0.14.glu	dens.0.19.glu	dens.0.25.glu	dens.0.3.glu	dens.0.35.glu	dens.0.41.glu	dens.0.46.glu	dens.0.51.glu	dens.0.57.glu	dens.0.62.glu	dens.0.67.glu	dens.0.73.glu
1	170927-Plate_001.A1	-175	7800.65971679688	13820.099609375	20860	30200.099609375	48527.21796875	122773	23369.3218627926	171941409.501599	0.985401459854015	7.16944070174886	6.99271781365264	6439	23715.5993498048	166274051.265134	18197.2402032309	0.00232841458467404	0.998264363600429	3479.52896412486	3329	4128.15203238444	3941	0	0	0	0	0	0	0	0	0	0	0.002	0.011	0.001	0	0	0	0	0	0	0	0	0	0	0	0.001	0.003
2	170927-Plate_001.A2	-390.600006103516	-61.5999984741211	2.79999995231628	50.3999977111816	99.4000015258789	180.599990844727	58842	65.2253720851242	599569.093830606	0.000973393900064893	0.0174954738267131	0.0360477927036375	6164	13396.599802653	518470385.344639	16753.1734997533	0.00752931820505844	0.0790450872015019	4038.42813108371	3929.5	4741.23937643696	4551.39990234375	0	0	0	0	0	0	0	0	0.001	0.006	0.074	0.579	0.319	0.02	0	0	0	0	0	0	0	0	0	0	0	0
3	170927-Plate_001.A3	-200.199996948242	-53.9699995040893	2.79999995231628	43.3999977111816	89.5999984741211	166.599990844727	427	48.0838889888198	4546.66937629491	0.000459418070444104	0.0147221608099507	0.00068317464916352	6530	406.933329264323	341.693302002115	19416.1217006214	0.00698521968009719	0.116923668993455	3474.96439509954	3361.5	4418.31630807032	4210.49975585938	0	0	0	0	0	0	0	0	0	0	0.066	0.642	0.279	0.013	0	0	0	0	0	0	0	0	0	0	0	0
4	170927-Plate_001.A4	-243.599990844727	-58.7999992370605	-2.79999995231628	37.7999992370605	84	159.179992675781	394.799987792969	42.0517952058832	4349.02080033413	0.000154154462771697	0.0122810446828237	0.000616746711228079	6487	394.799987792969	NA	18893.0152799951	0.00759974667511083	0.0710360975708682	3559.87706181594	3441	4337.58752990883	4135.60009765625	0	0	0	0	0	0	0	0	0	0.001	0.078	0.65	0.263	0.008	0	0	0	0	0	0	0	0	0	0	0	0
5	170927-Plate_001.A5	-215.599990844727	-51.7999992370605	-1.39999997615814	39.2000007629395	81.1999969482422	156.800003051758	427	42.8268537462224	4110.94203868456	0.000156494522691706	0.0141202417142051	0.000728357977924551	6390	427	NA	18716.9511350622	0.00804062632247144	0.0428941737282427	3307.2161971831	3167.25	4387.43122487911	4135.60009765625	0	0	0	0	0	0	0	0	0	0	0.067	0.669	0.255	0.008	0	0	0	0	0	0	0	0	0	0	0	0
6	170927-Plate_001.A6	-98	7895.16005859375	13609.3999023438	20469.400390625	29339.798828125	48257.720703125	119313.6015625	23039.5495091188	164303244.15628	0.990221946298308	7.38071130156053	11.4424263996708	6443	23267.11703562	160628809.77546	18057.7249941141	0.00312103774353397	0.98476630037141	3431.37552382431	3343	4436.58406281223	4240.60009765625	0	0	0	0	0	0	0	0	0	0	0.003	0.007	0	0	0	0	0	0	0	0	0	0	0	0	0.001	0.001
7	170927-Plate_001.A7	-579.599975585938	-61.5999984741211	-4.19999980926514	36.3999977111816	78.4000015258789	155.399993896484	34237	56.9265403258595	431112.805297421	0.00109546165884194	0.0177521786411179	0.052880040394709	6390	17306.9995509556	105953135.275818	17646.6081792613	0.00790111296833461	0.0531323693552359	3258.30187793427	3095.75	4247.83961647762	4001.19995117188	0	0	0	0	0	0	0	0.001	0.005	0.004	0.07	0.674	0.237	0.008	0	0	0	0	0	0	0	0	0	0	0	0
8	170927-Plate_001.A8	-175	-51.7999992370605	2.79999995231628	44.7999992370605	93.7999954223633	175	438.199981689453	51.5748110440098	4888.27848905805	0.000300932891965092	0.0148639732853045	0.000595006333265863	6646	427.699981689453	220.5	19481.4888274508	0.00770975765919563	0.0457052203910092	3624.23051459525	3522.25	4442.24437139409	4216.7998046875	0	0	0	0	0	0	0	0	0	0	0.063	0.624	0.296	0.017	0	0	0	0	0	0	0	0	0	0	0	0
9	170927-Plate_001.A9	-229.599990844727	-47.5999984741211	4.19999980926514	44.7999992370605	91	166.599990844727	387.799987792969	50.4161151817587	4462.35309761269	0.000149499177754522	0.0156275161000343	0.000622036167605214	6689	387.799987792969	NA	19917.6861402212	0.00724390848324999	0.0754621444624125	3429.22409926745	3327.5	4309.52287532688	4121.60009765625	0	0	0	0	0	0	0	0	0	0.001	0.052	0.641	0.292	0.014	0	0	0	0	0	0	0	0	0	0	0	0
10	170927-Plate_001.B1	-163.800003051758	8434.15986328125	15610	22919.400390625	32263	51023.558203125	127464.3984375	25207.2926808684	188543483.21654	0.968472604836241	7.82535388042317	8.36798939465415	6534	26026.8128282086	173376169.842523	20027.6097518601	0.00472397794734936	0.482994010659109	3429.59090909091	3373.5	4245.20338389966	4080.29992675781	0	0	0	0	0	0	0	0	0	0	0.004	0.02	0.008	0	0	0	0	0	0	0	0	0	0	0	0	0
11	170927-Plate_001.B2	-233.800003051758	-50.3999977111816	7	47.5999984741211	95.1999969482422	176.399993896484	52222.80078125	81.4775351253277	1082318.01067116	0.00132824173999668	0.0204602138792307	0.040431115406347	6023	21737.4498977661	390267879.697968	14839.0710682084	0.0077314128362635	0.0613146798981823	3739.13265814378	3688	4595.3963675134	4401.60009765625	0	0	0	0	0	0	0	0	0	0.001	0.06	0.615	0.307	0.016	0	0	0	0	0	0	0	0	0	0	0	0
12	170927-Plate_001.B3	-182	-50.3999977111816	5.59999990463257	44.7999992370605	91	168	380.799987792969	50.762838602634	4419.44652313543	0	0.0159513145712124	0.000633645375099247	6297	NA	NA	17534.2013380521	0.00805784293547951	0.0362762176756305	3409.12585358107	3300	4374.16241423092	4200	0	0	0	0	0	0	0	0	0	0	0.06	0.631	0.296	0.012	0	0	0	0	0	0	0	0	0	0	0	0
13	170927-Plate_001.B4	-176.399993896484	-54.5999984741211	2.79999995231628	42	85.4000015258789	158.199996948242	350	46.0295236315394	4199.29785710784	0	0.0155979603229554	0.00095012202473037	6266	NA	NA	16579.3870982571	0.00752036766241905	0.0743424701756334	3425.87464091925	3269	4408.64036581975	4182.49975585938	0	0	0	0	0	0	0	0	0	0	0.067	0.651	0.273	0.009	0	0	0	0	0	0	0	0	0	0	0	0
14	170927-Plate_001.B5	-211.399993896484	-54.5999984741211	0	37.7999992370605	82.5999984741211	158.199996948242	396.199981689453	43.2574151052751	4213.72020377223	0.000161917098445596	0.0133022291558864	0.000597848370903472	6176	396.199981689453	NA	16444.4986715237	0.00829332299311796	0.0368676983868301	3388.49368523316	3259	4340.67453848883	4120.89990234375	0	0	0	0	0	0	0	0	0	0.001	0.069	0.665	0.258	0.008	0	0	0	0	0	0	0	0	0	0	0	0
15	170927-Plate_001.B6	-148.399993896484	8873.4798828125	16000.599609375	23331	33171.59765625	51758.56015625	128818.1953125	25814.6976914962	192908824.868066	0.976424668227947	7.17967891672865	7.30347566743451	6405	26436.740824144	181151596.790616	17584.0498823458	0.00255472805692148	0.995750356122456	3789.4012490242	3783	4521.37237879495	4376.39990234375	0	0	0	0	0	0	0	0	0	0	0.002	0.014	0.005	0.002	0.001	0	0	0	0.001	0	0	0	0	0	0	0
16	170927-Plate_001.B7	-215.599990844727	-53.5500001907349	1.39999997615814	44.7999992370605	89.5999984741211	165.199996948242	28459.19921875	62.3872200195732	283865.101391353	0.000956022944550669	0.0199759321747205	0.0515344965593153	6276	14699.7662404378	93231753.0079535	16554.164649644	0.00772766162230955	0.0598460487182338	3784.28154875717	3684.25	4564.66668530009	4319	0	0	0	0	0	0	0	0	0	0.001	0.068	0.629	0.29	0.011	0	0	0	0	0	0	0	0	0	0	0	0
17	170927-Plate_001.B8	-182	-49	4.19999980926514	46.2000007629395	89.5999984741211	165.199996948242	393.399993896484	49.610102994884	4353.82911030844	0.000157381177211206	0.0153034431494914	0.000555636752419802	6354	393.399993896484	NA	17439.202654781	0.00799939597952783	0.0396948486410031	3514.83183821215	3431.5	4388.45657964364	4190.19970703125	0	0	0	0	0	0	0	0	0	0	0.059	0.638	0.292	0.011	0	0	0	0	0	0	0	0	0	0	0	0
18	170927-Plate_001.B9	-154	-49	2.79999995231628	44.7999992370605	91	165.199996948242	368.199981689453	50.1314386593203	4382.9582423203	0	0.0153458321365915	0.000558426226851321	6266	NA	NA	17515.9594654258	0.00761368377138089	0.0662160351146758	3507.63429620172	3406.75	4446.34093729817	4242	0	0	0	0	0	0	0	0	0	0	0.057	0.629	0.301	0.013	0	0	0	0	0	0	0	0	0	0	0	0
19	170927-Plate_001.C1	-211.399993896484	-47.5999984741211	11.1999998092651	57.3999977111816	119	14669.8999023438	81799.1953125	2004.56141260918	43478931.519677	0.131434830230011	0.716762070962993	5.53816936797843	6391	14930.616419438	138520113.651139	17691.4437818096	0.0339505981118605	0	3259.00884055703	3131	4253.91624318652	4074	0	0	0	0	0	0	0	0	0	0.001	0.053	0.559	0.247	0.01	0.001	0	0.001	0.001	0.002	0.001	0.001	0.002	0.001	0.003	0.003	0.005
20	170927-Plate_001.C2	-179.199996948242	-51.7999992370605	4.19999980926514	47.5999984741211	93.7999954223633	169.399993896484	386.399993896484	51.2420743000072	4664.57766174278	0.000168435236651508	0.0138494431684989	0.000444458361197819	5937	386.399993896484	NA	13920.2996994025	0.00749228735125606	0.0926530123445869	3917.53006568974	3807.5	4765.34571525596	4524.7998046875	0	0	0	0	0	0	0	0	0	0	0.06	0.62	0.305	0.014	0	0	0	0	0	0	0	0	0	0	0	0
21	170927-Plate_001.C3	-168	-54.5999984741211	1.39999997615814	42	86.7999954223633	161	403.199981689453	46.2236373286484	4445.3367484255	0.000159286396941701	0.0130848789401273	0.000492716170457454	6278	403.199981689453	NA	16526.2916637966	0.00795840407470289	0.0467085546781241	3673.75087607518	3560.5	4464.05713837555	4248.30004882812	0	0	0	0	0	0	0	0	0	0.001	0.069	0.647	0.27	0.012	0	0	0	0	0	0	0	0	0	0	0	0
22	170927-Plate_001.C4	-177.800003051758	-58.7999992370605	-4.19999980926514	36.3999977111816	81.1999969482422	154	383.600006103516	40.4412994266019	4256.87308848618	0	0.0117581533412382	0.00049231249095784	6184	NA	NA	16241.1189068743	0.00844920527093376	0.0355111513394704	3623.90410737387	3460.5	4454.72770655386	4181.09985351562	0	0	0	0	0	0	0	0	0	0.001	0.08	0.661	0.25	0.008	0	0	0	0	0	0	0	0	0	0	0	0
23	170927-Plate_001.C5	-193.199996948242	-50.3999977111816	-1.39999997615814	36.3999977111816	79.7999954223633	148.399993896484	553	40.9217708836995	3781.878391543	0.000155400155400155	0.0142797242361677	0.000914348335414247	6435	553	NA	17989.6327491103	0.00816884100011608	0.0368875141269343	3289.72703962704	3095	4384.75488810506	4155.19970703125	0	0	0	0	0	0	0	0	0	0	0.059	0.689	0.244	0.007	0	0	0	0	0	0	0	0	0	0	0	0
24	170927-Plate_001.C6	-182	-46.2000007629395	12.5999994277954	58.7999992370605	120.400001525879	14488.9499511719	72116.796875	1821.29735769957	36124053.3691346	0.11949069539667	0.52071304054169	2.72968125755391	6126	14861.168056759	109269573.069248	17055.4161843829	0.0316672334842849	0	3650.15148547176	3550	4512.04040533322	4300.09985351562	0	0	0	0	0	0	0	0	0	0	0.051	0.552	0.267	0.011	0.001	0	0	0.001	0.001	0.001	0.001	0.001	0.002	0.002	0.002	0.005
25	170927-Plate_001.C7	-187.599990844727	-54.5999984741211	1.39999997615814	39.2000007629395	84	156.800003051758	343	44.0715621408429	4174.78570513188	0	0.0124756333051375	0.000449224919179272	6277	NA	NA	16382.8254099194	0.00816023738872404	0.0383089954317926	3705.23092241517	3577.5	4514.25877014034	4292.39990234375	0	0	0	0	0	0	0	0	0	0	0.071	0.66	0.26	0.009	0	0	0	0	0	0	0	0	0	0	0	0
26	170927-Plate_001.C8	-176.399993896484	-53.2000007629395	2.79999995231628	44.7999992370605	91	168	452.199981689453	49.2939902892752	4589.73556656558	0.000158127767235927	0.0137323917443326	0.000462289727804806	6324	452.199981689453	NA	17392.1468974439	0.00676097358019555	0.163843629264471	3755.95762175838	3695	4503.67750065784	4307.7998046875	0	0	0	0	0	0	0	0	0	0	0.067	0.626	0.294	0.012	0	0	0	0	0	0	0	0	0	0	0	0
27	170927-Plate_001.C9	-177.800003051758	-51.7999992370605	2.79999995231628	42	88.1999969482422	158.199996948242	499.799987792969	46.9473810541904	4371.74145588053	0.000638569604086846	0.0132858031373074	0.000447961051659393	6264	458.849990844727	1534.51656697597	17462.4883838511	0.00769125505541626	0.0621756570931966	3606.38880906769	3544	4338.7112270857	4136.30004882812	0	0	0	0	0	0	0	0	0	0	0.063	0.645	0.28	0.011	0.001	0	0	0	0	0	0	0	0	0	0	0
28	170927-Plate_001.D1	-165.199996948242	96.5999984741211	18078.5498046875	26308.7998046875	37683.4482421875	60657.3794921875	133897.390625	28923.0908293049	279280863.032672	0.936920222634508	9.52771964818345	19.2390073318418	6468	30867.51110301	238140434.717928	18698.0720384016	0.0101762470023823	0.000160086519580771	3300.94604205319	3217	4320.90706531192	4141.89990234375	0	0	0	0	0	0	0	0	0	0	0.006	0.039	0.017	0.001	0	0	0	0	0	0	0	0	0	0	0	0
29	170927-Plate_001.D2	-604.799987792969	-61.5999984741211	8.39999961853027	50.3999977111816	95.1999969482422	178.919998168946	35704.19921875	76.9070646864823	594381.577388417	0.00325064157399487	0.021912523495849	0.0821138035404447	5845	8023.39989431281	124099676.651946	14023.0473004361	0.0073876140530266	0.100711105018162	3991.3373823781	3889	4743.71872101222	4524.7998046875	0	0	0	0	0	0.001	0.001	0.001	0.002	0.004	0.066	0.594	0.311	0.016	0.001	0	0	0	0	0.001	0	0	0	0	0	0
30	170927-Plate_001.D3	-169.399993896484	-49	5.59999990463257	44.7999992370605	91	163.800003051758	12479.599609375	55.3492762137703	41917.7926852859	0.00267127592708988	0.0174088849080506	0.00265020480670357	6364	2399.76465023265	9167867.31132749	17262.8595081067	0.00822922820239233	0.0281910674025772	3515.58980201131	3410.25	4562.5185268745	4345.60009765625	0	0	0	0	0	0	0	0	0	0	0.058	0.641	0.289	0.009	0	0.001	0	0	0	0	0	0	0	0	0	0
31	170927-Plate_001.D4	-141.399993896484	50.3999977111816	8619.44970703125	16877.69921875	28039.8989257812	47704.5091796875	122463.6015625	19452.9201345517	231164626.163329	0.894975031210986	5.52035427087642	14.8413818780023	6408	21726.5034390889	209067982.781537	16956.2153113658	0.00412014567263726	0.753919706781768	3789.11001872659	3684.5	4562.42645088415	4353.30004882812	0	0	0	0	0	0	0	0	0	0	0.006	0.057	0.03	0.011	0.012	0.009	0.01	0.008	0.005	0.005	0.004	0.004	0.004	0.005	0.007	0.009
32	170927-Plate_001.D5	-308	-49	2.79999995231628	43.3999977111816	85.4000015258789	157.430000305176	18544.400390625	53.3846362578742	77913.3931726387	0.00125156445556946	0.0167293627468488	0.011634163128448	6392	5313.17499923706	35696332.4694779	16879.6016564878	0.0070686716254485	0.1112070772904	3579.87327909887	3496.75	4495.8022681512	4305	0	0	0	0	0	0	0	0	0	0.001	0.058	0.66	0.27	0.01	0	0	0	0	0	0	0	0	0	0	0	0
33	170927-Plate_001.D6	-183.399993896484	104.509999465942	17425.4501953125	25524.7998046875	37206.048828125	56201.458203125	144403	27926.7558342737	251454980.96789	0.939284593661751	9.20555403208356	27.1394439429571	6374	29729.035257717	214203476.490088	17748.252272492	0.00959245455994506	0.000530502338500827	3411.10197678067	3315.25	4440.928415165	4256	0	0	0	0	0	0	0	0	0	0	0.005	0.039	0.014	0.002	0.001	0	0.001	0.001	0.001	0	0	0	0	0	0	0
34	170927-Plate_001.D7	-379.399993896484	8.39999961853027	6909.69995117188	15906.7998046875	26369.7001953125	45778.4578125	98252	17994.0051387623	214808917.938369	0.843020523264922	5.02835787623102	12.9622623836948	6383	21333.999405636	183737202.835939	16103.622446751	0.0123951973255154	3.91648331943273e-06	3822.61945793514	3772.5	4579.94320595998	4368	0	0	0	0	0	0	0	0	0	0.001	0.015	0.092	0.038	0.011	0.008	0.007	0.006	0.004	0.003	0.004	0.002	0.004	0.003	0.005	0.007	0.01
35	170927-Plate_001.D8	-1180.19995117188	-85.4000015258789	0	42	86.7999954223633	158.199996948242	29485.400390625	51.9437890528494	425932.08252233	0.00238853503184713	0.00932118284639598	0.0844744826378915	6280	8297.98657836914	112901633.804768	17085.5096136405	0.00723493565870501	0.109887920268969	3345.06576433121	3256	4416.77186794402	4225.89990234375	0	0	0.001	0.001	0.003	0.003	0.006	0.005	0.007	0.006	0.064	0.619	0.274	0.009	0	0	0	0	0	0	0	0	0	0	0	0
36	170927-Plate_001.D9	-144.199996948242	-44.7999992370605	7	44.7999992370605	88.1999969482422	158.199996948242	396.199981689453	49.7052247044273	3900.40701290199	0.00015552099533437	0.0168385822280204	0.000699899996882787	6430	396.199981689453	NA	17472.6775159502	0.00835700578180051	0.0197393462900456	3323.87037325039	3239	4315.97544476878	4156.60009765625	0	0	0	0	0	0	0	0	0	0	0.048	0.658	0.285	0.009	0	0	0	0	0	0	0	0	0	0	0	0
37	170927-Plate_001.E1	-159.599990844727	-42	14	58.7999992370605	120.400001525879	22867.5303710937	69963.6015625	2955.69794365859	74233708.0649154	0.144984326018809	1.15913675080268	16.3229639689318	6380	20092.5574975916	168620068.836745	18617.0558483574	0.0415371494485211	0	3140.2934169279	3011.5	4204.24776680208	4044.59985351562	0	0	0	0	0	0	0	0	0	0	0.044	0.56	0.24	0.01	0.002	0.001	0.001	0.001	0.001	0.001	0.001	0	0.001	0.001	0.002	0.002
38	170927-Plate_001.E2	-239.399993896484	-50.3999977111816	7	50.3999977111816	93.7999954223633	168	407.399993896484	52.9117638017473	4540.60998009352	0.000330469266358229	0.0140539271937622	0.000478865525184003	6052	399.699996948242	118.579906005878	14959.4133377311	0.00729334968844009	0.0944367300198191	3863.5547752809	3797	4720.53828707517	4539.49975585938	0	0	0	0	0	0	0	0	0	0.002	0.057	0.618	0.312	0.011	0	0	0	0	0	0	0	0	0	0	0	0
39	170927-Plate_001.E3	-179.199996948242	-44.7999992370605	5.59999990463257	44.7999992370605	85.4000015258789	156.800003051758	355.600006103516	48.2272849964605	3868.32100882891	0	0.0188238054617829	0.0126694365989742	6267	NA	NA	17331.8196198772	0.00763959046032361	0.0567038865428331	3314.94439125578	3186	4419.81980464309	4219.60009765625	0	0	0	0	0	0	0	0	0	0	0.049	0.666	0.276	0.008	0	0	0	0	0	0	0	0	0	0	0	0
40	170927-Plate_001.E4	-170.800003051758	-54.5999984741211	1.39999997615814	39.2000007629395	81.1999969482422	149.800003051758	382.199981689453	42.8823332367291	3871.65797173833	0	0.012518784287348	0.000443732605795166	6204	NA	NA	16836.6751789781	0.00800768737988469	0.0456949542676689	3673.87371050935	3551.25	4421.94437932322	4244.7998046875	0	0	0	0	0	0	0	0	0	0.001	0.067	0.672	0.253	0.006	0	0	0	0	0	0	0	0	0	0	0	0
41	170927-Plate_001.E5	-162.399993896484	-46.2000007629395	4.19999980926514	39.2000007629395	81.1999969482422	149.800003051758	355.600006103516	44.8268921797001	3659.631077845	0	0.0164089544904664	0.00136736776086497	6247	NA	NA	17032.4547272747	0.00861278881545142	0.0178807239459274	3281.05386585561	3111.5	4416.01071279839	4201.39990234375	0	0	0	0	0	0	0	0	0	0	0.05	0.691	0.251	0.008	0	0	0	0	0	0	0	0	0	0	0	0
42	170927-Plate_001.E6	-184.800003051758	-46.2000007629395	14	57.3999977111816	117.599998474121	17896.8989257812	71857.796875	2235.09251923707	53284703.1623896	0.116166353971232	0.715970723525572	5.23260649347574	6396	18845.6465118531	146610834.567307	17196.0344797355	0.0335540055235723	0	3473.45137585991	3403.5	4363.15946043395	4174.7998046875	0	0	0	0	0	0	0	0	0	0	0.051	0.557	0.265	0.01	0.002	0.001	0	0	0.001	0.001	0	0	0.001	0.001	0.001	0.001
43	170927-Plate_001.E7	-182	-54.5999984741211	1.39999997615814	40.5999984741211	82.5999984741211	151.759994506835	365.399993896484	43.5284740141803	3859.10703791409	0	0.0140525183930746	0.000733176375936143	6353	NA	NA	16774.8517919155	0.00752797569505315	0.0738440321266819	3496.65764205887	3387	4531.70031659501	4319	0	0	0	0	0	0	0	0	0	0	0.067	0.664	0.263	0.006	0	0	0	0	0	0	0	0	0	0	0	0
44	170927-Plate_001.E8	-161	-50.3999977111816	5.59999990463257	43.3999977111816	91	166.879992675781	357	50.0960129426572	4401.87529159435	0	0.0140629034757553	0.000438970075260333	6397	NA	NA	18368.1841419208	0.00896113121855059	0.00922986896672129	3707.99617007972	3636	4453.07908410208	4250.39990234375	0	0	0	0	0	0	0	0	0	0	0.059	0.637	0.291	0.013	0	0	0	0	0	0	0	0	0	0	0	0
45	170927-Plate_001.E9	-184.800003051758	-47.1099992752075	4.19999980926514	42	84.3500003814697	158.199996948242	515.200012207031	46.8873460260311	3997.81294485408	0.000153186274509804	0.0151931790993884	0.000593798475660001	6528	515.200012207031	NA	18706.2579119376	0.00855956574794815	0.0154498903025579	3367.83226102941	3245.25	4327.78917247174	4148.19970703125	0	0	0	0	0	0	0	0	0	0.001	0.053	0.669	0.269	0.009	0	0	0	0	0	0	0	0	0	0	0	0
46	170927-Plate_001.F1	-156.800003051758	8576.05004882812	18701.5498046875	27323.7998046875	39256.6982421875	63675.5	127618.3984375	30429.3566722618	293110303.77104	0.966594157862026	10.7496286415764	35.9513890027236	6436	31480.0022733952	270192630.100012	19387.5092756155	0.00375101244417951	0.870096740925915	3185.43854878807	3080.25	4246.52142840398	4086.59997558594	0	0	0	0	0	0	0	0	0	0	0.004	0.022	0.007	0	0.001	0.001	0.001	0.001	0.001	0.001	0.001	0.001	0	0	0	0
47	170927-Plate_001.F2	-548.799987792969	-63.2100002288818	1.39999997615814	46.2000007629395	93.7999954223633	172.199996948242	33030.19921875	55.864027905358	204561.842343566	0.00376841384035629	0.015301541636835	0.033565805088499	5838	2852.75449718129	46750219.1523732	14619.1361927336	0.00840023630590979	0.0395415615931882	3839.05900993491	3748	4688.92174222397	4489.7998046875	0	0	0	0	0	0.001	0.002	0.003	0.005	0.006	0.064	0.604	0.298	0.014	0.001	0.001	0.001	0.001	0	0	0	0	0	0	0	0
48	170927-Plate_001.F3	-172.199996948242	-50.3999977111816	4.19999980926514	43.3999977111816	85.4000015258789	158.199996948242	4834.19970703125	50.0590711653519	11468.9606770612	0.00224	0.0168563339291717	0.00125103545065233	6250	1479.19997079032	1366539.21031025	16479.1482018065	0.00741062748040893	0.0809921792252549	3414.68064	3289.25	4420.55749046875	4222.39990234375	0	0	0	0	0	0	0	0	0	0	0.059	0.662	0.266	0.01	0.001	0	0	0	0	0	0	0	0	0	0	0
49	170927-Plate_001.F4	-158.199996948242	8.39999961853027	5703.60009765625	14526.3994140625	25201.400390625	47429.19921875	119372.3984375	17466.7055444002	237369254.626444	0.84579219558063	5.9644273376166	298.09635589889	6381	20640.3298647168	215327677.031506	17666.5776600745	0.00924445467315245	0.00132461442781107	3437.62372668861	3299.5	4380.5632850684	4163.60009765625	0	0	0	0	0	0	0	0	0	0	0.01	0.097	0.034	0.012	0.011	0.01	0.006	0.006	0.005	0.005	0.004	0.005	0.006	0.006	0.008	0.013
50	170927-Plate_001.F5	-610.399963378906	-78.4000015258789	-7	32.2000007629395	74.1999969482422	145.179992675781	25279.798828125	43.4728524802829	342794.872513527	0.00177219268567746	0.010312535843537	0.0507937932878666	6207	9521.27255526456	108734987.275106	16251.0345981315	0.00773430391264786	0.0828948188992736	3266.21161591751	3152.5	4280.74882264196	4057.19995117188	0	0	0	0	0.001	0.003	0.004	0.006	0.007	0.008	0.074	0.672	0.218	0.004	0	0	0	0	0	0	0	0	0	0	0	0
51	170927-Plate_001.F6	-113.400001525879	116.199996948242	17774.400390625	25698.400390625	36398.59765625	60193	118564.6015625	28344.5018124014	268725828.264003	0.943731177682676	9.59840444046099	61.9021646326936	6309	30032.1608556735	234124607.29505	17307.9269541164	0.0097269694217641	0.00046441714127532	3417.91424948486	3329.5	4484.99612039302	4288.19970703125	0	0	0	0	0	0	0	0	0	0	0.005	0.036	0.014	0	0	0	0	0	0	0	0	0	0	0	0	0
52	170927-Plate_001.F7	-758.799987792969	39.2000007629395	7304.49975585938	14455	24800.2993164062	47263.929296875	105816.1953125	17627.105854605	220330514.587673	0.891480099502488	5.69282978003206	22.2341088993385	6432	19766.8540735155	204955237.34479	17243.7564049833	0.00304163105725213	0.990542565611636	3464.97939987562	3357.5	4412.04333095645	4216.7998046875	0	0	0	0	0	0.001	0.001	0	0.001	0.001	0.009	0.055	0.026	0.012	0.009	0.007	0.007	0.007	0.003	0.005	0.003	0.006	0.006	0.01	0.01	0.013
53	170927-Plate_001.F8	-456.399993896484	-78.4000015258789	-4.19999980926514	36.3999977111816	77	148.399993896484	46279.80078125	53.2584622425857	473663.629550971	0.00365195300095268	0.0533356061655341	14.0813653628772	6298	5562.19993259596	101886285.668177	17358.2962944247	0.00847248194318558	0.0313197564082274	3203.60463639251	3073.5	4228.30958128293	4012.39990234375	0	0	0	0	0	0	0.001	0.004	0.01	0.01	0.064	0.669	0.232	0.007	0.001	0	0	0	0	0	0	0	0	0	0	0
54	170927-Plate_001.F9	-197.399993896484	-47.5999984741211	2.79999995231628	40.5999984741211	85.4000015258789	159.599990844727	29926.400390625	50.8270288134859	143650.597536173	0.000312842171124668	0.0175697382118433	0.0265334012618198	6393	15190.7001953125	434281720.492266	18203.3191554692	0.00785874668299653	0.0445825400696451	3321.04340685124	3142.5	4302.91273471564	4082.39990234375	0	0	0	0	0	0	0	0	0	0	0.054	0.673	0.264	0.009	0	0	0	0	0	0	0	0	0	0	0	0
55	170927-Plate_001.G1	-200.199996948242	-44.7999992370605	11.1999998092651	51.7999992370605	109.199996948242	19274.0802734374	76448.3984375	2305.4554505641	60260624.7550175	0.115281076801267	0.760596519282341	6.88573370156197	6315	19635.8381522042	183388948.932849	18153.0092914157	0.0312970197289361	0	3340.32272367379	3236.5	4212.5411785014	4039	0	0	0	0	0	0	0	0	0	0	0.048	0.592	0.234	0.01	0.001	0.001	0.001	0.001	0	0.001	0	0.001	0.001	0.002	0.002	0.002
56	170927-Plate_001.G2	-186.199996948242	-50.3999977111816	8.39999961853027	49	96.5999984741211	170.800003051758	390.600006103516	53.9993703337713	4661.50405262264	0.000165453342157512	0.0141466954843695	0.00040513190410522	6044	390.600006103516	NA	14999.4053659124	0.00770429610280191	0.0620221229225957	4024.55584050298	3909.25	4792.65206874845	4549.30004882812	0	0	0	0	0	0	0	0	0	0.001	0.058	0.605	0.321	0.015	0	0	0	0	0	0	0	0	0	0	0	0
57	170927-Plate_001.G3	-194.599990844727	-46.2000007629395	5.59999990463257	44.7999992370605	86.7999954223633	158.199996948242	368.199981689453	49.0149760791979	3934.74847467581	0	0.015434215983753	0.000628580339386839	6263	NA	NA	16598.3898784139	0.00758974358974359	0.0630133032829689	3504.05771994252	3411	4446.87090967974	4292.39990234375	0	0	0	0	0	0	0	0	0	0	0.051	0.655	0.285	0.009	0	0	0	0	0	0	0	0	0	0	0	0
58	170927-Plate_001.G4	-193.199996948242	-49	2.79999995231628	40.5999984741211	81.1999969482422	155.399993896484	35079.80078125	69.8565543392554	566295.315169287	0.00291356426027841	0.0219445869173889	0.0452061318415301	6178	8651.37762790256	126162452.02638	17025.8963199778	0.00828487209725778	0.0341973317753538	3578.83781158951	3442.25	4493.64074669489	4246.19970703125	0	0	0	0	0	0	0	0	0	0	0.057	0.681	0.25	0.008	0	0	0	0	0	0	0	0	0	0	0	0
59	170927-Plate_001.G5	-184.800003051758	-53.2000007629395	1.39999997615814	39.2000007629395	79.7999954223633	146.579997253418	60865	51.9873466788825	590310.511378044	0.000317107975265578	0.0145576424872232	0.014060065672749	6307	30653.6999969482	1825445295.74879	17228.1434544724	0.00776658270361041	0.0556027302902203	3522.79253210718	3412	4389.4467587632	4165	0	0	0	0	0	0	0	0	0	0.001	0.068	0.677	0.248	0.006	0	0	0	0	0	0	0	0	0	0	0	0
60	170927-Plate_001.G6	-238	-46.2000007629395	12.5999994277954	56	109.199996948242	13192.61953125	87169.6015625	1666.35770115724	42060363.2465837	0.0919929112292573	0.519363537495628	4.22133044113502	6207	17604.9654218737	177630171.917535	17716.6069142917	0.0237251518363207	0	3556.50700821653	3467	4477.70764089357	4265.7998046875	0	0	0	0	0	0	0	0	0	0.001	0.05	0.577	0.269	0.011	0.001	0.001	0.001	0	0	0	0	0	0.002	0.001	0.002	0.003
61	170927-Plate_001.G7	-217	-47.5999984741211	2.79999995231628	42	84	156.800003051758	35179.19921875	114.496399932702	1526878.90766809	0.00735646889493043	0.0384540667206687	0.191905227426348	6253	9504.87377133577	120795701.223134	17002.1082502237	0.00812740931141149	0.0383010300724254	3470.77019030865	3389	4378.01553227107	4194.39990234375	0	0	0	0	0	0	0	0	0	0	0.053	0.672	0.259	0.009	0.002	0	0	0	0	0	0	0	0	0	0	0
62	170927-Plate_001.G8	-168	-44.7999992370605	5.59999990463257	42	84	152.599990844727	319.199981689453	46.2088585964507	3751.35916722863	0	0.0164932377105886	0.00346219858509612	6321	NA	NA	17825.9457325504	0.00827394997518863	0.0276065932401239	3295.28974845752	3152	4289.82761350589	4099.19970703125	0	0	0	0	0	0	0	0	0	0	0.047	0.679	0.266	0.008	0	0	0	0	0	0	0	0	0	0	0	0
63	170927-Plate_001.G9	-191.800003051758	-50.3999977111816	4.19999980926514	44.7999992370605	88.1999969482422	161	350	48.7509074423591	4141.50363035117	0	0.0149273847838066	0.000535599101124439	6441	NA	NA	18578.4866914525	0.00768608414239482	0.0505903199681129	3498.7355224344	3364	4279.559963587	4079.59985351562	0	0	0	0	0	0	0	0	0	0	0.061	0.642	0.288	0.009	0	0	0	0	0	0	0	0	0	0	0	0
64	170927-Plate_001.H1	-180.599990844727	-40.5999984741211	12.2499995231628	53.2000007629395	109.199996948242	16455.4595703125	80158.3984375	1965.27389963339	48438238.3315033	0.10515873015873	0.684810430863485	7.04311943580976	6552	18263.4121850267	163907411.561674	20164.9742279949	0.0283802969841562	0	3196.38438644689	3092	4162.12364750118	3990.69995117188	0	0	0	0	0	0	0	0	0	0	0.043	0.593	0.247	0.012	0.002	0.001	0.001	0	0.001	0	0.001	0.001	0.001	0.001	0.001	0.002
65	170927-Plate_001.H2	-165.199996948242	-47.5999984741211	7	47.5999984741211	91	161	12565	55.0068741056088	43818.2376826521	0.000657894736842105	0.0169336044467899	0.00705406647714734	6080	6635.99993896484	22742760.7675716	16265.3684221211	0.00864703010071417	0.0182892980928517	3674.91044407895	3550	4523.55350871839	4351.19970703125	0	0	0	0	0	0	0	0	0	0	0.054	0.638	0.298	0.009	0	0	0	0	0	0	0	0	0	0	0	0
66	170927-Plate_001.H3	-149.800003051758	-47.5999984741211	4.19999980926514	42	82.5999984741211	152.599990844727	411.600006103516	46.0980595966315	3881.22071060567	0.000153940886699507	0.0169719590245605	0.00339832354592417	6496	411.600006103516	NA	18823.5043785938	0.00796178343949045	0.0361972801118593	3325.83743842365	3152.75	4349.25014052368	4144.69995117188	0	0	0	0	0	0	0	0	0	0	0.054	0.678	0.257	0.01	0	0	0	0	0	0	0	0	0	0	0	0
67	170927-Plate_001.H4	-182	-51.7999992370605	0	37.7999992370605	79.7999954223633	155.399993896484	38105.19921875	116.456898769721	1374828.73538778	0.00705771643663739	0.0420352525836248	0.286750482780827	6376	10618.2531324599	85053672.8936003	17710.4570370879	0.00849947534102833	0.0228408916944398	3536.91562107905	3407.25	4311.41783636038	4109	0	0	0	0	0	0	0	0	0	0	0.061	0.685	0.24	0.007	0.001	0	0.001	0	0	0	0	0	0	0	0	0
68	170927-Plate_001.H5	-183.399993896484	-57.0499982833862	-4.19999980926514	36.3999977111816	78.4000015258789	151.199996948242	365.399993896484	39.899999327836	4071.11648282021	0	0.0108171114198727	0.000411910097801113	6246	NA	NA	18075.8355009206	0.00862068965517241	0.0267813059064707	3748.80899775857	3651.25	4407.88804538029	4214	0	0	0	0	0	0	0	0	0	0.001	0.073	0.678	0.241	0.007	0	0	0	0	0	0	0	0	0	0	0	0
69	170927-Plate_001.H6	-184.800003051758	-47.5999984741211	8.39999961853027	54.5999984741211	107.799995422363	10550.6098144531	69477.796875	1380.85330346282	32814836.8927503	0.0804436113714464	0.401508736056196	2.74018041515398	6402	16583.6140852549	156769368.920594	19743.9026635687	0.0201851961039539	0	3724.0788815995	3617.5	4478.86890077457	4275.60009765625	0	0	0	0	0	0	0	0	0	0	0.054	0.578	0.275	0.012	0.002	0.001	0	0.001	0.001	0.001	0	0.001	0	0.001	0.002	0.001
70	170927-Plate_001.H7	-177.800003051758	-50.3999977111816	1.39999997615814	42	85.4000015258789	162.399993896484	49134.3984375	132.461483958268	1841319.84762519	0.0108263015443401	0.0412465843470875	0.187787541353342	6281	8102.31448902803	107042258.227106	17966.4481804497	0.00727387729285262	0.0973314843656254	3662.19917210635	3561	4431.74171529137	4228	0	0	0	0	0	0	0	0	0	0	0.057	0.663	0.259	0.009	0.002	0.002	0.001	0	0	0	0	0	0	0	0	0
71	170927-Plate_001.H8	-261.799987792969	-54.5999984741211	2.79999995231628	44.7999992370605	89.2499980926514	169.399993896484	386.399993896484	48.6027795413471	4667.40565396937	0.000157977883096366	0.0123033520714486	0.000374586047329844	6330	386.399993896484	NA	18922.2780706203	0.00801248699271592	0.0413680837972685	4019.39707740916	3958.25	4529.1045331283	4321.09985351562	0	0	0	0	0	0	0	0	0	0.001	0.069	0.636	0.28	0.014	0	0	0	0	0	0	0	0	0	0	0	0
72	170927-Plate_001.H9	-163.800003051758	-49	4.19999980926514	40.5999984741211	81.1999969482422	149.800003051758	415.799987792969	44.8232487491474	3757.45364786613	0.000149611011370437	0.0167905974280185	0.00694070665524979	6684	415.799987792969	NA	19992.0437125189	0.00795498641831587	0.0322135751596742	3366.79952124476	3223.5	4274.04304461476	4109	0	0	0	0	0	0	0	0	0	0	0.056	0.682	0.254	0.007	0	0	0	0	0	0	0	0	0	0	0	0
73	170927-Plate_002.A1	-9.80000019073486	13997.3396972656	21071.0502929688	29028.2998046875	38901.0986328125	58894.15078125	119434	31545.0613309063	202216431.09213	0.999544902912621	10.7849209408478	25.7616496641698	6592	31559.4133090507	201855840.977163	18368.8893395347	0.00304469285260451	0.987187560956537	3315.93499696602	3190.25	4274.12240683917	4095	0	0	0	0	0	0	0	0	0	0	0	0	0	0	0	0	0	0	0	0	0	0	0	0	0	0
74	170927-Plate_002.A2	-767.200012207031	-65.7999954223633	10.5	54.5999984741211	100.799995422363	175	56417.19921875	58.052007467444	522148.722106467	0.000161316341345378	0.0113190988980895	0.0041041031109315	6199	56417.19921875	NA	14556.894879948	0.00659833293879052	0.175856528230309	4039.08186804323	3955.5	4783.97652823603	4593.39990234375	0	0	0.001	0.001	0.001	0.002	0.003	0.005	0.006	0.007	0.044	0.571	0.344	0.015	0	0	0	0	0	0	0	0	0	0	0	0
75	170927-Plate_002.A3	-168	-47.5999984741211	8.39999961853027	49	93.7999954223633	168	411.600006103516	53.6072601096376	4366.57733134727	0.000153186274509804	0.0147007034932827	0.000388870429971564	6528	411.600006103516	NA	17081.3292901951	0.00773177737408797	0.0407725913512752	3828.99027267157	3711.75	4506.45623369778	4302.19970703125	0	0	0	0	0	0	0	0	0	0	0.053	0.625	0.309	0.013	0	0	0	0	0	0	0	0	0	0	0	0
76	170927-Plate_002.A4	-177.800003051758	-46.2000007629395	5.59999990463257	43.3999977111816	84	151.199996948242	368.199981689453	47.4542463378137	3691.34933284554	0	0.0142219450093848	0.00047211918346437	6522	NA	NA	16711.9644188132	0.0086995101146877	0.0120571464588707	3671.10081263416	3575.25	4399.88244554039	4222.39990234375	0	0	0	0	0	0	0	0	0	0	0.051	0.671	0.27	0.008	0	0	0	0	0	0	0	0	0	0	0	0
77	170927-Plate_002.A5	-236.599990844727	-46.2000007629395	4.19999980926514	42	81.1999969482422	149.800003051758	337.399993896484	45.0493143338772	3612.17624479221	0	0.0151125673814601	0.000667186998275398	6570	NA	NA	18070.3182421243	0.0084390252336117	0.0175380784994191	3381.98500761035	3275.25	4346.31910437551	4175.49975585938	0	0	0	0	0	0	0	0	0	0	0.053	0.684	0.256	0.006	0	0	0	0	0	0	0	0	0	0	0	0
78	170927-Plate_002.A6	23.7999992370605	13952.5396484375	20682.19921875	28275.798828125	38151.3984375	57162.28046875	154961.796875	30979.4416888012	203893433.697669	0.999683694448838	8.02534192004953	5.72313077933355	6323	30989.234456303	203654726.493623	15916.1356593337	0.00289815070353431	0.991938917304924	4037.28285623913	3959.5	4616.73783366529	4426.7998046875	0	0	0	0	0	0	0	0	0	0	0	0	0	0	0	0	0	0	0	0	0	0	0	0	0	0
79	170927-Plate_002.A7	-758.799987792969	-131.879991149902	-4.19999980926514	37.7999992370605	80.4999961853027	152.599990844727	34811	42.7396217811728	571767.16989294	0.00092038656235619	-0.00176842968735679	0.17419287848085	6519	20107.49949646	245133431.308185	16399.2436284864	0.00804743752647183	0.0427537021757438	3372.99861942016	3211	4330.90303885233	4151	0	0	0	0.001	0.004	0.006	0.007	0.009	0.009	0.01	0.062	0.635	0.249	0.007	0	0	0	0	0	0	0	0	0	0	0	0
80	170927-Plate_002.A8	-170.800003051758	-46.2000007629395	7	47.5999984741211	92.4000015258789	169.399993896484	670.599975585938	52.6425917460832	4412.53820114964	0.000313873195229127	0.0139904063593663	0.000373574442678409	6372	529.899978637695	39592.9782824707	16886.233863348	0.00746378785689921	0.0642064110058178	3889.41517576899	3831.25	4495.23623632322	4312	0	0	0	0	0	0	0	0	0	0	0.051	0.629	0.304	0.014	0	0	0	0	0	0	0	0	0	0	0	0
81	170927-Plate_002.A9	-179.199996948242	-43.3999977111816	11.1999998092651	49	92.4000015258789	163.800003051758	582.399963378906	53.7657582778788	4062.54952300239	0.00015124016938899	0.015658017935084	0.00045269589255789	6612	582.399963378906	NA	17080.2242353172	0.00726035518747345	0.0625631666576123	3665.23752268603	3569	4417.1184940142	4261.60009765625	0	0	0	0	0	0	0	0	0	0	0.046	0.637	0.306	0.01	0	0	0	0	0	0	0	0	0	0	0	0
82	170927-Plate_002.B1	-93.7999954223633	12546.0294433594	20177.5	28106.3994140625	38012.7978515625	58406.669921875	121276.3984375	30485.8098532826	215214854.466354	0.982567108917001	10.5692876288697	31.4714241585688	6482	31025.8573510746	202301163.055117	18011.0831294319	0.00262614621971868	0.994744086546463	3291.75995063252	3221.75	4297.71417867207	4160.09985351562	0	0	0	0	0	0	0	0	0	0	0.002	0.011	0.005	0	0	0	0	0	0	0	0	0	0	0	0	0
83	170927-Plate_002.B2	-204.399993896484	-49	11.1999998092651	53.2000007629395	102.199996948242	180.599990844727	30209.19921875	71.9628153404468	357554.528278938	0.000867152271938953	0.0185951501903766	0.0494281420501003	5766	15693.1597595215	202987100.512846	13261.7693846581	0.00824514004204452	0.0383767280749555	4378.44389524801	4282.5	4898.79707366594	4692.7998046875	0	0	0	0	0	0	0	0	0	0.001	0.055	0.589	0.336	0.019	0	0	0	0	0	0	0	0	0	0	0	0
84	170927-Plate_002.B3	-189	-47.5999984741211	8.39999961853027	46.2000007629395	88.1999969482422	161	530.599975585938	50.0833797405304	3997.5526909896	0.000157381177211206	0.0163026172521897	0.000623168857935942	6354	530.599975585938	NA	16371.239918871	0.00737345555998406	0.0721848602603867	3475.90281712307	3357	4472.14436430146	4286.7998046875	0	0	0	0	0	0	0	0	0	0	0.053	0.649	0.287	0.01	0	0	0	0	0	0	0	0	0	0	0	0
85	170927-Plate_002.B4	-184.800003051758	-56	0	40.5999984741211	85.4000015258789	155.399993896484	432.600006103516	44.5200932647871	4179.79756938743	0.000167869733087124	0.0115882777022983	0.000346238597598198	5957	432.600006103516	NA	14246.9070237487	0.00747624686473184	0.0990334440357711	3959.03365788148	3890	4475.92565674115	4279.7998046875	0	0	0	0	0	0	0	0	0	0	0.071	0.649	0.273	0.006	0	0	0	0	0	0	0	0	0	0	0	0
86	170927-Plate_002.B5	-189	-54.5999984741211	0	40.5999984741211	85.4000015258789	154	366.799987792969	43.8622046141407	4141.80804765607	0	0.011948869931042	0.000380183614399149	6067	NA	NA	15669.0066745794	0.0084108012394865	0.0353474903538989	3848.71188396242	3770	4493.00582120665	4281.19970703125	0	0	0	0	0	0	0	0	0	0.001	0.07	0.654	0.269	0.008	0	0	0	0	0	0	0	0	0	0	0	0
87	170927-Plate_002.B6	-158.199996948242	11017.1596679688	18955.2998046875	26734.400390625	36948.798828125	55576.6398437499	125522.6015625	29051.7491073194	209939944.593628	0.9739047920291	8.49230526122935	14.0757731916868	6323	29828.380384172	192448419.724892	16482.3543801648	0.00307185784488619	0.990061237236884	3720.38565554325	3637	4578.19919276445	4391.7998046875	0	0	0	0	0	0	0	0	0	0	0.001	0.015	0.008	0.002	0.001	0	0	0	0	0.001	0.001	0	0	0	0	0.001
88	170927-Plate_002.B7	-639.799987792969	-71.4000015258789	0	43.3999977111816	85.4000015258789	156.800003051758	42439.59765625	48.0169919487969	439727.787916922	0.000636435958631663	0.0114290327933432	0.0373475650544945	6285	18384.7995071411	455511394.132643	15371.4972734022	0.0075451647183847	0.07755982921671	3542.71431980907	3414.5	4460.18162380513	4275.60009765625	0	0	0	0	0	0.002	0.004	0.006	0.007	0.007	0.059	0.636	0.271	0.006	0	0	0	0	0	0	0	0	0	0	0	0
89	170927-Plate_002.B8	-191.800003051758	-50.3999977111816	7	47.5999984741211	93.7999954223633	169.399993896484	425.600006103516	52.1379224166233	4439.64428700612	0.000160487883164821	0.0135435165699733	0.000362741601191559	6231	425.600006103516	NA	15710.0359008779	0.00721310734778564	0.0945751149203558	3933.87955384368	3876	4564.21494393738	4383.39990234375	0	0	0	0	0	0	0	0	0	0	0.059	0.621	0.306	0.012	0	0	0	0	0	0	0	0	0	0	0	0
90	170927-Plate_002.B9	-264.600006103516	-46.2000007629395	8.39999961853027	47.5999984741211	91	162.399993896484	359.799987792969	51.848123441235	4101.46677758031	0	0.0171345558367515	0.000693214223025412	6371	NA	NA	16955.8972992936	0.00785656639878115	0.038622750259515	3435.56835661592	3294	4459.33174072227	4277	0	0	0	0	0	0	0	0	0	0.001	0.05	0.647	0.291	0.012	0	0	0	0	0	0	0	0	0	0	0	0
91	170927-Plate_002.C1	-187.599990844727	-46.2000007629395	15.3999996185303	63	131.599990844727	23086.559765625	77320.6015625	3092.03531638655	81302695.3817868	0.146640510053948	0.849855182235517	5.82459537196821	6117	20778.4531045189	187965462.742397	17659.4863945075	0.0420021505444154	0	3748.37706392022	3644.5	4435.95725351895	4228	0	0	0	0	0	0	0	0	0	0	0.05	0.53	0.26	0.013	0	0	0	0	0.001	0.001	0	0	0.001	0.003	0.002	0.002
92	170927-Plate_002.C2	-193.199996948242	-46.2000007629395	9.80000019073486	51.7999992370605	95.1999969482422	168	14774.2001953125	56.956871181565	41000.6140939366	0.0003385240352065	0.0158698615053969	0.00563449458882238	5908	7641.20008850098	101759381.047546	13622.7582849305	0.00804616561963429	0.0426349333504612	3909.21580907244	3784.5	4823.11082004968	4614.39990234375	0	0	0	0	0	0	0	0	0	0	0.052	0.619	0.314	0.014	0	0	0	0	0	0	0	0	0	0	0	0
93	170927-Plate_002.C3	-184.800003051758	-53.2000007629395	4.19999980926514	46.2000007629395	93.7999954223633	169.399993896484	376.600006103516	51.4242386331463	4672.49253840022	0	0.0130271806942597	0.000365913068654706	6114	NA	NA	15440.1522697239	0.00737769221614564	0.0899606911256938	4040.72096826955	3931	4686.0797359927	4487.69995117188	0	0	0	0	0	0	0	0	0	0	0.064	0.618	0.304	0.013	0	0	0	0	0	0	0	0	0	0	0	0
94	170927-Plate_002.C4	-165.199996948242	-56	0	40.5999984741211	84	152.599990844727	376.600006103516	43.4589226298387	4061.5429997369	0	0.0115686765567528	0.000362306754117595	6130	NA	NA	14977.5469199663	0.0081681550860379	0.0424169445778499	3933.1898858075	3839.75	4493.47372260288	4284.69995117188	0	0	0	0	0	0	0	0	0	0	0.07	0.659	0.262	0.009	0	0	0	0	0	0	0	0	0	0	0	0
95	170927-Plate_002.C5	-201.599990844727	-57.3999977111816	-1.39999997615814	40.5999984741211	81.1999969482422	151.199996948242	310.799987792969	42.3052866427769	4015.18666209459	0	0.0114899890404671	0.000375881191401757	6090	NA	NA	15558.5226615734	0.00810390763765542	0.0480369498395136	3846.96691297209	3786.5	4492.58152915817	4292.39990234375	0	0	0	0	0	0	0	0	0	0.001	0.071	0.667	0.254	0.007	0	0	0	0	0	0	0	0	0	0	0	0
96	170927-Plate_002.C6	-218.399993896484	-44.7999992370605	14	58.7999992370605	119	18443.599609375	85220.796875	2264.53620269366	53679404.9460179	0.122869664015582	0.634994512317648	4.08696234640533	6161	18062.8884403929	152429661.865248	16006.7432446365	0.0343953088524902	0	3731.12416815452	3618	4592.31236875609	4377.7998046875	0	0	0	0	0	0	0	0	0	0	0.05	0.556	0.261	0.011	0	0.001	0.001	0	0	0.001	0.001	0	0.001	0.001	0.002	0.003
97	170927-Plate_002.C7	-162.399993896484	-53.2000007629395	1.39999997615814	42	85.4000015258789	155.399993896484	362.600006103516	45.4386199756992	4033.78055841767	0	0.0122472684201934	0.000375705103287866	6090	NA	NA	15328.7795803308	0.00773261999965171	0.0678413851394344	3914.723727422	3839.5	4583.24015147142	4400.89990234375	0	0	0	0	0	0	0	0	0	0	0.067	0.651	0.276	0.006	0	0	0	0	0	0	0	0	0	0	0	0
98	170927-Plate_002.C8	-162.399993896484	-51.7999992370605	4.19999980926514	46.2000007629395	93.4499969482422	168	403.199981689453	50.976057289548	4571.47451415987	0.000161550888529887	0.0129256270132999	0.000356001542840047	6190	403.199981689453	NA	16822.3564540711	0.00767363218311199	0.0627099964704214	4047.89386106624	3977	4688.0173029442	4474.39990234375	0	0	0	0	0	0	0	0	0	0	0.062	0.62	0.305	0.012	0	0	0	0	0	0	0	0	0	0	0	0
99	170927-Plate_002.C9	-172.199996948242	-51.7999992370605	5.59999990463257	46.2000007629395	89.5999984741211	165.199996948242	400.399993896484	49.9279194186081	4349.96684420691	0.000490115994118608	0.0136896390310426	0.000395331852370026	6121	397.59999593099	23.5199658203249	16149.5424653886	0.00801180687328695	0.0434892211240573	3831.29341610848	3745.5	4480.50699785367	4275.60009765625	0	0	0	0	0	0	0	0	0	0	0.062	0.635	0.291	0.01	0.001	0	0	0	0	0	0	0	0	0	0	0
100	170927-Plate_002.D1	-147	95.1999969482422	20497.75	29479.798828125	41418.30078125	63810.3177734375	161417.203125	31892.8900960649	310010888.302856	0.936117170458087	9.51425748666544	16.3540380190627	6418	34066.0032018822	257234423.580308	18784.1171236315	0.0111649600128042	1.86790392231462e-05	3560.71650046744	3512	4403.5515916158	4230.7998046875	0	0	0	0	0	0	0	0	0	0	0.006	0.039	0.017	0.002	0	0	0	0.001	0	0	0	0	0	0	0.001	0
101	170927-Plate_002.D2	-393.399993896484	-47.5999984741211	11.1999998092651	56.6999988555908	105	184.800003051758	35865.19921875	69.8641634106182	241495.125794221	0.00207540643375994	0.0163639585753333	0.0118469364034928	5782	4745.1832224528	100312725.95185	13604.9083036411	0.00683084927490432	0.173666359172679	4400.73037011415	4250.5	5041.27618558099	4813.19970703125	0	0	0	0	0	0	0	0	0	0.002	0.051	0.569	0.355	0.021	0.001	0	0	0.001	0	0	0	0	0	0	0	0
102	170927-Plate_002.D3	-189	-56	4.19999980926514	46.2000007629395	91	168	59164	60.3008855706716	579688.249310354	0.00114904793171372	0.0142050272910502	0.0129227713964796	6092	9234.79997471401	485514668.271737	15663.9554579289	0.00826130895780727	0.0360665048903033	4062.73965856861	3996.25	4708.55244687256	4484.19970703125	0	0	0	0	0	0	0	0	0	0	0.067	0.627	0.291	0.013	0.001	0	0	0	0	0	0	0	0	0	0	0
103	170927-Plate_002.D4	-184.800003051758	52.1499996185303	10768.099609375	20305.599609375	32116.69921875	54723.1982421875	130015.1953125	22722.8139799634	288572532.825012	0.905091846600064	6.72087794192931	25.9501370870849	6206	25098.6509810209	259351592.081345	16163.1017398122	0.00389176336402858	0.856387917715515	3762.30526909442	3645.5	4692.3735575404	4495.39990234375	0	0	0	0	0	0	0	0	0	0	0.008	0.055	0.022	0.009	0.011	0.009	0.009	0.007	0.007	0.004	0.004	0.003	0.003	0.003	0.004	0.005
104	170927-Plate_002.D5	-551.599975585938	-72.7999954223633	-7	36.3999977111816	81.1999969482422	154	28187.599609375	44.4801472535766	204854.030777749	0.00134589502018843	0.0112025187065024	0.0170353003005414	5944	6596.62484359741	119563894.326683	15435.7414475712	0.00723888520108718	0.158428804280183	3853.10422274563	3774.25	4634.59298808738	4438	0	0	0	0	0	0	0.001	0.002	0.006	0.008	0.083	0.64	0.249	0.008	0.001	0	0	0	0	0	0	0	0	0	0	0
105	170927-Plate_002.D6	-204.399993896484	186.409996795654	20178.19921875	28802.19921875	40251.3984375	62916.4185546875	141694	31348.8026006102	294853369.540092	0.947301181731076	8.82347719668201	15.8588207986564	6262	33090.0319766137	253716690.663468	17235.7936441457	0.00833622832972233	0.00575350109806416	3804.12623762376	3753.75	4691.02856835189	4486.30004882812	0	0	0	0	0	0	0	0	0	0	0.004	0.033	0.014	0.002	0.001	0	0	0.001	0.001	0	0	0	0	0	0	0
106	170927-Plate_002.D7	-518	21	8285.89990234375	18018	29704.4990234375	51229.49765625	105361.1953125	20375.5133877263	276085342.427975	0.851344743276284	5.12687806899963	13.204323312782	6135	23922.0156298438	239674667.954609	15833.0037511061	0.0125268183439896	4.61504697346626e-06	4153.08891605542	4098.5	4873.3777818501	4648	0	0	0	0	0	0	0	0	0	0.001	0.012	0.08	0.042	0.013	0.01	0.011	0.006	0.007	0.003	0.002	0.002	0.003	0.002	0.003	0.004	0.007
107	170927-Plate_002.D8	-422.799987792969	-47.5999984741211	7	46.2000007629395	89.5999984741211	161	25755.798828125	59.8632002327408	225727.911100873	0.000475435816164818	0.0180128207815385	0.0151116308160382	6310	21255.2662760417	24000118.9392713	17436.411039879	0.00733539612209555	0.0790447813194483	3482.22694136292	3340.75	4472.65779859056	4252.49975585938	0	0	0	0	0	0	0	0	0.001	0.002	0.049	0.641	0.296	0.01	0	0	0	0	0	0	0	0	0	0	0	0
108	170927-Plate_002.D9	-172.199996948242	-51.7999992370605	5.59999990463257	46.2000007629395	92.4000015258789	168	362.600006103516	51.00429952707	4498.26398600787	0	0.0131637808395208	0.000375150728314352	6232	NA	NA	16284.9861686212	0.00806451612903226	0.0381872399362569	3966.98916880616	3885.5	4597.4700742631	4396	0	0	0	0	0	0	0	0	0	0.001	0.058	0.626	0.303	0.012	0	0	0	0	0	0	0	0	0	0	0	0
109	170927-Plate_002.E1	-205.800003051758	-35	16.7999992370605	58.7999992370605	121.799995422363	24785.46015625	83445.6015625	3303.62087075028	89613800.1066418	0.14787632729544	1.16120408540714	11.7871164555724	6404	22040.2055550629	194110291.723238	18634.7191961987	0.0442424805342766	0	3203.28123048095	3072.75	4209.1445258937	4048.09997558594	0	0	0	0	0	0	0	0	0	0	0.035	0.568	0.237	0.011	0.002	0.001	0	0.001	0	0.001	0.001	0.001	0	0.001	0.001	0.001
110	170927-Plate_002.E2	-198.800003051758	-47.5999984741211	11.1999998092651	54.5999984741211	99.4000015258789	172.199996948242	463.399993896484	56.4117354523846	4498.80856276089	0.000344174840819136	0.0134022320777174	0.000301871654932179	5811	434	1728.71928222664	14074.6747036237	0.00633455013957483	0.262672373242828	4344.01307864395	4271.5	4936.70564597988	4709.60009765625	0	0	0	0	0	0	0	0	0	0	0.054	0.599	0.335	0.012	0	0	0	0	0	0	0	0	0	0	0	0
111	170927-Plate_002.E3	-137.199996948242	-44.7999992370605	8.39999961853027	46.2000007629395	86.7999954223633	158.199996948242	415.799987792969	50.0493461373471	3834.31561879285	0.00015547263681592	0.0169073350491715	0.000725213357288024	6432	415.799987792969	NA	17933.8779278806	0.00741045001955615	0.0644496357783705	3432.39622201493	3337.75	4509.96997723176	4314.09985351562	0	0	0	0	0	0	0	0	0	0	0.049	0.656	0.286	0.009	0	0	0	0	0	0	0	0	0	0	0	0
112	170927-Plate_002.E4	-242.199996948242	-44.7999992370605	7	43.3999977111816	84	154	392	47.2239707815472	3715.79551143125	0.000161316341345378	0.0162010856950389	0.00152815971054756	6199	392	NA	15727.4241069567	0.00846475649782592	0.0201384723270791	3525.33134376512	3415.5	4535.10422534207	4344.19970703125	0	0	0	0	0	0	0	0	0	0	0.048	0.675	0.269	0.007	0	0	0	0	0	0	0	0	0	0	0	0
113	170927-Plate_002.E5	-196	-44.7999992370605	5.59999990463257	42	82.5999984741211	151.199996948242	344.399993896484	45.8881750695697	3662.48692501825	0	0.0147265897343281	0.000565103738199108	6326	NA	NA	17265.5641109383	0.00852826629525037	0.0184062807180422	3494.955184951	3356.5	4573.31746823856	4340	0	0	0	0	0	0	0	0	0	0	0.049	0.683	0.26	0.008	0	0	0	0	0	0	0	0	0	0	0	0
114	170927-Plate_002.E6	-154	-40.5999984741211	16.7999992370605	61.5999984741211	124.599998474121	22002.959375	80320.796875	2751.57201610702	74684304.086854	0.125458898643256	0.779967503290252	5.7867449457096	6265	21545.662959441	191517395.240317	17718.6645797227	0.0366520995139535	0	3818.95363128492	3731.5	4693.6490813454	4494	0	0	0	0	0	0	0	0	0	0	0.042	0.539	0.281	0.013	0.002	0.001	0.001	0	0	0	0.001	0.001	0.001	0	0.001	0.002
115	170927-Plate_002.E7	-240.800003051758	-50.3999977111816	1.39999997615814	39.2000007629395	81.1999969482422	149.800003051758	350	43.4765565772691	3809.76886686338	0	0.0136657805015482	0.000707934199246276	6309	NA	NA	16436.4628315288	0.00817953020134228	0.0357957922970666	3499.92740529402	3351.5	4547.00309364753	4326	0	0	0	0	0	0	0	0	0	0.002	0.056	0.681	0.255	0.006	0	0	0	0	0	0	0	0	0	0	0	0
116	170927-Plate_002.E8	-172.199996948242	-44.7999992370605	9.80000019073486	49	91	165.199996948242	403.199981689453	52.9210484495467	4068.20309510862	0.000156152404747033	0.0155675501773871	0.000470744946876335	6404	403.199981689453	NA	17178.2735305817	0.0081126286359322	0.0262870294377733	3713.62211118051	3631.25	4614.45610428571	4441.49975585938	0	0	0	0	0	0	0	0	0	0	0.048	0.637	0.303	0.011	0	0	0	0	0	0	0	0	0	0	0	0
117	170927-Plate_002.E9	-177.800003051758	-43.3999977111816	9.80000019073486	49	92.4000015258789	162.399993896484	337.399993896484	53.2904066874876	4006.51192110226	0	0.0170311537780916	0.0039463108056005	6380	NA	NA	17382.7024814032	0.00733271911143347	0.0706170288629193	3539.53072100313	3434.75	4614.87082848624	4407.89990234375	0	0	0	0	0	0	0	0	0	0	0.047	0.636	0.304	0.012	0	0	0	0	0	0	0	0	0	0	0	0
118	170927-Plate_002.F1	-130.199996948242	9511.599609375	20592.599609375	29443.400390625	40919.19921875	62134.80078125	144944.796875	31820.5184192396	273284984.71168	0.967786050752165	13.5826604964739	38391.6510848299	6581	32878.5549877788	247627148.239161	19883.9907762256	0.00436474358885574	0.623536686799993	2978.23036012764	2830	4246.784522026	4062.80004882812	0	0	0	0	0	0	0	0	0	0	0.004	0.022	0.006	0.001	0.002	0.002	0.002	0.001	0.001	0.001	0	0.001	0	0	0	0
119	170927-Plate_002.F2	-555.799987792969	-82.5999984741211	5.59999990463257	47.5999984741211	93.7999954223633	172.199996948242	31341.798828125	68.6079044896213	430592.752761136	0.00597907324364723	0.0119534789440894	0.0327988020883353	6021	4399.8499238756	53260822.6760624	15055.3551724872	0.00861541735980249	0.0227233190890793	3784.95366218236	3619.5	4864.45814806867	4645.19970703125	0	0	0	0	0	0.001	0.001	0.006	0.008	0.015	0.055	0.599	0.295	0.012	0.001	0	0	0	0	0	0	0	0	0	0	0
120	170927-Plate_002.F3	-158.199996948242	-47.5999984741211	7	46.2000007629395	89.5999984741211	162.399993896484	4188.7998046875	55.4162929706299	19689.9217401827	0.00335463258785942	0.0168023010670806	0.00234206390240691	6260	1801.79996163504	1690133.59744056	17041.3331763358	0.00770878557130968	0.0519717659405698	3623.24097444089	3522.25	4646.25148680081	4415.60009765625	0	0	0	0	0	0	0	0	0	0	0.054	0.639	0.294	0.009	0.001	0	0	0	0	0	0	0	0	0	0	0
121	170927-Plate_002.F4	-187.599990844727	21	8150.10009765625	17973.19921875	29800.3989257812	50904.9087890625	104326.6015625	20339.1599859782	269045211.219829	0.856600189933523	6.18808589990707	27.8457265338176	6318	23733.0931989074	233750619.350068	16412.2266834688	0.0107200164439171	7.76290134838487e-05	3707.58752769864	3574	4612.9852971931	4398.7998046875	0	0	0	0	0	0	0	0	0	0	0.008	0.086	0.037	0.012	0.011	0.009	0.008	0.006	0.005	0.003	0.003	0.004	0.005	0.003	0.003	0.005
122	170927-Plate_002.F5	-228.199996948242	-57.3999977111816	1.39999997615814	43.3999977111816	86.7999954223633	159.599990844727	43258.59765625	60.6815466549562	445477.110827463	0.00215910978242817	0.0145179540821055	0.0185765746682992	6021	6844.49207481971	171327093.654484	16149.0941929819	0.00815516861362134	0.0448364611062952	4203.15105464209	4116.5	4796.4440968654	4551.39990234375	0	0	0	0	0	0	0	0	0	0	0.072	0.643	0.271	0.011	0	0	0	0	0	0	0	0	0	0	0	0
123	170927-Plate_002.F6	-149.800003051758	151.899993896484	22617.7001953125	31656.798828125	43387.400390625	63926.798828125	147532	33705.9677197232	297787904.187649	0.945478504365014	8.23972914289871	8.95006295832073	6071	35646.7971823609	245861902.005214	17174.1587056026	0.0101486888970647	0.000313476514741451	4241.78842035908	4262	4876.21905631183	4662	0	0	0	0	0	0	0	0	0	0	0.006	0.03	0.017	0.001	0	0	0	0	0	0	0	0	0	0	0	0
124	170927-Plate_002.F7	-806.399963378906	51.7999992370605	9483.599609375	17724.7001953125	28081.548828125	47737.408984375	119222.6015625	19855.1482054954	224949515.620289	0.895985982797069	5.81754816991711	18.3617058255796	6278	22151.7369306695	200349482.536813	17451.2805082754	0.00360480594154997	0.927029853394641	3766.53711373049	3668.75	4706.99571128376	4482.09985351562	0	0	0	0	0	0	0	0	0	0.001	0.009	0.052	0.028	0.014	0.012	0.008	0.007	0.007	0.006	0.004	0.004	0.004	0.003	0.003	0.007	0.007
125	170927-Plate_002.F8	-343	-60.2700006484985	5.59999990463257	46.2000007629395	91	165.199996948242	23896.599609375	61.2562408158164	211913.861515942	0.00302547770700637	0.0166925925271467	0.0180604037494162	6280	4817.76827681692	48102666.7221166	17171.1078374236	0.00832358293704677	0.0257271922170933	3648.87468152866	3537.75	4632.37097047454	4422.60009765625	0	0	0	0	0	0	0	0	0.004	0.01	0.055	0.626	0.291	0.01	0	0	0	0	0	0	0	0	0	0	0	0
126	170927-Plate_002.F9	-177.800003051758	-43.3999977111816	8.39999961853027	47.5999984741211	89.5999984741211	166.599990844727	418.600006103516	52.1274305568353	4115.86651409608	0.000459488436207689	0.0154863202381337	0.000501479976109856	6529	402.733327229818	237.813623860789	17693.7392551819	0.007357038770144	0.0618910694864321	3738.99157604534	3654.5	4647.22154763319	4433.7998046875	0	0	0	0	0	0	0	0	0	0	0.046	0.647	0.294	0.012	0	0	0	0	0	0	0	0	0	0	0	0
127	170927-Plate_002.G1	-246.399993896484	-40.5999984741211	14	57.3999977111816	117.599998474121	18440.519140625	78668.796875	2254.83614989577	55447055.5863287	0.116150980074518	0.809752520359411	8.44684702221035	6173	19011.5857154069	159795116.382658	17787.149272312	0.0335850737427293	0	3209.55596954479	3074	4344.78936501606	4144	0	0	0	0	0	0	0	0	0	0	0.042	0.567	0.262	0.012	0.001	0	0.001	0.001	0	0.001	0.001	0.001	0	0.002	0.001	0.001
128	170927-Plate_002.G2	-161	-44.7999992370605	14	57.3999977111816	105	182	14373.7998046875	64.6486672825856	40320.8878654246	0.000518851608439986	0.0151070971848842	0.00362225703852882	5782	5077.79993693034	64813138.9962366	13980.6132492362	0.00746137444856454	0.0872667697708689	4482.36120719474	4431.25	5076.08635408447	4827.19970703125	0	0	0	0	0	0	0	0	0	0	0.049	0.578	0.352	0.021	0	0	0	0	0	0	0	0	0	0	0	0
129	170927-Plate_002.G3	-173.599990844727	-53.2000007629395	5.94999992847443	49	95.1999969482422	170.800003051758	422.799987792969	52.8237172796795	4616.27363472422	0.000165398610651671	0.0134999037688617	0.000368013322973551	6046	422.799987792969	NA	17077.5751306825	0.00712159863945578	0.121779102989517	3993.52985444922	3926.5	4692.17656499552	4484.19995117188	0	0	0	0	0	0	0	0	0	0	0.064	0.604	0.319	0.012	0	0	0	0	0	0	0	0	0	0	0	0
130	170927-Plate_002.G4	-189	-44.7999992370605	7	43.3999977111816	84	162.399993896484	54334	108.892768120574	1685167.90213766	0.00568361225134196	0.0351988828917625	0.197287875338479	6334	10756.0443912082	186938744.967619	16358.7556744326	0.0080450522928399	0.0344391349804206	3602.32601831386	3485.25	4503.08378560121	4297.30004882812	0	0	0	0	0	0	0	0	0	0	0.049	0.675	0.259	0.011	0.001	0.001	0	0	0	0	0	0	0	0	0	0
131	170927-Plate_002.G5	-184.800003051758	-43.3999977111816	8.39999961853027	44.7999992370605	86.7999954223633	156.380000305176	523.599975585938	49.1945508284528	3841.60428980915	0.000324306794227339	0.0166754946749633	0.000807149049119056	6167	478.099990844727	4140.49722290086	17505.2605205212	0.00822537528274728	0.0306444348855474	3459.98548727096	3323.5	4578.54453228721	4373.60009765625	0	0	0	0	0	0	0	0	0	0	0.047	0.66	0.285	0.008	0	0	0	0	0	0	0	0	0	0	0	0
132	170927-Plate_002.G6	-166.599990844727	-42	14	57.3999977111816	114.099998474121	14140.8399414062	76161.3984375	1671.13054809093	41827653.6199306	0.087719298245614	0.439010762022927	2.66808520564581	6099	18474.3787247988	167524354.882314	17295.3287264806	0.0225861974529994	0	3914.33603869487	3825.5	4657.95646779313	4424	0	0	0	0	0	0	0	0	0	0	0.044	0.569	0.284	0.015	0	0.001	0.001	0	0.001	0	0.001	0.001	0.001	0.001	0.002	0.001
133	170927-Plate_002.G7	-152.599990844727	-46.2000007629395	5.59999990463257	44.7999992370605	88.1999969482422	163.800003051758	41692	110.751122522092	1453627.10239752	0.0067972163780547	0.0348024530665668	0.14909328466217	6179	9157.99978419713	133995429.427415	16438.6156441136	0.00741901776384535	0.0828046161545376	3585.36154717592	3455	4558.76697334454	4361	0	0	0	0	0	0	0	0	0	0	0.051	0.654	0.275	0.013	0.001	0	0.001	0	0	0	0	0	0	0	0	0
134	170927-Plate_002.G8	-201.599990844727	-40.5999984741211	11.1999998092651	49	89.5999984741211	159.529991149902	436.799987792969	52.7127677087693	3873.9565512412	0.000467144191840548	0.0172937963256491	0.000725352008837361	6422	403.199991861979	846.719794921887	18471.4643956559	0.00728155339805825	0.071953372198467	3439.70367486764	3319	4484.82558596791	4275.60009765625	0	0	0	0	0	0	0	0	0	0	0.043	0.651	0.295	0.01	0	0	0	0	0	0	0	0	0	0	0	0
135	170927-Plate_002.G9	-201.599990844727	-50.3999977111816	7	49	95.1999969482422	172.199996948242	438.199981689453	53.746774428714	4712.61423085536	0.000488599348534202	0.0137987660109886	0.000378119482342957	6140	428.399993896484	154.839931640774	17012.5761771329	0.00706328516665792	0.118597477230638	4007.51197068404	3949.75	4630.5594330331	4423.30004882812	0	0	0	0	0	0	0	0	0	0.001	0.059	0.609	0.316	0.014	0	0	0	0	0	0	0	0	0	0	0	0
136	170927-Plate_002.H1	-196	-39.2000007629395	15.3999996185303	56	112	18276.6499023438	67326	2161.02911116795	58252332.210135	0.100375234521576	0.802100268791259	10.9236783091874	6396	21046.7361378893	184038355.849163	19415.8820880638	0.0281701975962202	0	3232.94777986241	3121.75	4391.35317603822	4236.39990234375	0	0	0	0	0	0	0	0	0	0	0.038	0.583	0.264	0.014	0.002	0.001	0.001	0.001	0	0	0.001	0.001	0.001	0.001	0.001	0.001
137	170927-Plate_002.H2	-214.199996948242	-47.5999984741211	12.5999994277954	56	103.599998474121	182	25691.400390625	75.8991480135885	299202.148583636	0.00153113303844845	0.0177422399969937	0.0165496433376996	5878	10380.0664571126	96619254.4502873	14845.7545452935	0.00819985255145327	0.035693237935924	4408.08149030282	4329	4990.19463934806	4740.39990234375	0	0	0	0	0	0	0	0	0	0.001	0.052	0.578	0.35	0.018	0.001	0	0	0	0	0	0	0	0	0	0	0
138	170927-Plate_002.H3	-155.399993896484	-43.3999977111816	8.39999961853027	46.2000007629395	89.5999984741211	158.199996948242	408.799987792969	50.6813356979555	3884.83565365015	0.000159108989657916	0.0130380690165829	0.109226570924292	6285	408.799987792969	NA	18091.7511235101	0.00718562874251497	0.0884774381748353	3367.10572792363	3231	4593.24466099219	4412.7998046875	0	0	0	0	0	0	0	0	0	0	0.046	0.654	0.291	0.008	0	0	0	0	0	0	0	0	0	0	0	0
139	170927-Plate_002.H4	-207.199996948242	-43.3999977111816	9.80000019073486	47.5999984741211	89.5999984741211	168	68940.1953125	172.819660143727	3596030.23831111	0.00901043313310149	0.052272610603242	0.274488494560321	6326	13508.7714950829	223040317.928278	18054.2688623794	0.00760719225449516	0.0498921789978728	3629.66005374644	3479	4617.8766804447	4386.19970703125	0	0	0	0	0	0	0	0	0	0	0.046	0.648	0.284	0.012	0.001	0.001	0.001	0	0	0	0	0	0	0	0	0
140	170927-Plate_002.H5	-175	-44.7999992370605	7	44.7999992370605	84	154	368.199981689453	47.6373810010928	3623.26860750238	0	0.0175027338673745	0.0044897023740773	6554	NA	NA	19065.6873073043	0.00783365570599613	0.0368514140222362	3224.58056148917	3001.75	4306.17414069503	4051.59985351562	0	0	0	0	0	0	0	0	0	0	0.046	0.68	0.268	0.006	0	0	0	0	0	0	0	0	0	0	0	0
141	170927-Plate_002.H6	-158.199996948242	-40.5999984741211	16.7999992370605	60.2000007629395	114.799995422363	13823.8796386719	74047.3984375	1662.82767717461	41688158.8244371	0.0839171974522293	0.468332947459503	3.11840780370074	6280	19180.6770748594	161969886.223125	18265.5058037715	0.0241761682092232	0	3720.98200636943	3640.25	4609.66154559676	4417	0	0	0	0	0	0	0	0	0	0	0.042	0.557	0.301	0.016	0.001	0.001	0	0	0.001	0	0.001	0.001	0.001	0.001	0.001	0.001
142	170927-Plate_002.H7	-175	-40.5999984741211	11.1999998092651	49	93.7999954223633	175	51345	181.805111763366	2881689.66465278	0.0134249640402749	Inf	NA	6257	9670.88320995513	124543211.129849	17353.0225284966	0.00741546371366423	0.0662395342565489	3425.34777049704	3283	4566.27478025393	4365.19970703125	0	0	0	0	0	0	0	0	0	0	0.041	0.642	0.292	0.012	0.002	0.001	0.001	0	0	0	0	0	0	0	0	0
143	170927-Plate_002.H8	-218.399993896484	-50.3999977111816	7	51.7999992370605	98	170.800003051758	428.399993896484	54.649597560847	4783.32181494188	0.000629822075263738	0.0137615819702356	0.000373199090058419	6351	415.449996948242	101.103199463027	19201.5076217249	0.00709910285137888	0.100423645538967	4102.14690599905	4023.5	4677.82249965557	4473	0	0	0	0	0	0	0	0	0	0	0.058	0.603	0.323	0.015	0.001	0	0	0	0	0	0	0	0	0	0	0
144	170927-Plate_002.H9	-162.399993896484	-42	11.1999998092651	49	88.1999969482422	159.599990844727	390.600006103516	52.2275033769691	3708.23694967345	0.000156274417877793	0.0224377359652864	0.0597080642511495	6399	390.600006103516	NA	17750.0332869203	0.00703682282629651	0.0906836972392054	3387.73550554774	3258	4514.25802464939	4352.60009765625	0	0	0	0	0	0	0	0	0	0	0.044	0.656	0.291	0.009	0	0	0	0	0	0	0	0	0	0	0	0
145	170927-Plate_003.A1	-137.199996948242	14643.6496582031	22447.9497070312	31290.69921875	42660.4501953125	63510.6484375	151162.203125	34134.0373721735	248636555.393789	0.999238501370698	11.0402194110113	22.122221535432	6566	34160.0401746218	247938005.809878	17441.4393159519	0.00364003128964515	0.88716296164151	3452.29401462077	3375.5	4284.30184606528	4142.60009765625	0	0	0	0	0	0	0	0	0	0	0	0	0	0	0	0	0	0	0	0	0	0	0	0	0	0
146	170927-Plate_003.A2	-481.600006103516	-68.1099979400634	9.80000019073486	53.2000007629395	98	175	357	49.9800905969101	7367.17579880833	0	0.0113497979437095	0.0014034574605232	6128	NA	NA	14885.3249074345	0.006995866884634	0.122968707128714	3987.76493146214	3867.5	4851.11277512035	4633.30004882812	0	0	0	0	0	0	0.002	0.005	0.008	0.009	0.052	0.577	0.331	0.016	0	0	0	0	0	0	0	0	0	0	0	0
147	170927-Plate_003.A3	-193.199996948242	-43.3999977111816	9.80000019073486	50.3999977111816	92.4000015258789	168	387.799987792969	53.9034336671914	4220.20912702155	0.000153327200245324	0.0153788429671729	0.000469864900177379	6522	387.799987792969	NA	17374.9402676015	0.0069612273961773	0.0952144421719242	3783.97401103956	3698.75	4584.3849254469	4426.7998046875	0	0	0	0	0	0	0	0	0	0	0.047	0.64	0.299	0.013	0	0	0	0	0	0	0	0	0	0	0	0
148	170927-Plate_003.A4	-222.599990844727	-47.5999984741211	5.59999990463257	44.7999992370605	86.7999954223633	159.599990844727	386.399993896484	48.8920340477807	3963.63934501766	0.000158353127474268	0.0129641973961999	0.000377417610125947	6315	386.399993896484	NA	14065.3439712979	0.00802231284533928	0.0366811948850737	3954.67252573238	3837	4666.50874015705	4467.39990234375	0	0	0	0	0	0	0	0	0	0	0.054	0.652	0.285	0.009	0	0	0	0	0	0	0	0	0	0	0	0
149	170927-Plate_003.A5	-182	-44.7999992370605	4.19999980926514	43.3999977111816	84	154	327.600006103516	46.6491128123558	3741.08064547322	0	0.0146524870025608	0.000546125799830243	6487	NA	NA	17961.5545186261	0.00799840031993601	0.0354276886962902	3593.37220595036	3461	4489.43130602777	4286.7998046875	0	0	0	0	0	0	0	0	0	0	0.049	0.674	0.27	0.006	0	0	0	0	0	0	0	0	0	0	0	0
150	170927-Plate_003.A6	-54.5999984741211	14294.5595703125	21539	30116.798828125	40957	59734.63828125	136525.203125	32740.1895998292	218680889.879227	0.999530148786218	9.00482068199923	11.447510807809	6385	32755.589720293	218278858.340492	15796.007438899	0.00256365421259744	0.995603320383817	3947.63813625685	3912	4675.85389087889	4498.19970703125	0	0	0	0	0	0	0	0	0	0	0	0	0	0	0	0	0	0	0	0	0	0	0	0	0	0
151	170927-Plate_003.A7	-532	-53.2000007629395	4.19999980926514	44.7999992370605	88.1999969482422	159.599990844727	39627	64.1055971537523	619430.677847567	0.000470440646071821	0.0156663119374128	0.0249208224844593	6377	35914.666015625	31274923.1562767	16967.995799088	0.00797217997159402	0.0401204318169688	4019.98376979771	3944	4696.59464876828	4519.19970703125	0	0	0	0	0	0	0	0.001	0.001	0.002	0.059	0.641	0.287	0.009	0	0	0	0	0	0	0	0	0	0	0	0
152	170927-Plate_003.A8	-186.199996948242	-42	9.80000019073486	50.3999977111816	92.4000015258789	163.800003051758	400.399993896484	54.075995502159	4024.24760923825	0.000149835181300569	0.017541509053488	0.000756835463769997	6674	400.399993896484	NA	17475.1671963442	0.00757678908690329	0.0423932879148222	3625.03236439916	3537.5	4579.3653113777	4394.60009765625	0	0	0	0	0	0	0	0	0	0	0.043	0.636	0.311	0.01	0	0	0	0	0	0	0	0	0	0	0	0
153	170927-Plate_003.A9	-198.800003051758	-51.7999992370605	7	49	96.5999984741211	168	397.600006103516	52.7532610282363	4544.3662126809	0.000157579577686732	0.0132209687880694	0.000344645260096763	6346	397.600006103516	NA	17405.9682146997	0.00705478798639521	0.105680794600155	4130.56208635361	4072.25	4623.63360940024	4452	0	0	0	0	0	0	0	0	0	0	0.065	0.607	0.316	0.012	0	0	0	0	0	0	0	0	0	0	0	0
154	170927-Plate_003.B1	-158.199996948242	13572.3001953125	21580.6489257812	30245.599609375	41299.998046875	61306.208984375	147247.796875	32697.1003924025	238095871.178436	0.985338120885697	12.1147880820202	68.7283451589613	6684	33182.7143976494	225552751.360916	19065.3978056548	0.00307388063108024	0.983919413920904	3243.35293237582	3132.25	4256.15408427468	4088.69995117188	0	0	0	0	0	0	0	0	0	0	0.001	0.009	0.004	0.001	0.001	0.001	0	0	0	0	0	0	0	0	0	0
155	170927-Plate_003.B2	-194.599990844727	-46.2000007629395	14	60.2000007629395	106.400001525879	184.800003051758	34141.80078125	82.2397874033384	562339.515745949	0.00153557413410681	0.0199279144576631	0.0497919631463459	5861	12813.7333340115	225739950.530958	13406.3735315948	0.00815299674449504	0.0358148384147988	4436.20508445658	4364	4899.93757256321	4673.19970703125	0	0	0	0	0	0	0	0	0	0	0.051	0.567	0.361	0.02	0.001	0	0	0	0	0	0	0	0	0	0	0
156	170927-Plate_003.B3	-156.800003051758	-39.2000007629395	12.5999994277954	51.7999992370605	92.4000015258789	163.800003051758	438.199981689453	55.4064894711762	3899.23575022059	0.000158302991926547	0.0195059989084112	0.00182214045671285	6317	438.199981689453	NA	16189.2623618775	0.00813003691219891	0.0245144581511514	3468.353015672	3325	4502.84560677506	4275.60009765625	0	0	0	0	0	0	0	0	0	0	0.041	0.632	0.318	0.009	0	0	0	0	0	0	0	0	0	0	0	0
157	170927-Plate_003.B4	-173.599990844727	-47.5999984741211	5.59999990463257	44.7999992370605	85.4000015258789	149.800003051758	373.799987792969	46.8809125118946	3770.7992988435	0	0.0139601882232083	0.000483293594984001	6088	NA	NA	13700.25377847	0.00819672131147541	0.0375580632440234	3802.56282851511	3725.25	4601.53615881861	4404.39990234375	0	0	0	0	0	0	0	0	0	0	0.053	0.664	0.275	0.008	0	0	0	0	0	0	0	0	0	0	0	0
158	170927-Plate_003.B5	-184.800003051758	-50.3999977111816	2.79999995231628	40.5999984741211	82.5999984741211	152.599990844727	322	45.0774868417485	3838.51846331275	0	0.0131422730913739	0.000420948671631563	6241	NA	NA	15696.0895289324	0.00775031420192711	0.0562808734583462	3627.11087966672	3565.5	4443.33320616453	4289.60009765625	0	0	0	0	0	0	0	0	0	0.001	0.059	0.673	0.26	0.007	0	0	0	0	0	0	0	0	0	0	0	0
159	170927-Plate_003.B6	-50.3999977111816	13877.149609375	21264.2495117188	29041.599609375	39543.3486328125	57409.7287109375	128200.796875	31483.1692586592	203980475.185392	0.986549890522365	9.02472433089602	14.2452305957073	6394	31911.5413189527	193116430.586506	15898.1213523666	0.00253712453487847	0.995926352873853	3820.47763528308	3752	4599.79713628469	4436.60009765625	0	0	0	0	0	0	0	0	0	0	0.001	0.008	0.004	0	0	0	0	0	0	0	0	0	0	0	0	0
160	170927-Plate_003.B7	-182	-56	1.39999997615814	44.7999992370605	89.5999984741211	165.199996948242	51968	92.2858517105866	1666382.66529808	0.00162416761409777	0.0218144061561919	0.080200687589873	6157	27120.3793762207	323780200.083743	14912.169166513	0.0075187969924812	0.0829281398796521	4221.81655026799	4143.5	4681.78569128158	4498.19970703125	0	0	0	0	0	0	0	0	0	0	0.07	0.624	0.295	0.009	0	0	0	0	0	0	0	0	0	0	0	0
161	170927-Plate_003.B8	-219.800003051758	-43.3999977111816	12.5999994277954	53.2000007629395	95.1999969482422	169.399993896484	467.600006103516	56.1245198301734	4217.97228714457	0.000306701426161632	0.0162211412050704	0.000496331777455118	6521	457.800003051758	192.080119628925	16577.8185101548	0.00789332052817432	0.0310644798189487	3778.31291213004	3681.5	4565.69018096058	4387.60009765625	0	0	0	0	0	0	0	0	0	0	0.046	0.61	0.333	0.01	0	0	0	0	0	0	0	0	0	0	0	0
162	170927-Plate_003.B9	-180.599990844727	-42	11.1999998092651	50.3999977111816	92.4000015258789	163.800003051758	609	54.2032334475114	4033.22046698771	0.00031402103940964	0.0170202911182976	0.000576241007271318	6369	507.5	20604.5	16643.2203082997	0.00818816488431541	0.0227841843807748	3562.43177892919	3467.5	4456.64702482698	4285.39990234375	0	0	0	0	0	0	0	0	0	0	0.044	0.638	0.307	0.01	0	0	0	0	0	0	0	0	0	0	0	0
163	170927-Plate_003.C1	-236.599990844727	-42	18.1999988555908	63	128.800003051758	29398.4601562499	80878	3740.34259831945	107848405.417055	0.150904799370574	1.1796095579716	11.2057919631614	6355	24486.4579947335	207865491.436015	17896.5218244841	0.0463516519631037	0	3440.33603461841	3329.5	4307.02359107233	4152.39990234375	0	0	0	0	0	0	0	0	0	0	0.042	0.536	0.261	0.009	0.001	0.001	0	0	0	0	0	0.001	0.001	0.002	0.001	0.001
164	170927-Plate_003.C2	-165.199996948242	-37.7999992370605	16.7999992370605	57.3999977111816	105	181.089994049071	39033.3984375	69.7626436873505	256260.207145373	0.000497182631753397	0.0180745554692335	0.00985455865106913	6034	13320.0661417643	495886299.27403	14199.3298900327	0.00740228977497039	0.0667993457929289	4021.18917799138	3919.25	4763.54794620037	4578.69995117188	0	0	0	0	0	0	0	0	0	0	0.037	0.588	0.354	0.02	0	0	0	0	0	0	0	0	0	0	0	0
165	170927-Plate_003.C3	-180.599990844727	-39.2000007629395	12.5999994277954	49.6999988555908	91	160.229994964599	366.799987792969	54.148599217414	3807.58749725198	0	Inf	NA	6572	NA	NA	16532.2121823804	0.00794512672450148	0.0253746804015648	3363.347991479	3175.75	4193.66690682001	3967.59985351562	0	0	0	0	0	0	0	0	0	0	0.038	0.648	0.303	0.01	0	0	0	0	0	0	0	0	0	0	0	0
166	170927-Plate_003.C4	-148.399993896484	-47.5999984741211	5.59999990463257	44.7999992370605	86.7999954223633	155.399993896484	326.199981689453	47.9494941330728	3884.08947749085	0	0.0134499399602108	0.000417915365150033	6237	NA	NA	15402.7064303301	0.0091341670826365	0.00864256241534767	3877.35962802629	3755	4551.9788200864	4335.7998046875	0	0	0	0	0	0	0	0	0	0	0.055	0.658	0.279	0.008	0	0	0	0	0	0	0	0	0	0	0	0
167	170927-Plate_003.C5	-154	-50.3999977111816	4.19999980926514	43.3999977111816	84	154	393.399993896484	46.1025535292819	3835.91347915231	0.000159642401021711	0.0145961325895128	0.000571946444817933	6264	393.399993896484	NA	15941.888505239	0.00898983931156276	0.0104359468998025	3602.86103128991	3499.25	4471.9816580586	4284	0	0	0	0	0	0	0	0	0	0	0.059	0.67	0.263	0.007	0	0	0	0	0	0	0	0	0	0	0	0
168	170927-Plate_003.C6	-163.800003051758	-35	22.3999996185303	65.7999954223633	133	28953.400390625	91144.1953125	3760.46859091196	109038767.734791	0.147278209807967	1.24687471139118	23.2560615115007	6301	25195.3364186122	201626972.985773	15800.9855816538	0.0454037945785909	0	3653.87375019838	3562	4615.23578680002	4442.19970703125	0	0	0	0	0	0	0	0	0	0	0.035	0.528	0.278	0.012	0.001	0	0	0	0	0	0.001	0	0	0.001	0.001	0.001
169	170927-Plate_003.C7	-208.599990844727	-54.5999984741211	4.19999980926514	43.3999977111816	86.7999954223633	161	522.200012207031	46.8752534599243	4376.37127206487	0.000322841000807103	0.0123099009897112	0.000421839930584017	6195	461.300003051758	7417.62223022478	15267.1419619775	0.00782388937159372	0.0515639165154952	3944.76497175141	3881.5	4625.08150409147	4431	0	0	0	0	0	0	0	0	0	0.002	0.066	0.641	0.28	0.01	0	0	0	0	0	0	0	0	0	0	0	0
170	170927-Plate_003.C8	-147	-42	14	54.5999984741211	99.4000015258789	175	494.199981689453	58.9856234069852	4394.94981690417	0.000314564328405159	0.0151920120469027	0.000375144434334749	6358	456.399993896484	2857.67815429717	16166.7066254492	0.00732542078247956	0.0654433115775035	4088.83469644542	3987.5	4753.27736277669	4569.60009765625	0	0	0	0	0	0	0	0	0	0	0.043	0.601	0.343	0.012	0	0	0	0	0	0	0	0	0	0	0	0
171	170927-Plate_003.C9	-151.199996948242	-40.5999984741211	12.5999994277954	50.3999977111816	93.7999954223633	163.800003051758	392	54.9458814619311	4006.88248774132	0.000154798761609907	0.0227285837684786	0.0356251544794082	6460	392	NA	16560.6242390299	0.00782323034626192	0.0352826015792682	3499.16160990712	3389.5	4495.76335742112	4373.60009765625	0	0	0	0	0	0	0	0	0	0	0.041	0.638	0.309	0.011	0	0	0	0	0	0	0	0	0	0	0	0
172	170927-Plate_003.D1	-158.199996948242	13196.959765625	22640.798828125	32117.400390625	43696.80078125	65336.87890625	140772.796875	34353.7360341089	288933212.091897	0.967046317388003	10.4599815454238	16.0221755669332	6585	35522.9361156914	257290602.756348	19000.7190873177	0.00573855156503239	0.176040614156236	3551.8291571754	3471	4334.41948460932	4163.60009765625	0	0	0	0	0	0	0	0	0	0	0.003	0.021	0.009	0	0	0.001	0.001	0	0	0	0	0	0	0	0	0
173	170927-Plate_003.D2	-186.199996948242	-50.3999977111816	9.80000019073486	53.2000007629395	103.599998474121	184.800003051758	10633	69.4206551428698	64801.3756847311	0.00397236614853195	0.0157829174932517	0.00358654507982061	5790	2971.7738673998	6914053.73986256	13262.5570907188	0.00748048568950564	0.0888039755010807	4555.02340241796	4458	4979.16254503319	4760	0	0	0	0	0	0	0	0	0	0	0.059	0.585	0.336	0.017	0	0	0.001	0	0	0	0	0	0	0	0	0
174	170927-Plate_003.D3	-168	-46.2000007629395	7	49	93.7999954223633	170.800003051758	6781.60009765625	62.506188275033	36793.8005888314	0.00518470511989631	0.0165226340278621	0.00286946037533192	6172	1959.95623207092	2705316.94680369	15846.2753432292	0.00746545950393574	0.0757729909579595	3991.15448801037	3877.5	4607.21845542527	4391.09985351562	0	0	0	0	0	0	0	0	0	0	0.052	0.626	0.303	0.015	0.001	0	0	0	0.001	0.001	0	0	0	0	0	0
175	170927-Plate_003.D4	-149.800003051758	5.59999990463257	5248.60009765625	18604.599609375	30604	52810.80078125	153139	20617.4716262208	308605386.229932	0.820598006644518	5.83159490800667	21.513606815427	6321	25111.6824273043	263478534.602836	15161.1718987732	0.0156477627451744	0	3862.70566366081	3717	4561.70512735095	4354	0	0	0	0	0	0	0	0	0	0	0.014	0.106	0.048	0.011	0.013	0.01	0.009	0.006	0.007	0.004	0.004	0.003	0.002	0.004	0.004	0.003
176	170927-Plate_003.D5	-373.799987792969	-51.7999992370605	2.79999995231628	43.3999977111816	84	155.399993896484	18608.798828125	52.1622618150956	81822.5452187627	0.00128576020572163	0.015705144284679	0.0116642432706615	6222	5373.72473526001	36676703.0159502	15656.479993259	0.00737463126843658	0.0888934567834295	3654.62230793957	3515	4468.54994245313	4258.7998046875	0	0	0	0	0	0	0	0	0	0.001	0.06	0.663	0.265	0.01	0	0	0	0	0	0	0	0	0	0	0	0
177	170927-Plate_003.D6	-246.399993896484	194.66999130249	22938.6494140625	32444.2998046875	44811.8994140625	65535.328515625	146333.59375	34212.5406245187	324440239.441699	0.943545778065351	8.50776411470313	10.9355892839758	6182	36255.2363005896	269930883.90799	15797.2320822022	0.00680831933192033	0.0609203490625516	4190.90626011	4190	4704.89105313467	4521.30004882812	0	0	0	0	0	0	0	0	0	0	0.004	0.03	0.017	0.005	0.003	0.003	0.004	0.001	0.002	0.002	0.001	0	0	0	0	0
178	170927-Plate_003.D7	-607.599975585938	5.59999990463257	8227.7998046875	18277	29456	50182.9984375	91921.1953125	20183.8701322704	260438315.579976	0.838740610516222	8.07448092153891	3647.38113357961	6257	24057.2269089687	217464347.84164	15684.9719334206	0.0145099446460829	0	3617.58262745725	3482	4648.1500541659	4439.39990234375	0	0	0	0	0	0	0.001	0.001	0.001	0.003	0.013	0.096	0.035	0.009	0.01	0.008	0.005	0.003	0.003	0.004	0.002	0.003	0.002	0.003	0.004	0.005
179	170927-Plate_003.D8	-652.399963378906	-56.909998512268	5.59999990463257	47.5999984741211	92.4000015258789	163.800003051758	25849.599609375	52.3119327407889	114255.290728689	0.000638162093171666	0.0132588229960981	0.0075601527171746	6268	7799.39987182617	146458118.490628	15467.7354529471	0.0076819989332735	0.0561292670063189	3707.6393586471	3596	4551.11692587068	4375	0	0	0	0	0	0	0.001	0.002	0.004	0.006	0.055	0.622	0.3	0.011	0	0	0	0	0	0	0	0	0	0	0	0
180	170927-Plate_003.D9	-189	-49	9.80000019073486	53.2000007629395	102.199996948242	177.590001678466	408.799987792969	57.7180779354616	4886.01126249126	0.000323415265200517	0.0140686129050451	0.000344218088405655	6184	398.999984741211	192.080119628925	16024.4888221223	0.00708614102549324	0.10130530137623	4252.77684346701	4226.75	4656.11851728471	4483.49975585938	0	0	0	0	0	0	0	0	0	0	0.056	0.586	0.34	0.016	0	0	0	0	0	0	0	0	0	0	0	0
181	170927-Plate_003.E1	-155.399993896484	-39.2000007629395	16.7999992370605	58.7999992370605	116.199996948242	22629.039453125	75964	2704.98080678669	73259058.2788047	0.121096845775876	0.925679350076844	9.1742594928288	6309	21953.1943911807	183536590.770143	17730.206295827	0.0356123928053889	0	3258.22301474085	3129.5	4175.68821390527	3999.80004882812	0	0	0	0	0	0	0	0	0	0	0.039	0.567	0.262	0.011	0.001	0.001	0	0.001	0.001	0	0	0.001	0.001	0.001	0.001	0.001
182	170927-Plate_003.E2	-232.399993896484	-42	15.3999996185303	56	99.4000015258789	176.399993896484	525	60.0808810696748	4423.64438297707	0.000347282514325404	0.016448230176512	0.000391466881246669	5759	466.899993896484	6751.22141845711	14072.0326585481	0.00742469240560034	0.0868153678625293	3959.72616773745	3835.5	4714.9935287261	4502.39990234375	0	0	0	0	0	0	0	0	0	0.001	0.044	0.591	0.348	0.015	0	0	0	0	0	0	0	0	0	0	0	0
183	170927-Plate_003.E3	-155.399993896484	-40.5999984741211	14	50.3999977111816	91	162.399993896484	27808.19921875	58.8271203532915	127191.486802412	0.00048030739673391	Inf	NA	6246	9539.13306681315	250319091.387901	16019.9034255177	0.00768927444794953	0.0460897133760589	3348.92235030419	3222.75	4435.89409374343	4222.39990234375	0	0	0	0	0	0	0	0	0	0	0.042	0.64	0.309	0.008	0	0	0	0	0	0	0	0	0	0	0	0
184	170927-Plate_003.E4	-210	-47.5999984741211	2.79999995231628	42	85.4000015258789	155.399993896484	344.399993896484	46.8052484480293	3877.36161538643	0	0.0132029568050628	0.000407904488844616	6058	NA	NA	15361.702484035	0.00721205597416577	0.115097462809823	3776.32502476065	3650	4447.27787031676	4230.7998046875	0	0	0	0	0	0	0	0	0	0	0.054	0.668	0.271	0.007	0	0	0	0	0	0	0	0	0	0	0	0
185	170927-Plate_003.E5	-155.399993896484	-45.5	4.19999980926514	42	84	155.399993896484	355.600006103516	46.5588998546007	3813.36810518285	0	0.0143462457379726	0.000524467678884934	6331	NA	NA	15016.9780810663	0.00871258712587126	0.0151789401037643	3607.31795924814	3494.5	4428.68354402336	4226.60009765625	0	0	0	0	0	0	0	0	0	0	0.05	0.679	0.263	0.008	0	0	0	0	0	0	0	0	0	0	0	0
186	170927-Plate_003.E6	-189	-40.5999984741211	16.7999992370605	63	123.199996948242	21752.1489257812	84939.3984375	2595.39727080086	72673014.6869546	0.115235635894125	0.751125123278405	5.9856408073805	6196	22084.9760435302	201475952.384738	16010.6637752081	0.0328264202239008	0	3734.59433505487	3671.75	4451.73013607097	4279.09985351562	0	0	0	0	0	0	0	0	0	0.001	0.042	0.546	0.282	0.014	0.001	0.001	0.001	0.001	0	0	0	0.001	0.001	0.001	0.001	0
187	170927-Plate_003.E7	-191.800003051758	-56	1.39999997615814	43.3999977111816	89.5999984741211	161.419998168946	354.199981689453	47.1215777875394	4514.46963016072	0	0.0116189853529011	0.00034184893407472	5955	NA	NA	15017.6103160224	0.00852740355788616	0.0317504875742141	4113.99840470193	4022	4536.06880657667	4296.60009765625	0	0	0	0	0	0	0	0	0	0.001	0.072	0.628	0.289	0.01	0	0	0	0	0	0	0	0	0	0	0	0
188	170927-Plate_003.E8	-172.199996948242	-42	11.1999998092651	50.3999977111816	92.4000015258789	161	396.199981689453	53.4359365444136	3907.13557562764	0.000159438775510204	0.0179720605036207	0.00273610595301959	6272	396.199981689453	NA	16957.6409275742	0.00758531502099157	0.0537162844458521	3570.09837372449	3460	4475.73005240304	4279.7998046875	0	0	0	0	0	0	0	0	0	0	0.043	0.644	0.303	0.01	0	0	0	0	0	0	0	0	0	0	0	0
189	170927-Plate_003.E9	-189	-50.3999977111816	7	49	95.1999969482422	169.399993896484	511	53.1955602874314	4621.38956470526	0.00015852885225111	0.0133149738693822	0.000348233580350444	6308	511	NA	16993.3648529255	0.0077824944410754	0.0461890103304756	4112.87246353836	4052.75	4517.40575964812	4346.30004882812	0	0	0	0	0	0	0	0	0	0.001	0.06	0.616	0.312	0.011	0	0	0	0	0	0	0	0	0	0	0	0
190	170927-Plate_003.F1	-208.599990844727	58.7999992370605	21894.599609375	32498.19921875	46187.3984375	68544.559375	169675.796875	34239.3784019431	392840164.579378	0.915783186501419	12.0363240604983	82.344715532585	6697	37383.5455989443	311567522.409912	19742.2346291968	0.0113398082591418	9.73160091122249e-06	3397.08533671793	3298.5	4370.02225944949	4228	0	0	0	0	0	0	0	0	0	0	0.007	0.052	0.021	0.003	0.002	0.002	0.001	0.003	0.001	0.002	0.001	0.002	0.001	0.001	0	0
191	170927-Plate_003.F2	-189	-44.7999992370605	14	57.3999977111816	103.599998474121	186.129997253418	47978	107.193462264159	1665669.64894905	0.00332051730164278	0.0254846508422009	0.101473895559371	5722	13850.1998531944	327834772.23204	14274.1793284352	0.00637639114456209	0.252988655574293	4355.51205872073	4279	4694.00540492869	4530.39990234375	0	0	0	0	0	0	0	0	0	0	0.048	0.573	0.357	0.019	0.001	0	0	0	0.001	0	0	0	0	0	0	0
192	170927-Plate_003.F3	-210	-46.2000007629395	7	46.2000007629395	88.1999969482422	155.399993896484	6812.39990234375	52.9499266377461	18797.1159596726	0.00209576011607287	0.0170415851401962	0.00262660033893841	6203	1820.32306377704	4328866.19449494	17038.4569872591	0.00754728517698098	0.066537210838408	3425.32621312268	3304	4233.60331166938	4034.80004882812	0	0	0	0	0	0	0	0	0	0.001	0.051	0.651	0.287	0.008	0	0	0	0	0	0	0	0	0	0	0	0
193	170927-Plate_003.F4	-197.399993896484	33.5999984741211	10858.3994140625	20913.19921875	32684.400390625	54556.6	183087.796875	22893.1235322482	295819368.200472	0.884777517564403	7.42684944471531	196.066297724494	6405	25865.988216833	257632200.557564	15807.5398018305	0.00619235496046124	0.122279412463316	3607.2193598751	3487.5	4405.55948824618	4246.19970703125	0	0	0	0	0	0	0	0	0	0	0.008	0.065	0.033	0.009	0.009	0.009	0.008	0.006	0.006	0.004	0.002	0.003	0.003	0.004	0.004	0.005
194	170927-Plate_003.F5	-393.399993896484	-53.2000007629395	2.79999995231628	42	85.4000015258789	155.399993896484	72727.1953125	68.326655279501	1024855.35511774	0.00227975899690604	0.0189262613557562	0.0646072318706638	6141	10385.6995915004	367138750.644321	16859.6712345689	0.00766120451159821	0.0684882119751167	3821.447728383	3750.5	4457.25590799639	4284	0	0	0	0	0	0	0	0.001	0.001	0.001	0.062	0.655	0.27	0.008	0	0	0	0	0	0	0	0	0	0	0	0
195	170927-Plate_003.F6	-226.800003051758	112	22134.69921875	31854.19921875	44272.19921875	64489.45859375	165365.203125	33597.0617572382	325598591.296541	0.936903084390168	9.15445044000512	14.8574326864687	6387	35855.9416851207	266647817.305691	17840.1115935818	0.00884511607564843	0.00204524652649563	3892.86362924691	3858.5	4532.77928559874	4365.19970703125	0	0	0	0	0	0	0	0	0	0.001	0.005	0.036	0.018	0.003	0.002	0.002	0.002	0.002	0.001	0.001	0.001	0	0.001	0	0	0
196	170927-Plate_003.F7	-494.199981689453	30.7999992370605	10095.3999023438	19125.400390625	30083.900390625	51501.939453125	128871.3984375	21135.0659793173	259000165.074369	0.8758363155438	6.13249296205166	20.7382231730381	6427	24122.1881062041	223845563.482991	16843.3923581401	0.00754683522702649	0.0189535197596574	3821.95262175198	3744.5	4557.93877491017	4345.60009765625	0	0	0	0	0	0	0	0	0.001	0.001	0.009	0.068	0.033	0.011	0.009	0.008	0.007	0.006	0.004	0.002	0.002	0.002	0.003	0.003	0.004	0.005
197	170927-Plate_003.F8	-620.200012207031	-65.7999954223633	8.39999961853027	50.3999977111816	92.4000015258789	165.479995727539	37249.80078125	63.2209716589347	381236.057415221	0.00388379679975144	0.0415826146825785	2.69556979667347	6437	4261.99198364258	82055732.473825	16846.821984423	0.00746122128411545	0.0601437032940282	3496.25073792139	3364.5	4405.7670803239	4186	0	0	0	0	0	0	0	0.003	0.009	0.013	0.044	0.611	0.303	0.013	0.001	0	0	0	0	0	0	0	0	0	0	0
198	170927-Plate_003.F9	-204.399993896484	-40.5999984741211	11.1999998092651	50.3999977111816	96.5999984741211	166.599990844727	393.399993896484	55.9822446853245	4029.52611694335	0.000154655119084442	0.0175717006439185	0.000630063702016067	6466	393.399993896484	NA	17209.9614441896	0.00690672296756902	0.0988220167972917	3604.10748530776	3469.5	4417.32534649392	4223.7998046875	0	0	0	0	0	0	0	0	0	0	0.041	0.622	0.327	0.01	0	0	0	0	0	0	0	0	0	0	0	0
199	170927-Plate_003.G1	-138.599990844727	-36.3999977111816	15.3999996185303	60.2000007629395	119	20688.5689453125	90435.796875	2410.34625240561	68964155.7111191	0.106816030293468	0.764931922347187	7.44085843552586	6338	22097.3762972901	211880819.107191	19042.2532854625	0.0306015569543226	0	3521.25433890817	3396.25	4264.53532928245	4090.80004882812	0	0	0	0	0	0	0	0	0	0	0.038	0.557	0.287	0.011	0.001	0	0.001	0	0.001	0	0.001	0	0.001	0.001	0.002	0.001
200	170927-Plate_003.G2	-169.399993896484	-44.7999992370605	14	56	99.4000015258789	176.399993896484	519.399963378906	58.7574196673716	4615.39566840179	0.000664783114508891	0.0157952247211119	0.000451694261701542	6017	441.349983215332	2820.27521830262	15174.6953999255	0.00659645168960079	0.180575177180924	3970.13885657304	3876.5	4664.91322961408	4477.19970703125	0	0	0	0	0	0	0	0	0	0	0.049	0.592	0.342	0.015	0.001	0	0	0	0	0	0	0	0	0	0	0
201	170927-Plate_003.G3	-165.199996948242	-50.3999977111816	8.39999961853027	51.7999992370605	99.4000015258789	173.599990844727	445.199981689453	55.3720054622289	4768.42961952088	0.000159235668789809	0.0134129847531254	0.000345199926501312	6280	445.199981689453	NA	17060.9793940053	0.00655562174278436	0.18086836461094	4206.04410828025	4110.5	4607.6560670306	4388.30004882812	0	0	0	0	0	0	0	0	0	0	0.062	0.596	0.328	0.014	0	0	0	0	0	0	0	0	0	0	0	0
202	170927-Plate_003.G4	-179.199996948242	-44.7999992370605	8.39999961853027	44.7999992370605	86.7999954223633	156.800003051758	74835.6015625	74.0629191611	1043559.17242444	0.00398025792071326	0.0376136972148049	0.329208889999865	6281	6221.65600952148	232569830.258277	16923.5280337184	0.00846654593642385	0.0176746747794113	3475.95717242477	3302	4437.85570993653	4218.19970703125	0	0	0	0	0	0	0	0	0	0.001	0.048	0.659	0.28	0.008	0.001	0	0	0	0.001	0	0	0	0	0	0	0
203	170927-Plate_003.G5	-165.199996948242	-46.2000007629395	7	43.3999977111816	84	151.199996948242	385	46.8919915630206	3708.71582000207	0	0.0167078022537391	0.00221490522229856	6294	NA	NA	15978.5008667629	0.00834698725787128	0.0239262008161633	3518.93605020655	3328.25	4413.79620702675	4210.49975585938	0	0	0	0	0	0	0	0	0	0	0.051	0.673	0.27	0.005	0	0	0	0	0	0	0	0	0	0	0	0
204	170927-Plate_003.G6	-189	-36.3999977111816	19.6000003814697	63	117.949998855591	17585.3994140625	86685.1953125	2027.8035774291	55820403.6265061	0.0931618569636136	0.67135547774272	7.50103907498902	6376	21187.5761199848	194557906.618228	17023.1459119989	0.0254162952055478	0	3648.08924090339	3493.5	4529.63712788466	4366.60009765625	0	0	0	0	0	0	0	0	0	0	0.038	0.549	0.307	0.013	0.001	0	0	0.001	0	0	0.001	0.002	0.001	0	0.001	0.001
205	170927-Plate_003.G7	-226.800003051758	-46.2000007629395	8.39999961853027	47.5999984741211	92.4000015258789	177.800003051758	56884.80078125	208.079014044977	4480461.90585898	0.00972576530612245	0.0604525432410732	0.395320592159633	6272	16082.5800245942	209116455.229249	17240.6144382077	0.00829995896482728	0.0251514919678488	3944.31847895408	3844	4567.36867349975	4363.7998046875	0	0	0	0	0	0	0	0	0	0	0.051	0.63	0.295	0.014	0.001	0.001	0	0	0	0	0	0	0	0	0	0
206	170927-Plate_003.G8	-168	-44.7999992370605	12.5999994277954	54.5999984741211	100.799995422363	176.399993896484	438.199981689453	58.4214895165059	4558.03144398606	0.000315109500551442	0.0146536227292804	0.000349812391617925	6347	420.699981689453	612.5	17050.4646988201	0.0078185328547745	0.038809573826367	4140.50212698913	4068.5	4639.54565979744	4422.60009765625	0	0	0	0	0	0	0	0	0	0	0.048	0.599	0.34	0.012	0	0	0	0	0	0	0	0	0	0	0	0
207	170927-Plate_003.G9	-182	-42	12.5999994277954	53.2000007629395	98	173.599990844727	421.399993896484	57.857273573882	4457.33125376287	0.00076816715317253	0.016126377757849	0.000460380840834146	6509	411.599993896484	191.100064087007	18385.7101220732	0.00735919607516619	0.0577419845696368	3876.83914579813	3749.5	4469.61617751773	4285.39990234375	0	0	0	0	0	0	0	0	0	0	0.042	0.614	0.327	0.016	0.001	0	0	0	0	0	0	0	0	0	0	0
208	170927-Plate_003.H1	-180.599990844727	-36.3999977111816	18.1999988555908	58.7999992370605	113.400001525879	19473.7191406249	91317.796875	2325.11757239778	71143014.4643119	0.0980362307809408	1.33087741509591	989.757346342332	6569	23201.4061155615	242720215.943349	19693.7835664212	0.0281468312290941	0	3202.55289998478	3008.5	4209.75176229838	3991.39990234375	0	0	0	0	0	0	0	0	0	0.001	0.035	0.575	0.28	0.012	0.002	0.001	0.001	0.001	0	0	0	0	0.001	0.001	0	0.001
209	170927-Plate_003.H2	-176.399993896484	-45.9200004577637	15.3999996185303	57.3999977111816	107.799995422363	187.599990844727	455	62.9502056981632	5024.14765132451	0.00033085194375517	0.0147121659305266	0.000315902781489758	6045	427.699996948242	1490.58033325197	15158.0551692001	0.00699549105257031	0.11643040411961	4414.3253101737	4346	4692.92984537357	4464.60009765625	0	0	0	0	0	0	0	0	0	0	0.05	0.568	0.362	0.02	0	0	0	0	0	0	0	0	0	0	0	0
210	170927-Plate_003.H3	-219.800003051758	-42.9799983978271	11.1999998092651	50.3999977111816	93.7999954223633	163.380000305176	326.199981689453	54.2617075221802	3954.21712904231	0	0.018926399375309	0.00469148250079906	6427	NA	NA	18523.5346455859	0.00680206936194673	0.116101784711987	3463.41006690524	3323.5	4342.59124443419	4130	0	0	0	0	0	0	0	0	0	0.001	0.045	0.631	0.314	0.009	0	0	0	0	0	0	0	0	0	0	0	0
211	170927-Plate_003.H4	-182	-54.5999984741211	5.59999990463257	50.3999977111816	96.5999984741211	176.399993896484	58856	115.856178578229	1749445.68129338	0.00647983152438037	0.0307442244127459	0.139107730593934	6173	9854.45989151001	178196873.45142	17010.0795069119	0.00739425002377027	0.086344883019045	4360.37477725579	4275.5	4556.44563502824	4340	0	0	0	0	0	0	0	0	0	0.001	0.066	0.599	0.313	0.015	0.001	0	0.001	0	0	0	0	0	0	0	0	0
212	170927-Plate_003.H5	-158.199996948242	-54.5999984741211	2.79999995231628	44.7999992370605	89.5999984741211	162.399993896484	386.399993896484	48.6084891049721	4445.80432980455	0.00016202203499676	0.0119065122328711	0.000331725374324677	6172	386.399993896484	NA	16488.8591947924	0.00817518328796398	0.0378060159017072	4151.51838950097	4067	4533.49843102466	4350.49975585938	0	0	0	0	0	0	0	0	0	0	0.068	0.631	0.29	0.011	0	0	0	0	0	0	0	0	0	0	0	0
213	170927-Plate_003.H6	-217	-39.2000007629395	21	64.4000015258789	121.799995422363	17031.8396484375	83155.796875	1925.36301773701	54164707.0932154	0.083516139141335	0.587424440446243	6.94169921300799	6382	22372.6982839273	192569410.574764	18285.8103367751	0.024969185359602	0	3739.30617361329	3662.25	4496.43028756108	4302.19970703125	0	0	0	0	0	0	0	0	0	0	0.042	0.528	0.33	0.016	0.001	0.001	0	0	0.001	0	0	0	0	0.001	0.001	0.001
214	170927-Plate_003.H7	-172.199996948242	-40.5999984741211	9.80000019073486	47.5999984741211	91	170.800003051758	50061.19921875	132.158470761971	1954325.3873355	0.00857365549493375	0.0262643635914843	2.33831038989414	6415	9373.22900890004	143927608.730826	18181.8351114618	0.00760678759508484	0.0478400943339907	3441.13569758379	3239.5	4449.60279250825	4244.7998046875	0	0	0	0	0	0	0	0	0	0	0.042	0.645	0.293	0.011	0.002	0.001	0	0	0.001	0.001	0	0	0	0	0	0
215	170927-Plate_003.H8	-170.800003051758	-40.5999984741211	14	51.7999992370605	96.5999984741211	170.800003051758	425.600006103516	57.7199188004009	4186.22489401606	0.000154297176361673	0.0169015412946399	0.000502938600555589	6481	425.600006103516	NA	17478.038664551	0.00743013123849463	0.049814751937054	3746.31816077766	3635.5	4425.43275973157	4250.39990234375	0	0	0	0	0	0	0	0	0	0	0.041	0.615	0.331	0.012	0	0	0	0	0	0	0	0	0	0	0	0
216	170927-Plate_003.H9	-149.800003051758	-49	9.80000019073486	51.7999992370605	98	173.599990844727	432.600006103516	55.9531091311994	4619.11161581741	0.000154344806297268	0.0142185208743803	0.000391410946543173	6479	432.600006103516	NA	18666.9705952723	0.00701865367507866	0.0951256713590602	4074.71407624633	4015	4570.17146017949	4410	0	0	0	0	0	0	0	0	0	0	0.055	0.607	0.322	0.016	0	0	0	0	0	0	0	0	0	0	0	0
217	170927-Plate_004.A1	533.399963378906	16256.7998046875	24213	33096	44364.59765625	64002.3984375	150438.390625	35679.5005577213	232362832.168196	1	11.2962404011054	20.848238509789	6601	35679.5005577213	232362832.168196	18156.0172236021	0.00268927091090642	0.993655245883926	3526.48166944402	3427	4236.44976580105	4062.80004882812	0	0	0	0	0	0	0	0	0	0	0	0	0	0	0	0	0	0	0	0	0	0	0	0	0	0
218	170927-Plate_004.A2	-835.799987792969	-67.1999969482422	11.1999998092651	58.7999992370605	107.799995422363	187.599990844727	38557.3984375	70.9925982185896	558101.074370345	0.000807884957182097	0.0167202934754623	0.0620553937692374	6189	20147.9592163086	345777512.043191	14501.6933653906	0.00706716091229996	0.106673234163905	4568.84835999354	4446	4792.16576032073	4564	0	0	0	0	0	0.001	0.002	0.006	0.006	0.007	0.052	0.541	0.361	0.022	0	0	0	0	0	0	0	0	0	0	0	0
219	170927-Plate_004.A3	-173.599990844727	-37.7999992370605	14	50.3999977111816	93.7999954223633	166.599990844727	504	56.5321652237669	4010.54904964942	0.000148367952522255	0.0251574947826284	0.0796886775926748	6740	504	NA	17273.0512714053	0.00683267526690048	0.0892903116260075	3469.37329376855	3286.25	4315.21099290253	4093.59985351562	0	0	0	0	0	0	0	0	0	0	0.038	0.636	0.312	0.013	0	0	0	0	0	0	0	0	0	0	0	0
220	170927-Plate_004.A4	-177.800003051758	-44.7999992370605	8.39999961853027	46.2000007629395	89.5999984741211	158.199996948242	323.399993896484	50.8133874978747	3893.19068698367	0	0.0146734916124619	0.000441650431888473	6543	NA	NA	16707.2371602103	0.00709083940206976	0.0842595588469899	3855.91487085435	3701	4380.31812654029	4158	0	0	0	0	0	0	0	0	0	0	0.047	0.655	0.289	0.009	0	0	0	0	0	0	0	0	0	0	0	0
221	170927-Plate_004.A5	-170.800003051758	-47.529998588562	5.59999990463257	44.7999992370605	85.4000015258789	158.199996948242	499.799987792969	48.4132684991368	3941.86908838449	0.000150105073551486	0.0147324858022958	0.000521323145394553	6662	499.799987792969	NA	17433.5876912681	0.00814488309697202	0.0220178108290848	3681.51763734614	3508.75	4353.82256119933	4097.7998046875	0	0	0	0	0	0	0	0	0	0	0.052	0.666	0.271	0.01	0	0	0	0	0	0	0	0	0	0	0	0
222	170927-Plate_004.A6	-44.7999992370605	17130.2595703125	24552.5	33154.80078125	44853.8984375	65947.98125	138878.59375	36323.3349963639	248259958.841713	0.999677367317309	8.50375427554109	4.78542209389312	6199	36335.0330228265	247915873.726311	15425.0551398089	0.00393361132610999	0.828045843780282	4420.18978867559	4337	4636.37014058152	4410	0	0	0	0	0	0	0	0	0	0	0	0	0	0	0	0	0	0	0	0	0	0	0	0	0	0
223	170927-Plate_004.A7	-1328.59997558594	-263.059982299805	-2.79999995231628	39.2000007629395	85.4000015258789	158.199996948242	21639.798828125	21.6934059011433	90569.1825857418	0.000151929504709815	-0.0316133520028173	11.8284762327999	6582	21639.798828125	NA	16584.032343162	0.00748921201025542	0.0753868251089518	3728.13027955029	3553.75	4510.59955876274	4302.19970703125	0	0	0.004	0.004	0.005	0.007	0.007	0.01	0.011	0.013	0.054	0.61	0.27	0.007	0	0	0	0	0	0	0	0	0	0	0	0
224	170927-Plate_004.A8	-182	-46.2000007629395	14	56	103.249998092651	179.199996948242	392	59.9707879028849	4751.00132349344	0.000304599451720987	0.0143657583643559	0.000328504507545321	6566	390.599990844727	3.92005126969889	17331.6411505137	0.00774340573396478	0.0355924735282338	4286.41387450503	4210.5	4552.5683630003	4340	0	0	0	0	0	0	0	0	0	0.001	0.049	0.588	0.344	0.018	0	0	0	0	0	0	0	0	0	0	0	0
225	170927-Plate_004.A9	-239.399993896484	-40.5999984741211	12.5999994277954	53.2000007629395	96.5999984741211	163.800003051758	355.600006103516	56.4160583352336	4059.94481587645	0	0.0169482489464449	0.000625720485155247	6750	NA	NA	17131.0204288183	0.0069762167666657	0.0789414364197331	3755.81311111111	3607.5	4419.92105114294	4256	0	0	0	0	0	0	0	0	0	0	0.043	0.618	0.327	0.012	0	0	0	0	0	0	0	0	0	0	0	0
226	170927-Plate_004.B1	-197.399993896484	15154.6499023438	23261	31891.2998046875	42427.3505859375	62137.5986328125	139378.390625	34166.7007176799	238336162.372682	0.986461251167134	9.35897083447345	7.8710026225217	6426	34634.4423745031	225445310.464412	18571.4365614814	0.00355468068214875	0.919545444347262	3841.13834422658	3799.25	4260.2689875565	4101.30004882812	0	0	0	0	0	0	0	0	0	0	0	0.006	0.005	0.002	0.001	0	0	0.001	0.001	0	0.001	0	0	0	0.001	0
227	170927-Plate_004.B2	-709.799987792969	-63	8.39999961853027	53.2000007629395	102.199996948242	179.199996948242	68660.1953125	94.7532676637795	2518756.01464643	0.00115913230667329	0.019625510439891	0.0885542357869918	6039	37831.3983808245	862575545.886642	14948.0190834895	0.00635601431476047	0.243910852195751	4199.13694320252	4093.5	4746.72854736045	4527.60009765625	0	0	0	0.001	0.001	0.001	0.002	0.003	0.005	0.006	0.054	0.563	0.341	0.021	0	0	0	0	0	0	0	0	0	0	0	0
228	170927-Plate_004.B3	-173.599990844727	-42	11.1999998092651	49	91	162.399993896484	45235.3984375	60.3211505847033	321667.575841952	0.00046692607003891	0.0205159579520341	0.0309574960323777	6425	15358.9328104655	669452657.982236	16407.862375587	0.00814956855225312	0.0219173888258295	3447.75898832685	3301.5	4300.38069096547	4134.19970703125	0	0	0	0	0	0	0	0	0	0	0.044	0.647	0.298	0.011	0.001	0	0	0	0	0	0	0	0	0	0	0
229	170927-Plate_004.B4	-182	-49	4.19999980926514	43.3999977111816	85.4000015258789	155.399993896484	327.600006103516	46.4138787321489	3930.97628146645	0	0.0135577421245572	0.000477439718702212	6225	NA	NA	15850.4494082304	0.00802838692410131	0.0408850741955257	3758.4216064257	3605	4340.3253572297	4125.7998046875	0	0	0	0	0	0	0	0	0	0	0.057	0.662	0.272	0.008	0	0	0	0	0	0	0	0	0	0	0	0
230	170927-Plate_004.B5	-159.599990844727	-49	7	44.7999992370605	86.7999954223633	155.399993896484	470.399993896484	48.2517083313541	3945.66272260834	0.000155376009944065	0.0148799884047659	0.000522877120765892	6436	470.399993896484	NA	16430.8582965272	0.00785132180481018	0.0405985226237124	3671.8844002486	3550.75	4387.67997441075	4201.39990234375	0	0	0	0	0	0	0	0	0	0	0.056	0.658	0.279	0.008	0	0	0	0	0	0	0	0	0	0	0	0
231	170927-Plate_004.B6	-127.400001525879	14441.6999511719	22214.4990234375	30785.2998046875	42004.19921875	62763.3984375	126540.3984375	33395.5002020171	239115910.83381	0.988084326306141	9.51627126466321	15.2347312506047	6546	33797.8336305542	228412959.181726	16937.3628606479	0.00291520525693943	0.991248061088693	3854.17659639475	3787.5	4485.29665297599	4295.19970703125	0	0	0	0	0	0	0	0	0	0	0.002	0.007	0.003	0	0	0	0	0	0	0	0	0	0	0	0.001	0.001
232	170927-Plate_004.B7	-795.200012207031	-264.039996337891	-4.19999980926514	40.5999984741211	84	151.199996948242	32569.599609375	25.3089551586492	184417.607434283	0.000158503724837534	-0.0286223222255739	1.00647299251594	6309	32569.599609375	NA	15581.6681878219	0.00760948339816101	0.0797001006335649	3636.73601204628	3470	4476.35535203925	4243.39990234375	0	0	0.001	0.003	0.005	0.007	0.01	0.011	0.013	0.009	0.058	0.609	0.267	0.007	0	0	0	0	0	0	0	0	0	0	0	0
233	170927-Plate_004.B8	-210	-50.3999977111816	7	50.3999977111816	96.5999984741211	173.599990844727	487.199981689453	54.3793284128497	4744.63192962357	0.000161995788109509	0.0132992591828297	0.000337878723873291	6173	487.199981689453	NA	16618.1611572252	0.00695041909998523	0.132640990751679	4232.99392515795	4133.5	4557.60001768665	4354	0	0	0	0	0	0	0	0	0	0.001	0.058	0.606	0.32	0.015	0	0	0	0	0	0	0	0	0	0	0	0
234	170927-Plate_004.B9	-159.599990844727	-44.7999992370605	7	47.5999984741211	91	161.279998779297	438.199981689453	51.22494868614	4011.98220842809	0.000310703743980115	0.0153433448052894	0.000515730076492438	6437	422.099990844727	518.419410400558	16551.5012312499	0.00773020411509866	0.0444618859636873	3705.24164983688	3596.5	4347.57715018217	4156.60009765625	0	0	0	0	0	0	0	0	0	0	0.048	0.644	0.3	0.008	0	0	0	0	0	0	0	0	0	0	0	0
235	170927-Plate_004.C1	-166.599990844727	-43.3999977111816	16.7999992370605	60.2000007629395	123.199996948242	28600.879296875	81358.1953125	3705.0194015229	104264319.755649	0.150161712613584	1.18753775633808	130.056190792313	6493	24384.5692092661	191207266.176523	18912.2875927779	0.0482421891097945	0	3273.49561065763	3125	4111.99721874083	3943.80004882812	0	0	0	0	0	0	0	0	0	0	0.045	0.553	0.242	0.009	0	0.001	0	0	0	0	0	0	0.001	0	0.002	0.001
236	170927-Plate_004.C2	-156.800003051758	-39.2000007629395	16.7999992370605	58.7999992370605	102.899997711182	176.399993896484	390.600006103516	62.2469704066816	4361.25471493167	0.000161524794055888	0.0174119281889233	0.000469181975971495	6191	390.600006103516	NA	15575.3233477071	0.00733813819094928	0.0682166069468378	3922.06590211597	3812.5	4613.82350486246	4432.39990234375	0	0	0	0	0	0	0	0	0	0	0.038	0.589	0.358	0.015	0	0	0	0	0	0	0	0	0	0	0	0
237	170927-Plate_004.C3	-177.800003051758	-42	12.5999994277954	50.3999977111816	95.1999969482422	166.599990844727	410.199981689453	55.3938452712969	4120.4103755401	0.000156985871271586	0.0158319140312442	0.000436656850075713	6370	410.199981689453	NA	17099.8725208999	0.00716809347794179	0.0816293328340139	3766.16279434851	3636	4415.02190288262	4212.60009765625	0	0	0	0	0	0	0	0	0	0	0.044	0.627	0.316	0.012	0	0	0	0	0	0	0	0	0	0	0	0
238	170927-Plate_004.C4	-218.399993896484	-51.7999992370605	6.64999997615814	47.5999984741211	92.4000015258789	169.399993896484	340.199981689453	51.3841352860133	4485.84730382599	0	0.0118831994055582	0.000298020367649363	6228	NA	NA	16592.7449068098	0.00759385089779267	0.0643289558706772	4386.62235067437	4272.75	4589.2916374427	4377.7998046875	0	0	0	0	0	0	0	0	0	0	0.063	0.623	0.301	0.013	0	0	0	0	0	0	0	0	0	0	0	0
239	170927-Plate_004.C5	-173.599990844727	-44.7999992370605	5.59999990463257	43.3999977111816	85.4000015258789	152.599990844727	322	47.0561758200104	3749.60242421952	0	0.0101994697869947	0.148162265027951	6387	NA	NA	17346.4118452887	0.0076520338300443	0.0520375149858564	3433.02700798497	3289.5	4312.57926078714	4102	0	0	0	0	0	0	0	0	0	0	0.048	0.673	0.271	0.007	0	0	0	0	0	0	0	0	0	0	0	0
240	170927-Plate_004.C6	-254.800003051758	-46.9699995040893	18.1999988555908	71.4000015258789	148.399993896484	32131.4694335937	77660.796875	4454.02801158373	132828888.153289	0.17008	1.07081458810676	7.0194054578186	6250	25912.6271660303	226204389.059239	16334.4061728561	0.0526357590702181	0	4235.82632	4172.25	4538.43076746094	4330.19970703125	0	0	0	0	0	0	0	0	0	0	0.051	0.484	0.282	0.012	0.001	0.001	0	0	0	0	0	0	0.001	0.001	0.001	0.001
241	170927-Plate_004.C7	-215.599990844727	-47.5999984741211	5.59999990463257	43.3999977111816	88.1999969482422	156.800003051758	490	48.1837686949801	4016.16376551263	0.000155763239875389	0.0136242326760229	0.000475902448408532	6420	490	NA	15646.0195248042	0.00770081838692705	0.0492035713236376	3842.03971962617	3728	4478.22310030453	4273.49975585938	0	0	0	0	0	0	0	0	0	0	0.053	0.655	0.284	0.008	0	0	0	0	0	0	0	0	0	0	0	0
242	170927-Plate_004.C8	-172.199996948242	-44.7999992370605	12.5999994277954	53.2000007629395	98	170.800003051758	427	57.0559800500734	4383.95544866245	0.000158227848101266	0.0162657840123532	0.000487291540248223	6320	427	NA	16427.7804717468	0.00727058361171153	0.0765526970964854	3796.05102848101	3660	4465.09125032063	4314.09985351562	0	0	0	0	0	0	0	0	0	0	0.048	0.61	0.328	0.015	0	0	0	0	0	0	0	0	0	0	0	0
243	170927-Plate_004.C9	-252	-36.3999977111816	18.1999988555908	57.3999977111816	99.4000015258789	170.800003051758	373.799987792969	60.5274955789665	4030.46275560678	0	0.021166084776138	0.00990657393120565	6579	NA	NA	17517.728088244	0.00776104918840043	0.0302282414573645	3580.22670618635	3460.5	4476.55727216585	4284	0	0	0	0	0	0	0	0	0	0	0.035	0.606	0.348	0.011	0	0	0	0	0	0	0	0	0	0	0	0
244	170927-Plate_004.D1	-109.199996948242	15594.5998046875	25416.2998046875	35691.59765625	47908	68410.02109375	153092.796875	37689.9513752099	298542895.608453	0.972440338722094	15.7039258360072	14381.3630431979	6495	38757.0830877351	265678307.905624	19217.2935124154	0.00408313692652241	0.746398671478581	3222.95742879138	3115.5	4212.0819566922	4036.19995117188	0	0	0	0	0	0	0	0	0	0	0.003	0.018	0.005	0	0.001	0	0	0	0.001	0	0	0	0	0	0	0
245	170927-Plate_004.D2	-191.800003051758	-37.7999992370605	19.6000003814697	65.7999954223633	114.799995422363	198.800003051758	36566.59765625	81.0141618824805	244956.74195789	0.00359219979473144	0.0181443301365752	0.00855617833069537	5846	3285.93319992792	59292225.2598702	14059.9257155275	0.00726356555433571	0.0900849992933356	4594.50632911392	4492.75	4872.12732276042	4630.49975585938	0	0	0	0	0	0	0	0	0	0	0.038	0.534	0.398	0.025	0.001	0	0	0	0.001	0	0.001	0	0	0	0	0
246	170927-Plate_004.D3	-154	-42	12.5999994277954	53.2000007629395	96.5999984741211	170.800003051758	5516	61.7124624511554	18809.4445229529	0.00373255436546576	0.0195167707494545	0.00284430929729013	6162	1506.88693768045	1905639.46903355	16035.8201453093	0.0072241262423932	0.085842697302088	3568.62617656605	3444.25	4356.77924744861	4166.39990234375	0	0	0	0	0	0	0	0	0	0	0.044	0.616	0.325	0.012	0.001	0	0	0.001	0	0	0	0	0	0	0	0
247	170927-Plate_004.D4	-141.399993896484	4.19999980926514	4868.14978027344	21043.3994140625	34340.25	57935.849609375	121276.3984375	22717.8894929309	355593337.454222	0.807716938840858	6.6474015509168	29.9451010840546	6246	28111.3973387825	288942868.859842	15741.008181782	0.0214483851827584	0	3787.48823246878	3695.5	4385.38807827244	4219.60009765625	0	0	0	0	0	0	0	0	0	0	0.012	0.118	0.049	0.013	0.011	0.01	0.008	0.007	0.004	0.003	0.004	0.004	0.002	0.003	0.002	0.002
248	170927-Plate_004.D5	-446.600006103516	-63	1.39999997615814	43.3999977111816	88.1999969482422	159.599990844727	31785.599609375	55.2632407411252	336634.852638582	0.0013006015282068	0.0154335556358166	0.0543087785325721	6151	9285.49979019165	193513283.379774	16063.1824003494	0.00891642660760694	0.0154504955016913	3875.11746057552	3787.5	4451.62073539792	4250.39990234375	0	0	0	0	0	0	0	0.001	0.003	0.008	0.068	0.63	0.279	0.009	0	0	0	0	0	0	0	0	0	0	0	0
249	170927-Plate_004.D6	-305.199981689453	188.159991455078	23186.798828125	34052.19921875	48658.3984375	70791.5609375	144911.203125	36355.8058794961	393013914.915608	0.942726580350343	10.7502288974146	29.547037551999	6565	38559.7602842808	332069208.128611	17904.6880232565	0.00783354112144361	0.00938396500725225	3731.63084539223	3666.5	4520.21798898039	4314.7998046875	0	0	0	0	0	0	0	0	0	0	0.004	0.03	0.018	0.005	0.004	0.005	0.003	0.002	0.002	0.001	0.001	0.001	0	0	0.001	0
250	170927-Plate_004.D7	-336	7.27999992370612	8517.599609375	19560.798828125	31354.400390625	53090.5203125	125034	21450.2008046007	293952435.404814	0.829314420803782	5.95475548076151	19.4121280554319	6345	25852.3205447456	240906150.791498	16320.8866281012	0.0172364109314284	0	3886.31544523247	3792	4466.95907102664	4267.19970703125	0	0	0	0	0	0	0	0	0	0	0.011	0.101	0.045	0.012	0.01	0.006	0.005	0.004	0.004	0.002	0.003	0.003	0.001	0.002	0.003	0.004
251	170927-Plate_004.D8	-589.399963378906	-50.3999977111816	12.5999994277954	54.5999984741211	99.4000015258789	172.199996948242	59620.3984375	81.4996543873877	921530.138663801	0.00265791119449656	0.0255564480690844	0.176679989695263	6396	10169.6820768469	257637934.145857	16634.8637407375	0.00668993600930774	0.13943118459262	3832.29205753596	3725.5	4533.42340629916	4333.69995117188	0	0	0	0	0	0	0.001	0.003	0.003	0.004	0.048	0.593	0.333	0.013	0.001	0	0	0	0	0	0	0	0	0	0	0
252	170927-Plate_004.D9	-194.599990844727	-51.7999992370605	8.39999961853027	52.5	99.4000015258789	180.599990844727	392	56.7984469735739	5019.4655394971	0.000158378207158695	0.0131973345363708	0.000325174514492778	6314	392	NA	16702.1957877249	0.00737602055763484	0.074115608341055	4345.43918276845	4283.5	4598.46156208085	4435.19970703125	0	0	0	0	0	0	0	0	0	0	0.062	0.59	0.328	0.019	0	0	0	0	0	0	0	0	0	0	0	0
253	170927-Plate_004.E1	-159.599990844727	-35	19.6000003814697	61.5999984741211	119	25087.5795898437	90402.1953125	2950.96402603405	85182300.9035715	0.120164870006341	Inf	NA	6308	24150.2452258108	198209482.295099	18182.8895867936	0.0370494292131831	0	3086.24619530755	2938.75	4077.96666692856	3927.69995117188	0	0	0	0	0	0	0	0	0	0	0.035	0.563	0.269	0.013	0.002	0.001	0.001	0.001	0	0	0	0.001	0.001	0	0.001	0
254	170927-Plate_004.E2	-163.800003051758	-43.3999977111816	16.7999992370605	60.2000007629395	106.400001525879	183.399993896484	427	64.2175281538866	4779.22330933259	0.000174246384387524	0.0160152129270332	0.000321787964582389	5739	427	NA	13987.3714404143	0.00697752950829506	0.134952964037298	4197.99477260847	4073.5	4763.5993274583	4593.39990234375	0	0	0	0	0	0	0	0	0	0	0.045	0.568	0.366	0.021	0	0	0	0	0	0	0	0	0	0	0	0
255	170927-Plate_004.E3	-161	-43.3999977111816	11.8999996185303	50.3999977111816	93.7999954223633	168	429.799987792969	54.912563283867	4133.87115624971	0.000311380974622451	0.0158678096563837	0.000466571688907602	6423	419.999984741211	192.080119628925	17434.3818094499	0.00791354893674039	0.0329034067355728	3762.54950957496	3649.5	4442.70233687392	4229.39990234375	0	0	0	0	0	0	0	0	0	0	0.047	0.626	0.314	0.012	0	0	0	0	0	0	0	0	0	0	0	0
256	170927-Plate_004.E4	-224	-53.2000007629395	5.59999990463257	44.7999992370605	89.5999984741211	162.399993896484	21254.798828125	52.4959147161951	77252.713619081	0.000324149108589951	0.0137800933174307	0.0140776695829158	6170	10834.5994110107	217161111.784857	15757.2742216975	0.00791993002909725	0.0464279804958267	4176.02649918963	4058.25	4453.93337406301	4244.09985351562	0	0	0	0	0	0	0	0	0	0	0.066	0.628	0.294	0.011	0	0	0	0	0	0	0	0	0	0	0	0
257	170927-Plate_004.E5	-138.599990844727	-54.5999984741211	11.1999998092651	61.5999984741211	110.599998474121	194.599990844727	408.799987792969	64.3483811089471	5745.5791958489	0.000752445447705041	0.00967286484618067	0.000135422639528271	1329	408.799987792969	NA	1068.43269261627	0.00882728788772021	0.898997541113668	6779.06922498119	6574	6815.15037409178	6560.39990234375	0	0	0	0	0	0	0	0	0	0	0.067	0.534	0.37	0.028	0.001	0	0	0	0	0	0	0	0	0	0	0
258	170927-Plate_004.E6	-175	-42	18.1999988555908	64.4000015258789	123.199996948242	21170.519140625	73603.6015625	2271.98904179432	63598088.0041783	0.100113397051677	0.573325740093982	3.81444469206468	6173	22159.5869908996	195913330.368994	14933.8813312906	0.0274984425741001	0	4070.50850477888	3991.5	4486.44836050059	4261.60009765625	0	0	0	0	0	0	0	0	0	0	0.044	0.53	0.309	0.017	0.001	0.001	0.001	0.001	0	0.001	0.001	0.002	0.001	0.001	0.001	0.001
259	170927-Plate_004.E7	-198.800003051758	-49	5.59999990463257	47.5999984741211	92.4000015258789	163.800003051758	25417	55.2220213792462	107669.985695113	0.000160745860794085	0.0138743322537672	0.00634344927307006	6221	25417	NA	15339.0232736095	0.00725161751597006	0.0916237223270306	4117.88321813213	4040	4480.59719006346	4267.19970703125	0	0	0	0	0	0	0	0	0	0	0.057	0.629	0.304	0.01	0	0	0	0	0	0	0	0	0	0	0	0
260	170927-Plate_004.E8	-184.800003051758	-39.2000007629395	12.5999994277954	51.7999992370605	93.7999954223633	169.399993896484	351.399993896484	56.077594653207	4005.11458031762	0	0.0180819700484253	0.000600139093444166	6405	NA	NA	17234.9163127556	0.00717689822281787	0.0757577965527942	3540.81397345824	3424	4360.95008553498	4215.39990234375	0	0	0	0	0	0	0	0	0	0	0.039	0.632	0.316	0.012	0	0	0	0	0	0	0	0	0	0	0	0
261	170927-Plate_004.E9	-189	-40.5999984741211	14	54.5999984741211	98	166.599990844727	326.199981689453	57.3941065790499	4093.24347495415	0	0.0159541692031283	0.000398514588033856	6415	NA	NA	15914.0577443824	0.0068744711132556	0.106079623172992	3846.89540140296	3790.5	4399.87976763064	4242	0	0	0	0	0	0	0	0	0	0	0.043	0.609	0.337	0.011	0	0	0	0	0	0	0	0	0	0	0	0
262	170927-Plate_004.F1	-155.399993896484	60.1300006866456	22157.798828125	31765.9990234375	44612.3994140625	64498.627734375	127538.6015625	33275.5903507056	336768159.137799	0.917384615384615	12.4127520496909	61.899945915246	6500	36267.9051618485	258701131.259276	17367.4437648506	0.0110467008614653	2.26537404097726e-05	3094.59938461538	2970.75	4025.81558965595	3851.39990234375	0	0	0	0	0	0	0	0	0	0	0.007	0.052	0.02	0.003	0.002	0.003	0.002	0.003	0.002	0.001	0.001	0.002	0.001	0	0	0
263	170927-Plate_004.F2	-716.799987792969	-64.4000015258789	12.5999994277954	56	105	186.199996948242	36442	82.0571941380879	822858.115450245	0.00418340026773762	0.0233884387498656	0.158879163384379	5976	7377.71987670898	146754219.967767	14491.2927913019	0.00753962464556255	0.0725034257291581	4106.46109437751	4020	4630.96307193291	4456.19970703125	0	0	0	0.001	0.001	0.004	0.003	0.005	0.006	0.004	0.047	0.56	0.347	0.019	0.001	0	0.001	0	0	0	0	0	0	0	0	0
264	170927-Plate_004.F3	-183.399993896484	-43.3999977111816	9.80000019073486	47.5999984741211	89.5999984741211	163.800003051758	28082.599609375	65.8361628399279	201161.159887216	0.00247486465583913	0.0193059359430846	0.0111095218432822	6465	5644.18739700317	51744782.9071089	17528.5099180638	0.00789693875524773	0.033094677659963	3757.23008507347	3609.5	4474.11732535543	4288.19970703125	0	0	0	0	0	0	0	0	0	0	0.046	0.649	0.293	0.009	0	0	0	0	0	0	0	0	0	0	0	0
265	170927-Plate_004.F4	-186.199996948242	35.0699998855591	12471.5498046875	22991.4990234375	36209.25	59062.569140625	136805.203125	25155.0388695917	353870659.308493	0.87275307473983	7.41716935229681	31.4115797486348	6342	28811.8439588152	300364942.553724	16639.0762705291	0.00946808439528974	0.000792689785218181	3761.58837906023	3624.25	4471.59881955583	4286.09985351562	0	0	0	0	0	0	0	0	0	0	0.008	0.071	0.036	0.012	0.009	0.008	0.006	0.007	0.004	0.003	0.003	0.002	0.002	0.003	0.003	0.003
266	170927-Plate_004.F5	-456.399993896484	-51.7999992370605	5.59999990463257	47.5999984741211	89.5999984741211	166.599990844727	43355.19921875	66.4579581674122	539334.737841152	0.00193735873425896	0.0182011800275517	0.0515446333516623	6194	9056.13313293457	212665212.410705	16709.8995523869	0.00783932259867861	0.0482678284061977	3898.00678075557	3799.5	4512.07741882896	4317.60009765625	0	0	0	0	0	0	0	0.001	0.001	0.003	0.053	0.638	0.292	0.01	0	0	0	0	0	0	0	0	0	0	0	0
267	170927-Plate_004.F6	-173.599990844727	107.799995422363	23928.798828125	34746.59765625	48315.3984375	70971.5953124999	189625.796875	36568.0500734437	394874129.080489	0.933734011403914	10.7515553815948	30.0223127442584	6489	39159.051349565	321577026.156211	17996.8940647207	0.00932040933090012	0.000784796825164635	3775.02473416551	3704	4579.18762310497	4397.39990234375	0	0	0	0	0	0	0	0	0	0	0.006	0.035	0.021	0.003	0.002	0.002	0.002	0.003	0.002	0.002	0.001	0.001	0	0.001	0	0
268	170927-Plate_004.F7	-567	42	11178.2998046875	21414.400390625	33544.69921875	56497.278125	108316.6015625	23501.268192093	312997556.966145	0.881551860649248	6.0294797679258	14.5658333962438	6315	26649.1149692881	271387646.082844	16164.2597739767	0.00869224436633004	0.00341909770888449	4079.37798891528	3991	4614.57949373392	4400.19970703125	0	0	0	0	0	0	0	0	0	0.001	0.007	0.064	0.035	0.011	0.01	0.009	0.008	0.007	0.003	0.004	0.003	0.003	0.003	0.003	0.003	0.002
269	170927-Plate_004.F8	-564.200012207031	-54.2499990463257	9.80000019073486	53.2000007629395	99.4000015258789	175	17696	64.3477770214416	86043.2681754275	0.00340577359714564	0.0163748346484069	0.00851016289561802	6166	3060.66660853795	15376916.3991413	16675.679347899	0.0073435148098818	0.0817293113255433	3929.89685371391	3848	4345.29067855573	4142.60009765625	0	0	0	0	0	0	0	0.001	0.003	0.006	0.053	0.582	0.336	0.014	0	0	0	0	0	0	0	0	0	0	0	0
270	170927-Plate_004.F9	-175	-36.3999977111816	15.3999996185303	54.5999984741211	98	173.599990844727	450.799987792969	60.0354700229511	4155.91865557396	0.000153421294875729	0.0182556161064934	0.000622312475897892	6518	450.799987792969	NA	17375.1195877368	0.00703312974273552	0.078662442927562	3697.89858852409	3564	4277.89431323519	4064.89990234375	0	0	0	0	0	0	0	0	0	0	0.034	0.609	0.341	0.015	0	0	0	0	0	0	0	0	0	0	0	0
271	170927-Plate_004.G1	-180.599990844727	-43.3999977111816	16.7999992370605	58.7999992370605	116.199996948242	21718.479296875	76682.1953125	2537.91442393517	73332169.9450253	0.106269236999838	0.770159362907422	6.4227265031894	6173	23423.939548632	202125086.261158	15975.0339022909	0.0335098351678851	0	3476.10942815487	3365	4006.06602210325	3831.80004882812	0	0	0	0	0	0	0	0	0	0	0.045	0.556	0.282	0.012	0.001	0	0	0	0.001	0.001	0	0	0.001	0.001	0	0.001
272	170927-Plate_004.G2	-145.599990844727	-37.7999992370605	19.6000003814697	61.5999984741211	106.400001525879	183.399993896484	435.399993896484	65.4814842642601	4590.10046829198	0.000348675034867503	0.0165379625163828	0.000330235746474151	5736	415.099990844727	824.180247802753	13249.7151983355	0.00729628656857361	0.0924042722865553	4152.64051603905	4037.5	4525.04667959386	4316.19970703125	0	0	0	0	0	0	0	0	0	0	0.038	0.573	0.369	0.02	0	0	0	0	0	0	0	0	0	0	0	0
273	170927-Plate_004.G3	-212.800003051758	-53.689999961853	5.59999990463257	47.5999984741211	93.7999954223633	166.599990844727	420	51.2483525735025	4613.1612465276	0.000163025758069775	0.0119357403921411	0.000302000481569606	6134	420	NA	16441.9833415182	0.00705411665613813	0.126791735027705	4392.99087055755	4293.75	4449.65456812025	4237.7998046875	0	0	0	0	0	0	0	0	0	0	0.066	0.619	0.304	0.011	0	0	0	0	0	0	0	0	0	0	0	0
274	170927-Plate_004.G4	-155.399993896484	-46.1300006866455	8.39999961853027	46.2000007629395	91	162.399993896484	66466.3984375	91.002751416513	1671322.92957865	0.00278597181252049	0.0240081188380605	0.0857821528297606	6102	14287.1643784467	421010136.502192	15311.4064534551	0.00703933747412008	0.120327895759472	3771.29416584726	3618.25	4221.16810144295	4012.39990234375	0	0	0	0	0	0	0	0	0	0	0.05	0.644	0.291	0.012	0.001	0	0	0	0	0	0	0	0	0	0	0
275	170927-Plate_004.G5	-207.199996948242	-42	9.80000019073486	47.5999984741211	88.1999969482422	155.399993896484	383.600006103516	51.0912294735719	3685.27413757542	0	0.0165846858328605	0.000652608756555158	6226	NA	NA	17384.7017523584	0.0078062449959968	0.0436229583521838	3535.81480886605	3368.25	4263.64618404203	4054.39990234375	0	0	0	0	0	0	0	0	0	0	0.044	0.653	0.296	0.007	0	0	0	0	0	0	0	0	0	0	0	0
276	170927-Plate_004.G6	-152.599990844727	-40.5999984741211	19.6000003814697	65.7999954223633	124.599998474121	20785.798828125	93678.1953125	2429.94743671658	70939087.3931561	0.103493955952972	0.609818824458098	4.13649735065046	6039	22949.0729212402	215992608.952068	16036.1679716449	0.0295641749965397	0	4179.62609703593	4081	4360.52699902619	4153.7998046875	0	0	0	0	0	0	0	0	0	0	0.043	0.518	0.317	0.018	0.002	0.001	0.001	0	0	0.001	0	0	0.001	0.001	0.001	0.001
277	170927-Plate_004.G7	-291.199981689453	-47.5999984741211	11.1999998092651	51.0999984741211	96.5999984741211	176.399993896484	48774.59765625	200.419653605689	4395229.75386374	0.00874352331606218	0.0550039033876936	0.376796518746317	6176	16791.988627681	228611407.60435	15725.6817109393	0.00699605043504899	0.116138215985341	3886.28286917098	3710.25	4336.36278150489	4083.80004882812	0	0	0	0	0	0	0	0	0	0.001	0.055	0.61	0.311	0.015	0.001	0	0	0	0	0	0	0	0	0	0	0
278	170927-Plate_004.G8	-156.800003051758	-36.3999977111816	16.7999992370605	57.3999977111816	100.799995422363	172.199996948242	366.799987792969	61.172740742678	4157.86079622301	0	0.0179115787178157	0.000486520985437927	6288	NA	NA	16768.6047970379	0.00793896189556853	0.0311721980618215	3777.03435114504	3663	4399.17397067626	4236.39990234375	0	0	0	0	0	0	0	0	0	0	0.034	0.603	0.348	0.014	0	0	0	0	0	0	0	0	0	0	0	0
279	170927-Plate_004.G9	-182	-36.3999977111816	14	54.5999984741211	98	169.399993896484	364	58.8525210367927	4029.92272233043	0	0.0181015966138431	0.000569005585920391	6344	NA	NA	15692.6755839329	0.00668767475357702	0.131731346726017	3656.72935056747	3549	4304.1516268563	4104.7998046875	0	0	0	0	0	0	0	0	0	0	0.034	0.616	0.339	0.011	0	0	0	0	0	0	0	0	0	0	0	0
280	170927-Plate_004.H1	-215.599990844727	-35	19.6000003814697	63	120.400001525879	22786.9594726562	90514.1953125	2540.75392452426	77928292.5090681	0.0992317541613316	0.800913226678256	7.60304803146447	6248	25060.6431065713	222495351.794752	16504.9619000302	0.0303775792289474	0	3344.74775928297	3229.75	4011.24618375927	3840.19995117188	0	0	0	0	0	0	0	0	0	0	0.035	0.553	0.298	0.015	0.001	0.002	0	0	0	0	0	0	0	0	0	0
281	170927-Plate_004.H2	-179.199996948242	-36.3999977111816	18.1999988555908	60.2000007629395	105	176.399993896484	50857.80078125	72.3556400319913	435555.312780045	0.000167140230653518	0.0189198956681784	0.0211340469930194	5983	50857.80078125	NA	13283.7385493489	0.00733774665261445	0.0747625898008052	3939.281881999	3867.5	4373.15018133246	4211.19970703125	0	0	0	0	0	0	0	0	0	0	0.036	0.579	0.369	0.016	0	0	0	0	0	0	0	0	0	0	0	0
282	170927-Plate_004.H3	-151.199996948242	-46.2000007629395	12.5999994277954	53.2000007629395	99.4000015258789	173.599990844727	355.600006103516	57.6808123878843	4496.39855637771	0	0.014983225569808	0.000357549932034738	6197	NA	NA	15373.8598956384	0.00739852029594081	0.0711252790103378	3925.92940132322	3872.5	4280.20137600839	4092.19995117188	0	0	0	0	0	0	0	0	0	0	0.051	0.597	0.338	0.015	0	0	0	0	0	0	0	0	0	0	0	0
283	170927-Plate_004.H4	-154	-44.7999992370605	9.80000019073486	49	93.0999984741211	170.800003051758	61083.3984375	125.294503360018	2066296.94891098	0.0067275348390197	0.0385987840724472	0.249260944493777	6243	10907.6997608003	194051711.592341	14936.3348189926	0.00744635254335008	0.0677834351045756	3734.90765657536	3597.5	4249.75251214954	4030.59985351562	0	0	0	0	0	0	0	0	0	0	0.049	0.635	0.297	0.012	0.001	0	0	0.001	0	0	0	0	0	0	0	0
284	170927-Plate_004.H5	-189	-50.3999977111816	7	47.5999984741211	92.4000015258789	163.800003051758	343	51.0114934064625	4191.21218236022	0	0.0134963781854595	0.000357177151737638	6177	NA	NA	15372.1849336454	0.00843477382965952	0.0228220397603127	3857.62441314554	3725	4249.42647796181	4046	0	0	0	0	0	0	0	0	0	0	0.057	0.625	0.309	0.009	0	0	0	0	0	0	0	0	0	0	0	0
285	170927-Plate_004.H6	-154	-36.3999977111816	19.6000003814697	64.4000015258789	117.599998474121	13217.3994140625	82139.3984375	1585.70987235431	44688238.1125134	0.0722319024235704	0.505157418070321	4.92595530208713	6313	21150.4474352786	206395033.924355	16035.3244699797	0.0191116278685439	0	3564.69721210201	3444.5	4226.5699881329	4025	0	0	0	0	0	0	0	0	0	0	0.033	0.55	0.327	0.017	0.003	0.001	0.001	0	0	0	0	0	0	0	0.001	0.001
286	170927-Plate_004.H7	-158.199996948242	-42	9.80000019073486	50.3999977111816	93.7999954223633	175	52252.19921875	154.320875354183	3005192.40473863	0.0084138360860081	0.0486061296808504	0.257633376047748	6418	11933.1848817048	220796848.320912	15564.2611026792	0.00734079553268197	0.0655724977786099	3525.17084761608	3367.25	4171.31192609074	3959.89990234375	0	0	0	0	0	0	0	0	0	0	0.044	0.629	0.306	0.013	0.001	0.001	0.001	0	0	0	0	0	0	0	0	0
287	170927-Plate_004.H8	-165.199996948242	-40.5999984741211	14	54.5999984741211	99.4000015258789	172.199996948242	1757	59.2261902148276	4707.15119560891	0.000311429461227032	0.0172113698513513	0.000464234500643589	6422	1078.69999694824	920181.788280029	16542.1389197713	0.0075865784799178	0.0442993742979092	3706.32684521956	3594.5	4312.02172416276	4120.89990234375	0	0	0	0	0	0	0	0	0	0	0.041	0.607	0.337	0.014	0	0	0	0	0	0	0	0	0	0	0	0
288	170927-Plate_004.H9	-145.599990844727	-39.2000007629395	14	56	99.4000015258789	170.800003051758	397.600006103516	59.1040675233139	4201.41520153617	0.000458855919241358	0.0186397496245665	0.000611753552394301	6538	394.333333333333	12.4133247885232	16200.9473249422	0.00699365908243193	0.0844189319745102	3530.13245640869	3376.5	4245.12155385687	4053.69995117188	0	0	0	0	0	0	0	0	0	0	0.038	0.609	0.338	0.015	0	0	0	0	0	0	0	0	0	0	0	0
289	170927-Plate_005.A1	1309	14824.6000976562	22259.2998046875	30486.400390625	41409.8984375	60940.599609375	124390	33298.9603442661	215684204.388402	1	10.0969981517521	10.8497647790643	6411	33298.9603442661	215684204.388402	17730.3178056825	0.00209795352560482	1	3531.0576353143	3435.5	4286.36230445901	4100.60009765625	0	0	0	0	0	0	0	0	0	0	0	0	0	0	0	0	0	0	0	0	0	0	0	0	0	0
290	170927-Plate_005.A2	-688.799987792969	-47.5999984741211	14	57.3999977111816	105	182	428.399993896484	59.4236707343216	5980.84141736504	0.000163478829491581	0.0143499364915616	0.000690668619821286	6117	428.399993896484	NA	14971.3973647804	0.00668394877814008	0.158494229797077	4192.65056400196	4047	4908.23055244509	4671.7998046875	0	0	0	0	0	0.001	0.001	0	0.001	0.002	0.046	0.576	0.352	0.02	0	0	0	0	0	0	0	0	0	0	0	0
291	170927-Plate_005.A3	-175	-50.3999977111816	8.39999961853027	50.3999977111816	96.5999984741211	172.33999633789	470.399993896484	54.2656479643817	4676.67371565381	0.000311575011684063	0.0137020634968886	0.000367355300705041	6419	440.299987792969	1812.02073486336	18365.1549459419	0.00771475707340209	0.0456546270735598	4059.19107337592	3958.5	4634.40646283859	4425.39990234375	0	0	0	0	0	0	0	0	0	0	0.058	0.612	0.317	0.012	0	0	0	0	0	0	0	0	0	0	0	0
292	170927-Plate_005.A4	-198.800003051758	-53.2000007629395	5.59999990463257	44.7999992370605	89.5999984741211	162.399993896484	355.600006103516	48.7896631756592	4339.1105048396	0	0.0116746453529887	0.00030682071833525	6250	NA	NA	16486.2352512279	0.00785286216160364	0.0467912325623167	4276.33328	4137	4711.28910589844	4471.60009765625	0	0	0	0	0	0	0	0	0	0.001	0.063	0.636	0.29	0.011	0	0	0	0	0	0	0	0	0	0	0	0
293	170927-Plate_005.A5	-259	-47.5999984741211	2.79999995231628	42	84	154	534.799987792969	45.8616126061575	3923.0230124238	0.00030441400304414	0.0131441583788255	0.000429267908315588	6570	466.199996948242	9411.91748779314	19019.2722100926	0.00885746349093574	0.00976916272506889	3740.6801369863	3622	4531.71128009581	4316.19970703125	0	0	0	0	0	0	0	0	0	0	0.053	0.675	0.262	0.009	0	0	0	0	0	0	0	0	0	0	0	0
294	170927-Plate_005.A6	-39.2000007629395	13669.599609375	21327.599609375	29695.400390625	41349	61757.5	162733.203125	32770.6540280119	238605254.276187	0.999536393138618	8.95981995957899	11.5747345047919	6471	32785.8583202327	238217229.487172	17512.3829302527	0.00237693367823272	0.997555608776882	3964.28643177252	3899	4703.62520312983	4530.39990234375	0	0	0	0	0	0	0	0	0	0	0	0	0	0	0	0	0	0	0	0	0	0	0	0	0	0
295	170927-Plate_005.A7	-842.799987792969	-49	4.19999980926514	44.7999992370605	88.1999969482422	158.199996948242	28772.798828125	51.6595801870535	134769.255005149	0.000157455518815934	0.0128462037200859	0.00284093864532508	6351	28772.798828125	NA	17138.2774868976	0.00792519495825273	0.0422943884335715	3957.67650763659	3827	4609.18039328206	4390.39990234375	0	0	0	0	0	0	0	0.001	0	0.001	0.054	0.646	0.287	0.009	0	0	0	0	0	0	0	0	0	0	0	0
296	170927-Plate_005.A8	-148.399993896484	-44.169998550415	10.1500000953674	50.3999977111816	95.1999969482422	169.399993896484	13652.7998046875	57.9176683548867	38461.4918797194	0.00062992125984252	0.0157107407083086	0.00213445017259403	6350	5056.09996795654	39215018.5010283	17303.9570290959	0.00690128845362545	0.113868621997435	3834.93196850394	3756.75	4567.75831604484	4366.60009765625	0	0	0	0	0	0	0	0	0	0	0.048	0.627	0.313	0.012	0	0	0	0	0	0	0	0	0	0	0	0
297	170927-Plate_005.A9	-163.800003051758	-46.2000007629395	9.80000019073486	51.7999992370605	96.5999984741211	171.150001525879	330.399993896484	55.6293094115965	4479.06022333375	0	0.0140507267863153	0.000362001501153141	6496	NA	NA	17974.9611061064	0.00736291416392172	0.0643481670585071	4087.96374692118	4017.5	4683.07427059606	4500.30004882812	0	0	0	0	0	0	0	0	0	0	0.05	0.612	0.323	0.014	0	0	0	0	0	0	0	0	0	0	0	0
298	170927-Plate_005.B1	-191.800003051758	13152.78984375	22222.5498046875	30709	41947.1484375	62006.70078125	132501.59375	33103.6153534513	252142220.005551	0.968789607097592	9.08253320218078	9.1011917302668	6312	34168.7748669004	223908261.765835	18806.9158243962	0.00506600769574776	0.385690892031185	3814.77843789607	3775	4432.12377993508	4235	0	0	0	0	0	0	0	0	0	0	0.003	0.02	0.007	0.001	0	0	0	0	0	0	0	0	0	0	0	0
299	170927-Plate_005.B2	-579.599975585938	-46.2000007629395	11.1999998092651	56	103.599998474121	179.199996948242	47906.59765625	83.4965452034505	955714.935518032	0.00117904665656055	0.0197153591964792	0.0484234858077416	5937	21058.5992649623	426566634.389182	14402.1293879593	0.00685364824968368	0.156924414505951	4222.80832070069	4094	4797.63862569512	4590.60009765625	0	0	0	0	0	0	0	0	0.001	0.001	0.049	0.583	0.348	0.017	0	0	0	0	0	0	0	0	0	0	0	0
300	170927-Plate_005.B3	-166.599990844727	-49	11.1999998092651	51.7999992370605	98	169.399993896484	355.600006103516	55.1039434184805	4399.7116142979	0	0.0142157696765934	0.000334793255706846	6034	NA	NA	16766.1469895626	0.00735996925415893	0.0849274249124796	4019.11675505469	3894.75	4628.45537324627	4393.89990234375	0	0	0	0	0	0	0	0	0	0	0.057	0.61	0.321	0.012	0	0	0	0	0	0	0	0	0	0	0	0
301	170927-Plate_005.B4	-166.599990844727	-51.7999992370605	2.79999995231628	42	85.4000015258789	155.399993896484	32351.19921875	56.5607061796919	325031.946393791	0.000336700336700337	0.0157265849329713	0.0437450626580387	5940	30889.599609375	4272546.83625031	14189.8866438526	0.00753584221366905	0.0891633895341887	3948.71254208754	3839	4530.27335611979	4291.69995117188	0	0	0	0	0	0	0	0	0	0	0.06	0.657	0.273	0.009	0	0	0	0	0	0	0	0	0	0	0	0
302	170927-Plate_005.B5	-142.800003051758	-53.2000007629395	0	42	84	154	357	44.6993281438009	4003.74754653741	0	0.0123084141902098	0.000388706064974341	6258	NA	NA	17282.610497598	0.00783115518251598	0.0552381834249356	3803.21971875999	3693.75	4525.18448526511	4309.19970703125	0	0	0	0	0	0	0	0	0	0	0.067	0.662	0.263	0.008	0	0	0	0	0	0	0	0	0	0	0	0
303	170927-Plate_005.B6	-208.599990844727	38.9200004577637	17616.19921875	26539.798828125	37573.19921875	57268.68046875	192059	28005.9223994541	276028235.212908	0.903022863280651	9.77528560329655	82.2026517517287	6517	31009.1485263769	212654987.191269	17785.3181059208	0.0165203796343855	0	3448.78172471996	3355.5	4394.16168584702	4244.7998046875	0	0	0	0	0	0	0	0	0	0	0.008	0.062	0.026	0.001	0	0	0	0	0.001	0	0	0	0	0	0	0
304	170927-Plate_005.B7	-625.799987792969	-57.3999977111816	2.79999995231628	43.3999977111816	85.4000015258789	155.399993896484	441	42.6430315641788	5901.78190718272	0.000159261028826246	0.0105996188100852	0.00123382943322666	6279	441	NA	16749.5952801633	0.00723877465379773	0.0987924587258072	3760.12501990763	3654	4600.289553503	4390.39990234375	0	0	0	0	0	0.001	0.002	0.002	0.002	0.005	0.06	0.647	0.271	0.009	0	0	0	0	0	0	0	0	0	0	0	0
305	170927-Plate_005.B8	-170.800003051758	-50.3999977111816	7	50.3999977111816	96.5999984741211	175	32030.599609375	61.8510847490777	198542.661106463	0.000468676769254804	0.0164236009973588	0.0206121656084751	6401	15756.0665384928	250589051.802439	17698.4766407916	0.00726195308257165	0.0827238852334841	4043.64607092642	3964.5	4700.37645321074	4524.7998046875	0	0	0	0	0	0	0	0	0	0	0.06	0.6	0.323	0.016	0	0	0	0	0	0	0	0	0	0	0	0
306	170927-Plate_005.B9	-155.399993896484	-44.7999992370605	11.1999998092651	50.3999977111816	95.1999969482422	168	352.799987792969	55.0453631443692	4242.3165295771	0	0.0161170277507087	0.000492535156466115	6331	NA	NA	16884.4084754173	0.00679555423429561	0.129819743540748	3705.98586321276	3604	4572.15755538687	4396	0	0	0	0	0	0	0	0	0	0	0.047	0.626	0.314	0.013	0	0	0	0	0	0	0	0	0	0	0	0
307	170927-Plate_005.C1	-180.599990844727	-39.2000007629395	18.1999988555908	67.1999969482422	145.599990844727	34935.88046875	99663.1953125	5211.90337908064	151839417.832782	0.191863226214975	1.64447627289581	15.0775033958097	6317	26948.6168729826	206763462.242478	18020.4315365451	0.0651997197344246	0	3454.73270539813	3346.5	4299.59362269286	4120.19970703125	0	0	0	0	0	0	0	0	0	0	0.038	0.52	0.244	0.006	0	0	0.001	0	0.001	0	0	0	0.001	0	0.001	0.001
308	170927-Plate_005.C2	-225.399993896484	-50.3999977111816	11.1999998092651	56	103.599998474121	180.599990844727	42841.3984375	66.626475842527	318406.05208811	0.000171262202431923	0.015288446784154	0.00727511306290189	5839	42841.3984375	NA	14435.5869084193	0.00674862764277175	0.178602380884259	4233.38602500428	4092.5	4848.5384707339	4625.60009765625	0	0	0	0	0	0	0	0	0	0.001	0.06	0.566	0.357	0.015	0	0	0	0	0	0	0	0	0	0	0	0
309	170927-Plate_005.C3	-165.199996948242	-49	8.39999961853027	50.3999977111816	96.5999984741211	166.599990844727	47423.59765625	61.7370648561698	371860.016232346	0.000327439423706614	0.0163728305661866	0.0284903421011918	6108	23956.798828125	1101381294.47938	16575.03383191	0.00663900414937759	0.180537091195614	3930.72069417158	3833	4560.9102059335	4366.60009765625	0	0	0	0	0	0	0	0	0	0	0.057	0.61	0.319	0.012	0	0	0	0	0	0	0	0	0	0	0	0
310	170927-Plate_005.C4	-159.599990844727	-54.5999984741211	0	42	86.7999954223633	158.969993591309	390.600006103516	45.5701168546757	4320.86139143499	0.000168067226890756	0.0113889503477694	0.000325106552724025	5950	390.600006103516	NA	14702.9629755195	0.00752470799640611	0.0957123746898592	4135.91781512605	4025.5	4597.23686470096	4373.60009765625	0	0	0	0	0	0	0	0	0	0	0.069	0.646	0.276	0.009	0	0	0	0	0	0	0	0	0	0	0	0
311	170927-Plate_005.C5	-169.399993896484	-56	1.39999997615814	43.3999977111816	86.7999954223633	161	413	46.3618210201513	4370.69147447522	0.000164419598816179	0.01208988532267	0.000364375871437171	6082	413	NA	16446.3697245392	0.00797990990256678	0.0493761487358152	3928.49358763565	3833	4559.75940784378	4322.49975585938	0	0	0	0	0	0	0	0	0	0	0.07	0.648	0.271	0.01	0	0	0	0	0	0	0	0	0	0	0	0
312	170927-Plate_005.C6	-155.399993896484	-40.5999984741211	16.7999992370605	64.4000015258789	131.599990844727	25740.6798828125	83304.1953125	3253.61937252883	93580974.1503122	0.137204850031908	0.86825642592407	6.23965175892381	6268	23360.5558513907	213583748.560029	16499.4053444041	0.040796132865412	0	3850.64653797064	3765	4516.95942998617	4306.39990234375	0	0	0	0	0	0	0	0	0	0	0.042	0.528	0.28	0.012	0.001	0.001	0.001	0	0.001	0	0.001	0.001	0	0.001	0.001	0.002
313	170927-Plate_005.C7	-155.399993896484	-47.0399993896484	5.59999990463257	44.7999992370605	85.4000015258789	154	394.799987792969	47.8072323756402	3817.20216739159	0.000160025604096655	0.0146292017507962	0.0005967804066984	6249	394.799987792969	NA	16284.6116811513	0.0077770860467462	0.0492578775185937	3572.00432069131	3438	4523.37438279187	4317.60009765625	0	0	0	0	0	0	0	0	0	0	0.052	0.669	0.27	0.008	0	0	0	0	0	0	0	0	0	0	0	0
314	170927-Plate_005.C8	-198.800003051758	-50.3999977111816	8.39999961853027	50.3999977111816	96.5999984741211	172.199996948242	397.600006103516	53.7070074081027	4556.30403473377	0.000165289256198347	0.0136025156234734	0.000346827782199417	6050	397.600006103516	NA	15722.1448880253	0.00684313209443774	0.158674000334903	4109.47256198347	4048.5	4693.17641581386	4467.39990234375	0	0	0	0	0	0	0	0	0	0.001	0.059	0.604	0.325	0.012	0	0	0	0	0	0	0	0	0	0	0	0
315	170927-Plate_005.C9	-159.599990844727	-44.7999992370605	8.39999961853027	49	95.1999969482422	165.199996948242	336	53.5888879923511	4242.42135522146	0	0.0146505380064846	0.000408374310849369	6192	NA	NA	16594.9726390154	0.00747496367680975	0.0704765801089619	3812.94202196382	3725.25	4556.14074722803	4375	0	0	0	0	0	0	0	0	0	0	0.049	0.623	0.316	0.012	0	0	0	0	0	0	0	0	0	0	0	0
316	170927-Plate_005.D1	-249.199996948242	11548.0401367188	24707.19921875	34120.80078125	47135.8984375	69605.7593749999	141806	36751.1009105618	337798294.665943	0.958856235107228	10.1540666008876	12.5426662941262	6295	38325.5207475494	292037822.668843	19051.4933387157	0.00650911852288208	0.0826295276516482	3794.15107227959	3705.5	4465.30915091032	4268.60009765625	0	0	0	0	0	0	0	0	0	0	0.003	0.024	0.012	0.002	0.001	0.001	0.001	0.001	0.001	0	0	0	0	0	0	0
317	170927-Plate_005.D2	-697.200012207031	-49	12.5999994277954	56	102.199996948242	182	69745.1953125	111.241804014793	2422371.39255514	0.00240467193404328	0.0274910825417869	0.155414420390392	5822	22087.3992069789	560777673.349045	13948.5768342614	0.00704225352112676	0.135301331092716	4155.37950875988	4049	4831.81833023077	4605.30004882812	0	0	0	0	0	0	0.001	0	0.001	0.001	0.051	0.579	0.345	0.019	0.001	0	0	0	0	0	0	0	0	0	0	0
318	170927-Plate_005.D3	-200.199996948242	-53.2000007629395	7	49	95.1999969482422	172.969993591308	32181.798828125	59.5524138426472	175014.181441545	0.000648298217179903	0.0153400063016773	0.0177942012068301	6170	9836.04968261719	222660534.65307	17465.0019917889	0.00693925652613862	0.137328329071034	4050.91912479741	3947.25	4645.25687269708	4437.30004882812	0	0	0	0	0	0	0	0	0	0.001	0.063	0.606	0.317	0.013	0	0	0	0	0	0	0	0	0	0	0	0
319	170927-Plate_005.D4	-229.599990844727	23.7999992370605	10033.7998046875	21805	34895	57715	153462.390625	23889.1945327213	361432787.776226	0.844143113870283	5.62290908030002	13.9805410837937	6121	28287.4181412656	304036284.478975	16554.8322567515	0.0156209158801605	0	4366.39650383924	4260	4808.08434960874	4575.19970703125	0	0	0	0	0	0	0	0	0	0.001	0.01	0.086	0.045	0.013	0.011	0.011	0.007	0.005	0.004	0.003	0.004	0.002	0.004	0.002	0.003	0.003
320	170927-Plate_005.D5	-305.199981689453	-49	5.59999990463257	43.3999977111816	86.7999954223633	156.800003051758	58430.3984375	78.429510724415	1027543.81179103	0.00324306794227339	0.0220555854776184	0.0664770919229312	6167	9510.33987579346	238235597.60559	17175.1403533021	0.00796490720038002	0.0440214133964031	3796.8877898492	3652.5	4597.3849378734	4375	0	0	0	0	0	0	0	0	0	0	0.055	0.654	0.277	0.01	0	0	0	0	0	0	0	0	0	0	0	0
321	170927-Plate_005.D6	-124.599998474121	13120.23984375	23452.798828125	33586	46792.19921875	68134.3578125	145209.390625	36083.0651261462	327466046.454826	0.970144513260283	10.1687247544344	16.3773331303158	6297	37191.3763463053	296394951.982273	17784.2394815529	0.00464617820691604	0.542078940080872	3825.67611561061	3745.5	4696.20065133633	4478.60009765625	0	0	0	0	0	0	0	0	0	0	0.002	0.016	0.011	0.001	0.001	0.001	0.001	0.001	0.001	0	0	0	0	0	0	0
322	170927-Plate_005.D7	-585.200012207031	15.3999996185303	7802.19970703125	18610.19921875	30185.400390625	50126.15859375	113852.1953125	20402.6142818482	267113880.007993	0.825371965544244	6.13929132950537	24.1161276673627	6385	24705.6715352704	217584117.122031	17028.6579410373	0.0193998512927359	0	3680.24494909945	3572.5	4503.80803685319	4323.19970703125	0	0	0	0	0	0	0	0	0	0	0.011	0.101	0.047	0.013	0.013	0.008	0.004	0.005	0.003	0.003	0.003	0.003	0.002	0.002	0.004	0.002
323	170927-Plate_005.D8	-695.799987792969	-54.5999984741211	8.39999961853027	50.3999977111816	95.1999969482422	168	2885.39990234375	51.2559057079308	8272.20909855317	0.000933852140077821	0.0128636548716322	0.004122710538501	6425	1249.96662394206	830243.717578289	18004.0171807803	0.00730071033938437	0.0752703538146305	3485.51618677043	3333.5	4565.81567295416	4366.60009765625	0	0	0	0	0	0.001	0.001	0.002	0.002	0.006	0.051	0.606	0.318	0.011	0	0	0	0	0	0	0	0	0	0	0	0
324	170927-Plate_005.D9	-156.800003051758	-44.7999992370605	12.5999994277954	53.2000007629395	96.5999984741211	170.800003051758	28485.798828125	61.5783712361379	133082.355043918	0.000637044115304985	0.0161015165239948	0.00561199814084692	6279	7423.84970855713	197158372.7534	17812.1768779014	0.00767263427109974	0.0464420220074775	3959.85762064023	3868	4667.22778973532	4467.39990234375	0	0	0	0	0	0	0	0	0	0	0.048	0.608	0.329	0.014	0.001	0	0	0	0	0	0	0	0	0	0	0
325	170927-Plate_005.E1	-176.399993896484	-39.2000007629395	18.1999988555908	58.7999992370605	116.199996948242	23337.159765625	76599.6015625	2834.23655995614	79249928.5424389	0.125689084895259	1.14260054001177	114.476317216267	6349	22181.7084261481	202514093.877422	18259.9293562468	0.0348856140621775	0	3043.40085052764	2930.5	4270.1132671376	4092.19995117188	0	0	0	0	0	0	0	0	0	0	0.039	0.568	0.257	0.009	0.002	0.001	0.001	0	0	0.001	0.001	0.001	0.001	0.002	0.002	0.001
326	170927-Plate_005.E2	-203	-49	12.5999994277954	57.3999977111816	105	179.199996948242	522.200012207031	60.1504627650073	4897.81347617581	0.000515286843009275	0.0144612634951552	0.000333800781702164	5822	449.866668701172	4065.69465494808	14440.1986519614	0.00720619063795702	0.109980668105409	4282.17923394023	4190	4897.72822053438	4652.89990234375	0	0	0	0	0	0	0	0	0	0.001	0.053	0.572	0.357	0.017	0.001	0	0	0	0	0	0	0	0	0	0	0
327	170927-Plate_005.E3	-145.599990844727	-43.3999977111816	9.80000019073486	49	92.4000015258789	163.800003051758	492.799987792969	53.4379507176463	4185.51476103587	0.000471253534401508	0.0163033243092274	0.000605144232933154	6366	446.59999593099	1907.07943603521	17729.6842387813	0.00742581302339915	0.0634542985443068	3574.31361922714	3404.25	4536.25370985601	4312.69995117188	0	0	0	0	0	0	0	0	0	0	0.048	0.637	0.303	0.012	0	0	0	0	0	0	0	0	0	0	0	0
328	170927-Plate_005.E4	-154	-49	5.59999990463257	44.7999992370605	86.7999954223633	156.800003051758	434	48.302739818489	3992.6859987736	0.000163132137030995	0.0134194402133635	0.000407603412094242	6130	434	NA	16137.5841532522	0.00975589918409558	0.00417243001531253	3850.76402936378	3704.75	4595.94344659653	4362.39990234375	0	0	0	0	0	0	0	0	0	0	0.057	0.653	0.281	0.008	0	0	0	0	0	0	0	0	0	0	0	0
329	170927-Plate_005.E5	-162.399993896484	-46.2000007629395	5.59999990463257	43.3999977111816	84	154	369.600006103516	47.3457581044688	3770.76925014636	0	0.0150201989875008	0.000584199993943997	6272	NA	NA	17574.4446077198	0.00882223238131007	0.0129226422703197	3492.82796556122	3323	4503.57893943787	4286.7998046875	0	0	0	0	0	0	0	0	0	0	0.05	0.673	0.268	0.009	0	0	0	0	0	0	0	0	0	0	0	0
330	170927-Plate_005.E6	-184.800003051758	-43.3999977111816	18.1999988555908	67.1999969482422	128.800003051758	22468.0401367187	79044	2610.42922565712	72809481.3132311	0.113130320890635	0.659069844957651	4.34740097165105	6108	22602.4809201098	193058240.284127	16719.9175581795	0.0334601988289982	0	4044.68549443353	3980.5	4638.91298513156	4419.09985351562	0	0	0	0	0	0	0	0	0	0	0.045	0.516	0.305	0.02	0.001	0.001	0.001	0.001	0.001	0	0.001	0	0	0.001	0.001	0.001
331	170927-Plate_005.E7	-163.800003051758	-49	5.59999990463257	46.2000007629395	86.7999954223633	158.199996948242	8251.599609375	49.9854049361532	14589.6736435636	0.000157604412923562	0.0153598083376414	0.0108800887844582	6345	8251.599609375	NA	17384.1895186874	0.00882557259724342	0.0120212926601521	3695.61796690307	3562.5	4543.53079615624	4320.39990234375	0	0	0	0	0	0	0	0	0	0	0.058	0.651	0.281	0.01	0	0	0	0	0	0	0	0	0	0	0	0
332	170927-Plate_005.E8	-194.599990844727	-46.2000007629395	11.1999998092651	51.7999992370605	98	170.800003051758	399	55.8904376630541	4427.56131707307	0.00030993336432667	0.0157892961235228	0.000479383205676509	6453	395.5	24.5	18789.4629052493	0.00740669488264717	0.0583600461143935	3731.99690066636	3628.5	4542.21693651905	4333	0	0	0	0	0	0	0	0	0	0	0.05	0.615	0.319	0.014	0	0	0	0	0	0	0	0	0	0	0	0
333	170927-Plate_005.E9	-191.800003051758	-36.3999977111816	15.3999996185303	54.5999984741211	99.4000015258789	166.599990844727	413	59.3315739397293	4049.10009746581	0.000306701426161632	0.0208282448045764	0.0100933902331955	6521	403.199996948242	192.080119628925	18368.0385716101	0.00766106701126085	0.0365338516085654	3423.43413586873	3282.5	4540.46463379131	4348.39990234375	0	0	0	0	0	0	0	0	0	0	0.032	0.617	0.336	0.015	0	0	0	0	0	0	0	0	0	0	0	0
334	170927-Plate_005.F1	-147	14621.8098632813	23261.349609375	32389.7001953125	43668.44921875	64430.378125	158775.390625	34663.0787085903	264329085.551642	0.975150364039253	10.1427972875468	11.3276329069674	6318	35544.9257070488	239766384.555387	17858.3502624638	0.00370195314331922	0.893850548877469	3591.57652738208	3538	4340.15725577591	4148.19970703125	0	0	0	0	0	0	0	0	0	0	0.002	0.014	0.008	0.001	0	0	0	0.001	0.001	0	0	0	0	0	0	0
335	170927-Plate_005.F2	-884.799987792969	-51.7999992370605	11.1999998092651	51.7999992370605	98	175.629997253418	15660.3994140625	63.7480098795049	73821.1586760105	0.0051440329218107	0.0169726050294125	0.00597065721070837	5832	2226.04662068685	8636940.3566111	14253.7455322073	0.0073720160647478	0.0950264998316419	3856.28515089163	3717.75	4702.28352676203	4496.7998046875	0	0	0.001	0	0.001	0.001	0.001	0.001	0.001	0.001	0.05	0.6	0.325	0.013	0.001	0.001	0	0	0.001	0	0.001	0.001	0	0	0.001	0
336	170927-Plate_005.F3	-158.199996948242	-50.3999977111816	7	45.5	91	168	2912	52.1763360222257	7433.70638127477	0.00112071725904579	0.0150559521872278	0.00104969337443206	6246	1507.39999825614	844184.259921876	18458.0088006243	0.00792374583744448	0.0423542725232036	3718.01793147614	3610.5	4487.80997756533	4288.19970703125	0	0	0	0	0	0	0	0	0	0	0.058	0.637	0.294	0.01	0	0	0	0	0	0	0	0	0	0	0	0
337	170927-Plate_005.F4	-217	30.449999332428	10299.7998046875	20561.7998046875	32709.94921875	54463.4990234375	124017.6015625	22573.4527474737	293993441.922693	0.874919302775985	6.25227839630189	18.1536045708787	6196	25791.4043948003	253226327.274415	16509.8382787103	0.00817233603226172	0.00905068562675226	3842.96223369916	3733.25	4493.66393451925	4299.39990234375	0	0	0	0	0	0	0	0	0	0	0.01	0.073	0.031	0.01	0.009	0.008	0.009	0.005	0.004	0.003	0.002	0.003	0.004	0.003	0.003	0.006
338	170927-Plate_005.F5	-211.399993896484	-56	1.39999997615814	42	86.7999954223633	158.199996948242	38927	52.5030204711722	258066.533438405	0.000830013280212483	0.0137128829390746	0.0113050891409136	6024	8890.00000610352	284463100.649625	16784.3396868028	0.00869480212719196	0.0229302920106144	3867.95874833997	3777.5	4469.75161473653	4255.30004882812	0	0	0	0	0	0	0	0	0	0	0.074	0.643	0.275	0.008	0	0	0	0	0	0	0	0	0	0	0	0
339	170927-Plate_005.F6	-158.199996948242	68.5999984741211	20749.400390625	30331	42918.3984375	64535.80078125	144793.59375	32333.9841883438	329825654.783977	0.926713947990544	10.2419977006581	34.4464993067075	6345	34887.5996386677	266918216.523699	18119.6857511792	0.0121732483493502	4.8968114556569e-06	3527.03459416864	3450	4453.39043492046	4264.39990234375	0	0	0	0	0	0	0	0	0	0	0.007	0.046	0.019	0.001	0.001	0	0	0.001	0	0	0	0	0	0	0	0
340	170927-Plate_005.F7	-186.199996948242	36.3999977111816	10957.7998046875	20347.599609375	31712.798828125	52928.4007812499	113955.796875	22315.5398865486	270417586.99931	0.885044462409054	5.41777342623983	10.7511795796353	6185	25205.1100473122	232899607.763676	16463.3189133782	0.00793100927202713	0.0134367441606532	4218.16329830234	4118	4668.06598250714	4429.60009765625	0	0	0	0	0	0	0	0	0	0	0.01	0.061	0.033	0.01	0.009	0.006	0.007	0.004	0.003	0.002	0.001	0.003	0.003	0.003	0.003	0.003
341	170927-Plate_005.F8	-446.600006103516	-42	11.1999998092651	51.7999992370605	98	173.599990844727	47594.3984375	80.8506506301837	781624.828041135	0.00139664804469274	0.0219928587288404	0.0605339700724907	6444	17638.2887607151	278640714.287524	18792.3022848871	0.00762317000567966	0.0461144025697985	3920.2949255121	3842.75	4583.55234069635	4376.39990234375	0	0	0	0	0	0	0	0	0	0.001	0.044	0.614	0.327	0.013	0	0	0	0	0	0	0	0	0	0	0	0
342	170927-Plate_005.F9	-154	-39.2000007629395	14	53.2000007629395	98	168	471.799987792969	57.0157795153894	4115.1045394141	0.000623733042257914	0.0199573366306469	0.0130217537675333	6413	435.399993896484	1041.4129117839	17259.2095254215	0.00723533891850724	0.0698466222815658	3437.28356463434	3305	4468.17469575121	4251.7998046875	0	0	0	0	0	0	0	0	0	0	0.041	0.61	0.339	0.01	0.001	0	0	0	0	0	0	0	0	0	0	0
343	170927-Plate_005.G1	-217	-40.5999984741211	16.7999992370605	58.7999992370605	116.199996948242	21742.840234375	73463.6015625	2597.58301418739	70539639.6158315	0.116424441318956	0.882322794089139	9.1081014832568	6399	21906.2374670656	184055624.518137	18001.5328407142	0.0343894424967668	0	3242.99843725582	3101.5	4199.21689887687	4004	0	0	0	0	0	0	0	0	0	0	0.04	0.567	0.265	0.012	0	0	0.001	0	0.001	0	0.001	0.001	0	0.001	0.001	0
344	170927-Plate_005.G2	-177.800003051758	-42	16.7999992370605	60.2000007629395	105	176.399993896484	379.399993896484	63.0168258400204	4508.64111576202	0	0.0163953497479847	0.000456292196328167	5824	NA	NA	14459.3867368431	0.00677080774821293	0.159736516778357	4052.06327266484	3930.75	4753.26554484944	4554.19970703125	0	0	0	0	0	0	0	0	0	0.001	0.045	0.565	0.374	0.015	0	0	0	0	0	0	0	0	0	0	0	0
345	170927-Plate_005.G3	-221.199996948242	-44.7999992370605	9.80000019073486	51.7999992370605	95.1999969482422	169.399993896484	387.799987792969	55.2791101737439	4351.35841264507	0.000158730158730159	0.0157429987296488	0.000437229317272512	6300	387.799987792969	NA	19108.1787496425	0.00752922528234595	0.0572515112943467	3717.78452380952	3596.75	4428.81547750806	4216.7998046875	0	0	0	0	0	0	0	0	0	0	0.049	0.618	0.32	0.013	0	0	0	0	0	0	0	0	0	0	0	0
346	170927-Plate_005.G4	-172.199996948242	-43.3999977111816	9.80000019073486	47.5999984741211	89.5999984741211	161	67503.796875	109.195721999067	2073249.71325064	0.00273267963349944	0.0346756229025738	0.557181894093315	6221	21176.3171709846	331612684.721313	17036.9121247357	0.0076563138855782	0.0521239040541118	3523.55682366179	3338	4469.22368175051	4279.7998046875	0	0	0	0	0	0	0	0	0	0	0.046	0.656	0.284	0.011	0	0	0	0	0	0	0	0	0	0	0	0
347	170927-Plate_005.G5	-176.399993896484	-50.3999977111816	7	46.2000007629395	88.1999969482422	156.800003051758	305.199981689453	48.9005012148445	3943.18489025082	0	0.0145092874726214	0.000498104691696489	6374	NA	NA	18578.6793050683	0.0077574047954866	0.0467193886590892	3606.92775337308	3468	4420.22625123411	4217.49975585938	0	0	0	0	0	0	0	0	0	0	0.057	0.648	0.288	0.007	0	0	0	0	0	0	0	0	0	0	0	0
348	170927-Plate_005.G6	-161	-35	21	64.4000015258789	117.599998474121	15549.7998046874	75698	1832.77461464348	51623274.3064955	0.0814186584425598	0.528791397663625	76.6279713569287	6485	21815.4518597343	199579105.846447	18633.4808415126	0.023549584409271	0	3524.55281418658	3382.5	4490.87825582323	4278.39990234375	0	0	0	0	0	0	0	0	0	0	0.034	0.551	0.318	0.015	0.001	0.001	0	0	0	0	0	0	0.001	0	0	0.001
349	170927-Plate_005.G7	-196	-43.3999977111816	8.39999961853027	47.5999984741211	91	173.599990844727	63896	147.142004216087	3062655.24594716	0.00724523547015278	0.0505002499061655	0.407667754077816	6349	13054.4215313455	259905152.287301	17522.5373368952	0.00762829403606103	0.0494463638002508	3705.64773980154	3589.5	4469.55560244093	4229.39990234375	0	0	0	0	0	0	0	0	0	0	0.047	0.638	0.293	0.014	0.001	0	0	0	0	0	0	0	0	0	0	0
350	170927-Plate_005.G8	-159.599990844727	-40.5999984741211	14	53.2000007629395	98	168	385	57.8310749525699	4218.7817690678	0	0.016716081894219	0.000474723768567444	6320	NA	NA	17851.5235074149	0.00743976218266801	0.0577263439132571	3723.14580696203	3588	4488.99802419928	4277	0	0	0	0	0	0	0	0	0	0	0.042	0.614	0.331	0.012	0	0	0	0	0	0	0	0	0	0	0	0
351	170927-Plate_005.G9	-208.599990844727	-40.5999984741211	14	54.5999984741211	99.4000015258789	173.599990844727	434	58.713762525809	4333.55001667088	0.000153609831029186	0.0175869228411063	0.000580707773041911	6510	434	NA	18405.4403523723	0.00779082445286516	0.0332613401468429	3714.63694316436	3608.25	4495.97949235626	4298	0	0	0	0	0	0	0	0	0	0	0.043	0.609	0.334	0.013	0	0	0	0	0	0	0	0	0	0	0	0
352	170927-Plate_005.H1	-161	-43.3999977111816	15.3999996185303	61.5999984741211	116.199996948242	20557.599609375	78750	2361.57426599467	68055020.8387866	0.100138440239963	0.794550215353138	12.5879581809186	6501	23085.9393372426	202481128.888779	18687.2143596763	0.0304055497069943	0	3430.68181818182	3300.5	4198.48449932357	4015.19995117188	0	0	0	0	0	0	0	0	0	0.001	0.046	0.558	0.283	0.012	0.001	0.001	0.001	0	0.001	0	0	0	0	0	0.001	0.001
353	170927-Plate_005.H2	-149.800003051758	-40.5999984741211	16.7999992370605	56	99.4000015258789	176.399993896484	71608.6015625	72.148874172661	851321.916966729	0.000661813368630046	0.0197618152770623	0.0248853037998135	6044	18216.1003875732	1267005062.06899	15602.5493706984	0.0086288710776229	0.0148068803479953	3762.45929847783	3679	4585.54495645216	4419.7998046875	0	0	0	0	0	0	0	0	0	0	0.043	0.6	0.343	0.014	0	0	0	0	0	0	0	0	0	0	0	0
354	170927-Plate_005.H3	-197.399993896484	-49	8.39999961853027	49	93.7999954223633	170.800003051758	432.600006103516	53.2570649370516	4513.47023001777	0.000317208564631245	0.014896265658606	0.000484838854081713	6305	431.899993896484	0.980034179985523	19408.8118420437	0.00682456844640707	0.136584332728303	3778.81847739889	3663.5	4481.00334799855	4260.19970703125	0	0	0	0	0	0	0	0	0	0	0.057	0.617	0.311	0.014	0	0	0	0	0	0	0	0	0	0	0	0
355	170927-Plate_005.H4	-176.399993896484	-44.7999992370605	5.59999990463257	43.3999977111816	85.4000015258789	160.159994506835	72651.6015625	195.256392968107	5985228.99657816	0.00753177467440766	0.0558152745157322	0.382355305211584	6373	19646.1416149139	421609298.025321	18233.3012156939	0.00760918772576813	0.0554998470603727	3610.92381923741	3447	4371.42359051599	4155.19970703125	0	0	0	0	0	0	0	0	0	0	0.05	0.664	0.269	0.01	0	0.001	0	0	0	0	0	0	0	0	0	0
356	170927-Plate_005.H5	-169.399993896484	-49	4.19999980926514	42	85.4000015258789	155.399993896484	467.600006103516	46.6533840313892	4007.37961723802	0.000321595111754301	0.0133206150973845	0.000443919827173659	6219	440.300003051758	1490.58033325197	18382.980656532	0.00711445909186022	0.11470126626242	3729.54196816208	3623	4389.28402138278	4208.39990234375	0	0	0	0	0	0	0	0	0	0.001	0.058	0.662	0.271	0.007	0	0	0	0	0	0	0	0	0	0	0	0
357	170927-Plate_005.H6	-231	-35	19.6000003814697	60.2000007629395	114.799995422363	14437.5	78061.1953125	1796.32339286246	49123183.1037345	0.0856561227685562	0.625520988011198	12.7083432363269	6386	20342.9926741075	197516136.392712	18947.6580567528	0.0216360490123849	0	3400.90925461948	3273.5	4420.06387446661	4232.19970703125	0	0	0	0	0	0	0	0	0	0	0.033	0.567	0.3	0.014	0.002	0	0.001	0	0	0.001	0	0	0.001	0.001	0.001	0.001
358	170927-Plate_005.H7	-159.599990844727	-42	9.80000019073486	47.5999984741211	92.4000015258789	175	60967.19921875	151.139552589899	2696446.06211701	0.00947352073303308	0.0539322465839515	0.50487507737308	6439	10445.1013848977	180115760.439323	17846.6606709846	0.00751145712105425	0.0533995459421219	3619.02539214164	3496	4404.89173934896	4183.19970703125	0	0	0	0	0	0	0	0	0	0	0.043	0.641	0.292	0.014	0.002	0.001	0.001	0.001	0	0	0	0	0	0	0	0
359	170927-Plate_005.H8	-151.199996948242	-42	11.1999998092651	51.7999992370605	95.1999969482422	169.399993896484	536.200012207031	55.841436101378	4265.70343230236	0.000608920688080377	0.016460587737969	0.00278402164611326	6569	446.25	4674.43782877612	18240.404459688	0.00681560015145778	0.107751194810157	3623.07223321662	3485.5	4408.32243614063	4207	0	0	0	0	0	0	0	0	0	0	0.044	0.624	0.322	0.011	0.001	0	0	0	0	0	0	0	0	0	0	0
360	170927-Plate_005.H9	-170.800003051758	-42	9.80000019073486	49	92.4000015258789	163.800003051758	387.799987792969	53.0017764655954	4022.35299805799	0.000150625094140684	0.0201719600941004	0.0100798987057456	6639	387.799987792969	NA	19241.330426012	0.00709152798789713	0.0801528919152773	3477.86549179093	3354	4394.53708525145	4216.7998046875	0	0	0	0	0	0	0	0	0	0	0.042	0.644	0.304	0.011	0	0	0	0	0	0	0	0	0	0	0	0
361	170927-Plate_006.A1	-19.6000003814697	16294.5998535156	24235.0498046875	33173.69921875	44345.3505859375	64482.9482421875	144629.796875	35774.8418917608	239568302.050974	0.999698158768488	10.7022773330054	13.1428403999151	6626	35785.6248754234	239255374.666702	18218.2860914232	0.00197962105408299	1	3629.17008753396	3517	4204.57876742588	4032.69995117188	0	0	0	0	0	0	0	0	0	0	0	0	0	0	0	0	0	0	0	0	0	0	0	0	0	0
362	170927-Plate_006.A2	-436.799987792969	-42	18.1999988555908	61.5999984741211	106.400001525879	187.599990844727	26462.798828125	74.3182864992254	222911.316012689	0.000638875578980993	0.0221831996666039	0.0910242001714651	6261	15874.599609375	121131872.596876	15590.6933567957	0.00655864197530864	0.156889800103943	4079.18247883725	3906.5	4715.89980540499	4498.19970703125	0	0	0	0	0	0	0	0.001	0.001	0.002	0.041	0.564	0.37	0.021	0	0	0	0	0	0	0	0	0	0	0	0
363	170927-Plate_006.A3	-151.199996948242	-42	11.1999998092651	50.3999977111816	95.1999969482422	169.399993896484	22174.599609375	58.9089210416382	78630.9158739857	0.000304506699147381	0.0220126745649199	0.236046152056452	6568	11289.5998077393	236966441.36322	17638.0244321802	0.00808005991615787	0.0223565933296175	3751.59820341047	3612.25	4332.37644742903	4170.60009765625	0	0	0	0	0	0	0	0	0	0	0.043	0.622	0.325	0.01	0	0	0	0	0	0	0	0	0	0	0	0
364	170927-Plate_006.A4	-166.599990844727	-49	7	44.7999992370605	89.5999984741211	160.299995422363	392	49.5256117406891	4067.05141852209	0.000152183838076396	0.0137109909717091	0.000404425158312078	6571	392	NA	17903.0892830981	0.00721059779503496	0.076284754032208	3897.46872622128	3710	4379.09424782989	4166.39990234375	0	0	0	0	0	0	0	0	0	0	0.057	0.647	0.288	0.008	0	0	0	0	0	0	0	0	0	0	0	0
365	170927-Plate_006.A5	-176.399993896484	-46.2000007629395	7	44.7999992370605	86.7999954223633	155.399993896484	375.199981689453	48.7077147892492	3821.53245011526	0	0.01477913521339	0.000495308237440558	6610	NA	NA	18675.0785041243	0.00819514076359429	0.0209422261351594	3664.03366111952	3531.5	4310.84053031702	4144	0	0	0	0	0	0	0	0	0	0	0.051	0.661	0.28	0.008	0	0	0	0	0	0	0	0	0	0	0	0
366	170927-Plate_006.A6	-99.4000015258789	15911.6994628906	23686.25	33396.298828125	45763.19921875	66498.951171875	132734	36203.4375242943	258978264.271107	0.99969400244798	10.3876553423397	17.8729934842863	6536	36214.5349340051	258655022.701015	17029.155977039	0.00293650557868721	0.990955983810204	3832.40429926561	3781.5	4436.84282281845	4295.89990234375	0	0	0	0	0	0	0	0	0	0	0	0	0	0	0	0	0	0	0	0	0	0	0	0	0	0
367	170927-Plate_006.A7	-527.799987792969	-52.5700000762939	4.19999980926514	46.2000007629395	92.4000015258789	165.969993591308	67621.3984375	79.7846143674439	1557384.31033368	0.000784929356357928	0.0186489513236963	0.0770247502194372	6370	38612.8397644043	614857080.023801	16982.0819534928	0.00837409069118751	0.0232906502159389	4227.73492935636	4164.25	4469.55508582865	4260.89990234375	0	0	0	0	0	0	0	0	0	0.001	0.062	0.623	0.301	0.011	0	0	0	0	0	0	0	0	0	0	0	0
368	170927-Plate_006.A8	-144.199996948242	-37.7999992370605	16.7999992370605	56	98	168.419998168944	424.199981689453	59.2601330607841	4008.78244950263	0.000297840655249442	0.0205505502545866	0.00246550306979246	6715	406.699981689453	612.5	18473.1606393427	0.00689346463742167	0.0808611492736606	3524.9094564408	3380	4334.59423693602	4183.19970703125	0	0	0	0	0	0	0	0	0	0	0.037	0.616	0.335	0.012	0	0	0	0	0	0	0	0	0	0	0	0
369	170927-Plate_006.A9	-203	-40.5999984741211	15.3999996185303	57.3999977111816	105	184.800003051758	441	63.2835640075457	4746.89253853015	0.000439045807112542	0.016781292503845	0.000426598817623471	6833	421.866668701172	314.253313395195	19518.8626376864	0.00736337828246984	0.0431133126007498	4001.61268842383	3901.5	4511.86984717862	4341.39990234375	0	0	0	0	0	0	0	0	0	0	0.042	0.579	0.36	0.019	0	0	0	0	0	0	0	0	0	0	0	0
370	170927-Plate_006.B1	-100.799995422363	12574.239453125	21861.6997070312	30254.69921875	41510.3486328125	63079.027734375	138521.59375	32825.4875621552	264362228.133696	0.967472396299612	11.3995010238232	203.729271768866	6702	33928.0686060525	235871911.382795	19518.7249260695	0.00449328878165591	0.553153355390697	3336.0290211877	3171.75	4147.35892566031	3956.39990234375	0	0	0	0	0	0	0	0	0	0	0.003	0.023	0.006	0.001	0	0	0	0	0	0	0	0	0	0	0	0
371	170927-Plate_006.B2	-179.199996948242	-51.7999992370605	11.1999998092651	56	103.599998474121	177.800003051758	34538	64.9955791633226	210308.876371153	0.00069060773480663	0.0151908924098215	0.0167405991612179	5792	8967.34999847412	290606693.032483	14259.4767600414	0.00708023752834313	0.138150604179593	4464.7351519337	4321.5	4710.08285994556	4481.39990234375	0	0	0	0	0	0	0	0	0	0.001	0.061	0.566	0.353	0.017	0.001	0	0	0	0	0	0	0	0	0	0	0
372	170927-Plate_006.B3	-203	-43.3999977111816	9.80000019073486	47.5999984741211	91	161	420	52.0127710838015	3987.32329705813	0.000156519017060573	0.015735384864852	0.000491147741740728	6389	420	NA	17390.3359963648	0.00838236091890533	0.0182870152326131	3616.04828611676	3502.5	4300.71293074828	4111.7998046875	0	0	0	0	0	0	0	0	0	0	0.046	0.641	0.302	0.01	0	0	0	0	0	0	0	0	0	0	0	0
373	170927-Plate_006.B4	-198.800003051758	-57.3999977111816	1.39999997615814	40.5999984741211	86.7999954223633	159.599990844727	414.399993896484	45.2512880034976	4424.55323833195	0.000163132137030995	0.0111762826779208	0.00033289860602325	6130	414.399993896484	NA	15383.2508832192	0.0074951118835542	0.0882048520948139	4144.27536704731	4030.5	4378.31881529666	4160.09985351562	0	0	0	0	0	0	0	0	0	0.001	0.07	0.641	0.278	0.01	0	0	0	0	0	0	0	0	0	0	0	0
374	170927-Plate_006.B5	-193.199996948242	-53.2000007629395	1.39999997615814	42	86.7999954223633	158.199996948242	309.399993896484	45.6524396165178	4176.17453555394	0	0.0120030285551951	0.00035526563990346	6167	NA	NA	16926.9708490945	0.00743604617810192	0.0898333145347834	3914.44535430517	3803	4310.53658839387	4120.19970703125	0	0	0	0	0	0	0	0	0	0	0.063	0.651	0.277	0.009	0	0	0	0	0	0	0	0	0	0	0	0
375	170927-Plate_006.B6	-168	40.5999984741211	18829.650390625	27790.69921875	39541.2490234375	60429.9501953125	156710.390625	29483.3259731237	310681662.055901	0.896341463414634	7.69233024304157	13.7269096242899	6396	32887.3935678676	234810041.646154	17094.4938855944	0.0194690714391033	0	4037.2743902439	3938	4453.43625807389	4251.7998046875	0	0	0	0	0	0	0	0	0	0	0.007	0.062	0.033	0.001	0	0	0	0	0	0	0	0	0	0	0	0
376	170927-Plate_006.B7	-504	-54.5999984741211	4.19999980926514	44.7999992370605	85.4000015258789	158.199996948242	44609.59765625	56.6340066454831	379046.938300017	0.000313725490196078	0.0152205686199543	0.0207270070309808	6375	32373.5986328125	299439344.203127	17036.5706195998	0.00738461538461538	0.0800382645297888	3877.07945098039	3740	4409.97334775199	4229.39990234375	0	0	0	0	0	0	0	0	0	0	0.062	0.65	0.279	0.007	0	0	0	0	0	0	0	0	0	0	0	0
377	170927-Plate_006.B8	-196	-51.7999992370605	5.59999990463257	47.5999984741211	92.4000015258789	166.599990844727	441	50.8275625556074	4490.94798873084	0.00031501023783273	0.0128827395619819	0.000367216684522137	6349	415.800003051758	1270.07969238283	17449.4945552174	0.00775351968985921	0.0488727453600366	4039.10513466688	3954	4390.26651729188	4176.19970703125	0	0	0	0	0	0	0	0	0	0.001	0.064	0.62	0.303	0.013	0	0	0	0	0	0	0	0	0	0	0	0
378	170927-Plate_006.B9	-168	-51.7999992370605	5.59999990463257	49	93.7999954223633	169.399993896484	484.399993896484	52.6884904821141	4645.03871074844	0.000316605983853095	0.012933649168138	0.000341649276015423	6317	471.799987792969	317.520307617262	17540.5043373918	0.00725674570727719	0.0896183708494498	4113.56537913567	4022.5	4446.07568803829	4247.60009765625	0	0	0	0	0	0	0	0	0	0	0.063	0.61	0.312	0.014	0	0	0	0	0	0	0	0	0	0	0	0
379	170927-Plate_006.C1	-196	-42.4199993133544	19.6000003814697	70	162.399993896484	38019.5203125	79202.1953125	5779.97867749437	175749255.522086	0.199526440410418	1.61052406978107	13.0048022488838	6335	28751.5646571389	221622513.347862	17929.6663555903	0.0686292402029151	0	3766.17671665351	3651.5	4296.23616834488	4095	0	0	0	0	0	0	0	0	0	0.001	0.044	0.49	0.253	0.012	0.001	0	0.001	0	0.001	0	0	0.001	0	0.001	0.001	0.001
380	170927-Plate_006.C2	-204.399993896484	-44.7999992370605	15.3999996185303	60.2000007629395	106.400001525879	183.399993896484	26527.19921875	67.1811082576208	121588.087419932	0.000166583374979177	0.0154383236921857	0.00645748168110916	6003	26527.19921875	NA	14963.7726160174	0.00654733350452245	0.18689807842865	4441.56030318174	4313	4725.42997076494	4488.39990234375	0	0	0	0	0	0	0	0	0	0	0.049	0.561	0.369	0.02	0	0	0	0	0	0	0	0	0	0	0	0
381	170927-Plate_006.C3	-182	-49	9.80000019073486	53.2000007629395	99.4000015258789	177.800003051758	376.600006103516	57.6304195565949	4903.46616807478	0	0.0137624764361711	0.000326152203150285	6088	NA	NA	16748.7090872706	0.00712475357046643	0.109414679506789	4178.96410972405	4053.25	4530.45902078756	4287.49975585938	0	0	0	0	0	0	0	0	0	0	0.054	0.593	0.333	0.019	0	0	0	0	0	0	0	0	0	0	0	0
382	170927-Plate_006.C4	-170.800003051758	-51.7999992370605	4.19999980926514	44.7999992370605	84	156.800003051758	357	46.4084127015009	4001.36194119003	0	0.0124976590367778	0.000375540431649997	6133	NA	NA	15680.5385676747	0.00806637730419534	0.0418132928924381	3883.84428501549	3750	4352.07557989469	4144	0	0	0	0	0	0	0	0	0	0	0.064	0.655	0.272	0.008	0	0	0	0	0	0	0	0	0	0	0	0
383	170927-Plate_006.C5	-186.199996948242	-51.7999992370605	4.19999980926514	46.2000007629395	91	162.399993896484	420	49.8681292706547	4331.98376146956	0.000160230732254446	0.0128556419731766	0.000346944435461968	6241	420	NA	17107.0441169506	0.00750767025488361	0.0736747985111001	4051.38038775837	3905	4439.32701961919	4215.39990234375	0	0	0	0	0	0	0	0	0	0	0.061	0.632	0.297	0.009	0	0	0	0	0	0	0	0	0	0	0	0
384	170927-Plate_006.C6	-180.599990844727	-40.5999984741211	19.6000003814697	67.1999969482422	130.199996948242	27632.849609375	102883.1953125	3473.96142270885	104246296.408499	0.139220109571383	1.00121556836799	8.36071290295855	6206	24598.5067063791	230485407.217821	16902.3315445728	0.0422927807762294	0	3728.72389622946	3617	4365.43566353614	4190.19970703125	0	0	0	0	0	0	0	0	0	0	0.041	0.52	0.288	0.011	0.001	0.001	0.001	0	0	0	0.001	0.001	0.001	0.001	0.001	0
385	170927-Plate_006.C7	-163.800003051758	-50.3999977111816	2.79999995231628	42	85.4000015258789	154	523.599975585938	45.9819555459576	4026.10693631923	0.000474833808167142	0.012787123635161	0.000451234789919884	6318	441.933319091797	5143.69230509456	17479.7847076917	0.0078356287868679	0.0480578452966501	3742.34227603672	3612	4426.28494802718	4210.49975585938	0	0	0	0	0	0	0	0	0	0	0.06	0.661	0.27	0.007	0.001	0	0	0	0	0	0	0	0	0	0	0
386	170927-Plate_006.C8	-180.599990844727	-42	14	53.2000007629395	96.5999984741211	172.199996948242	481.600006103516	57.5172286287634	4189.4006866712	0.000155642023346304	0.0171190596557964	0.000571401831612153	6425	481.600006103516	NA	17403.0682849211	0.0072936660268714	0.0673267537738077	3639.32894941634	3526.5	4383.63612519379	4211.19970703125	0	0	0	0	0	0	0	0	0	0	0.045	0.606	0.338	0.011	0	0	0	0	0	0	0	0	0	0	0	0
387	170927-Plate_006.C9	-151.199996948242	-40.5999984741211	12.5999994277954	51.7999992370605	95.1999969482422	168	435.399993896484	56.581360391872	4170.62808932903	0.000609106136744328	0.0188386942054527	0.000886014047506263	6567	416.499992370605	186.200071207791	17729.702855165	0.00757717492984097	0.0423765993200053	3494.56486980356	3363	4312.45038997069	4110.39990234375	0	0	0	0	0	0	0	0	0	0	0.042	0.624	0.321	0.012	0.001	0	0	0	0	0	0	0	0	0	0	0
388	170927-Plate_006.D1	-147	4021.08000488281	24563.7001953125	34554.80078125	46738.298828125	68404.2796875	154812	36560.2134222419	332480749.505079	0.958047292143402	9.93863860972024	185163.874696696	6555	38158.5899654413	286134896.508008	20195.992099102	0.00517658394548945	0.319525914980191	2985.56788710908	2793.5	4138.07294061517	3981.59985351562	0	0	0	0	0	0	0	0	0	0	0.005	0.024	0.01	0.003	0.002	0.001	0.001	0.001	0.001	0	0.001	0	0	0	0	0
389	170927-Plate_006.D2	-595	-43.3999977111816	16.7999992370605	58.7999992370605	105	183.399993896484	27685	70.7612358864544	144682.899817415	0.00248056887712916	0.0197321684431172	0.078842357334911	6047	3588.10664672852	46944850.0570042	15213.7565791776	0.00667355634888822	0.156783704644661	4192.80974036712	4040.5	4716.10423379491	4501	0	0	0	0	0	0	0	0	0.001	0.001	0.042	0.575	0.359	0.018	0	0	0	0	0	0	0	0	0	0	0	0
390	170927-Plate_006.D3	-196	-44.7999992370605	11.1999998092651	53.2000007629395	98	173.599990844727	3700.19995117188	58.7293427824229	7530.13004249281	0.0015625	0.0162459669477547	0.000605567910886804	6400	1017.37998046875	1151033.93447656	18215.4513708722	0.00766687428591748	0.045169759746902	3836.185546875	3724	4548.06245399475	4344.89990234375	0	0	0	0	0	0	0	0	0	0.001	0.049	0.596	0.339	0.015	0.001	0	0	0	0	0	0	0	0	0	0	0
391	170927-Plate_006.D4	-141.399993896484	18.1999988555908	10412.1501464844	23089.5	36938.6494140625	60585.4890625	169118.59375	24895.3518897377	384339057.609787	0.838913455464308	6.29426288062834	17.9855666326503	6332	29661.7868537386	317089103.745171	17214.9623723192	0.0147075635981083	0	4138.89845230575	4030.5	4548.54729968208	4387.60009765625	0	0	0	0	0	0	0	0	0	0	0.013	0.091	0.043	0.015	0.012	0.008	0.006	0.005	0.005	0.003	0.003	0.002	0.002	0.001	0.003	0.003
392	170927-Plate_006.D5	-456.399993896484	-46.2000007629395	8.39999961853027	47.5999984741211	89.5999984741211	163.800003051758	51193.80078125	68.1908308801993	523850.412894347	0.00241273926331028	0.0194160783029531	0.0591179651211854	6217	7526.96005859375	170951192.427437	17226.5449461939	0.00793416682611666	0.0409668788784974	3839.16599646132	3710.5	4489.63598361851	4291	0	0	0	0	0	0	0	0	0	0.001	0.05	0.645	0.291	0.01	0	0	0	0	0	0	0	0	0	0	0	0
393	170927-Plate_006.D6	-218.399993896484	13763.1197265625	23884	34512.80078125	49153.298828125	71721.43828125	145401.203125	37653.6640895114	358338391.416712	0.971922565390867	12.0531606066639	39.9552798685243	6767	38740.0879571076	326647334.754122	20374.689633412	0.00373950669463765	0.841772799178128	3593.96120880745	3485	4494.07295255237	4270	0	0	0	0	0	0	0	0	0	0	0.003	0.017	0.007	0.001	0.001	0.001	0	0.001	0.001	0	0	0	0	0	0	0
394	170927-Plate_006.D7	-702.799987792969	7	8085	20434.400390625	32839.80078125	55987.96015625	113583.3984375	22308.0793926391	323512588.316665	0.830757220921155	6.42119714525543	24.8592791441936	6405	26840.7074442725	268013974.938642	18124.9876496435	0.0134968515253322	0	3813.76580796253	3715	4553.28713274084	4349.7998046875	0	0	0	0	0	0	0	0	0	0.001	0.014	0.095	0.044	0.014	0.011	0.011	0.007	0.003	0.004	0.004	0.002	0.002	0.003	0.003	0.003	0.005
395	170927-Plate_006.D8	-169.399993896484	-46.2000007629395	12.5999994277954	56	103.599998474121	179.199996948242	49544.59765625	85.8282149128909	932552.54961467	0.00174964211865755	0.0202515666014272	0.037989442008216	6287	15541.6539251154	320032872.717064	17032.6267163417	0.00887643211595948	0.00939507389108662	4200.93438842055	4121.5	4590.39327062695	4373.60009765625	0	0	0	0	0	0	0	0	0	0	0.052	0.588	0.345	0.014	0	0	0	0	0	0	0	0	0	0	0	0
396	170927-Plate_006.D9	-159.599990844727	-47.1799991607666	12.5999994277954	56	102.199996948242	175	343	59.0606978946046	4635.40411578786	0	0.0143474215103752	0.000339018454473845	6267	NA	NA	17602.0309389179	0.00638845617189256	0.195515125971328	4196.96497526727	4136.5	4600.84491398241	4408.60009765625	0	0	0	0	0	0	0	0	0	0	0.052	0.588	0.345	0.015	0	0	0	0	0	0	0	0	0	0	0	0
397	170927-Plate_006.E1	-176.399993896484	-40.5999984741211	19.6000003814697	63	124.599998474121	24981.880078125	79479.3984375	2989.48220779062	85951595.5881913	0.123743232791957	0.970133387839432	9.3833797313859	6465	23759.1300984573	202414599.023143	18118.5872135622	0.0372811730308082	0	3423.91098221191	3297.5	4201.66455146099	4006.80004882812	0	0	0	0	0	0	0	0	0	0	0.041	0.541	0.284	0.01	0.001	0.001	0	0.001	0	0.001	0.001	0	0.001	0	0.001	0.001
398	170927-Plate_006.E2	-159.599990844727	-42	16.7999992370605	58.7999992370605	103.599998474121	177.800003051758	400.399993896484	62.2290482898349	4549.50755278461	0.000331235508446505	0.0169636663315608	0.000415197434341161	6038	394.799987792969	62.7201367188245	15309.2661094003	0.00696356791903687	0.115194825425757	3924.2214309374	3788.25	4683.15712329401	4487	0	0	0	0	0	0	0	0	0	0	0.044	0.583	0.354	0.019	0	0	0	0	0	0	0	0	0	0	0	0
399	170927-Plate_006.E3	-246.399993896484	-47.5999984741211	9.80000019073486	53.2000007629395	99.4000015258789	177.800003051758	492.799987792969	57.6101545154273	4914.01253798063	0.000793398920977467	0.014132503605955	0.000348946809320371	6302	444.919989013672	831.431932495162	17963.1945575835	0.00785132180481018	0.0405985226237124	4130.96001269438	4036.5	4605.35657019148	4372.19970703125	0	0	0	0	0	0	0	0	0	0.001	0.055	0.591	0.334	0.018	0.001	0	0	0	0	0	0	0	0	0	0	0
400	170927-Plate_006.E4	-172.199996948242	-51.7999992370605	5.59999990463257	46.2000007629395	91	162.399993896484	385	49.6872552349193	4349.47320683483	0	0.0117487883365293	0.000303422701331391	6097	NA	NA	16618.3494328815	0.00762873490146217	0.0698330221292047	4291.40159094637	4167.5	4628.4286241048	4410	0	0	0	0	0	0	0	0	0	0	0.06	0.629	0.3	0.01	0	0	0	0	0	0	0	0	0	0	0	0
401	170927-Plate_006.E5	-168	-46.2000007629395	7	46.2000007629395	86.7999954223633	158.199996948242	361.199981689453	49.151541065202	3890.41189871271	0	0.0147072054658739	0.000482819430163626	6356	NA	NA	18387.2953264787	0.00884577070619648	0.0106243871125719	3638.08527375708	3510.75	4455.13626511552	4239.89990234375	0	0	0	0	0	0	0	0	0	0	0.051	0.655	0.286	0.008	0	0	0	0	0	0	0	0	0	0	0	0
402	170927-Plate_006.E6	-186.199996948242	-43.3999977111816	18.1999988555908	68.5999984741211	127.400001525879	23825.198828125	82037.1953125	2708.99882366723	86243043.1986098	0.102601389562126	0.64932253562648	4.56469711322587	6189	25864.1110634631	243308069.78984	17359.9316082439	0.0316019285912944	0	4218.33809985458	4148	4643.4943115116	4410	0	0	0	0	0	0	0	0	0	0	0.046	0.515	0.316	0.019	0.002	0.001	0	0.001	0	0	0	0	0	0.001	0	0.001
403	170927-Plate_006.E7	-165.199996948242	-51.7999992370605	2.79999995231628	47.5999984741211	91	163.800003051758	401.799987792969	49.3231468781944	4410.04516684934	0.000164284540824708	0.01233098985822	0.000331865709481425	6087	401.799987792969	NA	16947.6754136742	0.00754437801741561	0.0813061891373531	4081.53236405454	3989.5	4517.1536263807	4275.60009765625	0	0	0	0	0	0	0	0	0	0	0.063	0.627	0.301	0.009	0	0	0	0	0	0	0	0	0	0	0	0
404	170927-Plate_006.E8	-173.599990844727	-40.5999984741211	14	54.5999984741211	98	170.800003051758	476	58.3239514195276	4209.18845574426	0.000154631204577084	0.0172724219419367	0.000498047938074991	6467	476	NA	18343.550838414	0.00633509833585477	0.181516860705171	3657.4797433122	3552	4445.66409475888	4232.19970703125	0	0	0	0	0	0	0	0	0	0	0.042	0.611	0.334	0.013	0	0	0	0	0	0	0	0	0	0	0	0
405	170927-Plate_006.E9	-170.800003051758	-39.2000007629395	15.3999996185303	54.5999984741211	95.1999969482422	165.199996948242	338.799987792969	57.253679263382	3855.18536626222	0	0.0205762914306347	0.00142337404717572	6535	NA	NA	18924.8866293064	0.0075153089627018	0.0437240067169935	3389.77153787299	3242.5	4385.02850671489	4204.19970703125	0	0	0	0	0	0	0	0	0	0	0.039	0.626	0.324	0.011	0	0	0	0	0	0	0	0	0	0	0	0
406	170927-Plate_006.F1	-127.400001525879	15524.8797363281	24977.0498046875	34112.3984375	46274.5478515625	67001.686328125	129721.1953125	36651.6266912736	286760787.202306	0.973725367532061	11.404686747843	17.4838367072711	6394	37639.2451114869	257370886.738124	17954.3233822089	0.00410261074760687	0.749818129102726	3457.26806380982	3377.25	4245.04165117719	4069.80004882812	0	0	0	0	0	0	0	0	0	0	0.001	0.017	0.008	0	0.001	0	0	0.001	0	0	0	0	0	0.001	0	0
407	170927-Plate_006.F2	-777	-50.3999977111816	12.5999994277954	56.6999988555908	103.599998474121	184.800003051758	32232.19921875	77.0526301525508	457253.857255034	0.00495557074504443	0.0224451583279443	0.0963862940823698	5852	4028.86198056977	77991508.098989	14582.5345029292	0.00665961945031713	0.186579069967635	4118.11457621326	4019.75	4754.02432027779	4575.19970703125	0	0	0	0	0.001	0.001	0	0	0.001	0.002	0.054	0.574	0.344	0.018	0.001	0.001	0	0.001	0	0	0.001	0	0	0	0	0
408	170927-Plate_006.F3	-169.399993896484	-49	8.39999961853027	50.3999977111816	96.5999984741211	173.599990844727	8195.599609375	60.8450813481283	35760.5006566751	0.00212037188060675	0.0155499322574129	0.00298650238370982	6131	3151.18456326998	5585262.59566879	17304.166391479	0.00698751717581664	0.12788665076945	4047.92081226554	3980.5	4585.95281567291	4393.19970703125	0	0	0	0	0	0	0	0	0	0	0.058	0.611	0.316	0.014	0	0	0	0	0	0	0	0	0	0	0	0
409	170927-Plate_006.F4	-203	21	10282.9997558594	21557.19921875	34158.5986328125	56183.3984375	114350.6015625	23283.1185850045	321440934.412856	0.859820570330022	6.45640397076933	19.3680547303695	6242	27069.1740653171	271579498.894691	17390.4059176712	0.00938033824063284	0.00112837258266896	3825.89594681192	3695.75	4486.04221958795	4241.30004882812	0	0	0	0	0	0	0	0	0	0	0.013	0.08	0.035	0.011	0.012	0.011	0.009	0.008	0.004	0.003	0.003	0.001	0.003	0.002	0.003	0.004
410	170927-Plate_006.F5	-428.399993896484	-51.7999992370605	1.39999997615814	40.5999984741211	81.1999969482422	148.399993896484	27587	55.1209137545675	242057.278541153	0.00112703268394783	0.0182119756213817	0.0447561621282423	6211	10849.9999520438	110332269.808878	18073.8562745882	0.00755962521294719	0.0769614592916615	3531.80502334568	3377.5	4440.91420367389	4204.19970703125	0	0	0	0	0	0	0	0	0.001	0.001	0.06	0.673	0.256	0.008	0	0	0	0	0	0	0	0	0	0	0	0
411	170927-Plate_006.F6	-191.800003051758	92.4000015258789	23376.8500976562	33100.900390625	46769.80078125	69820.4515625	141380.390625	35649.9740951869	370153433.544397	0.935340729001585	10.8695875333329	28.2753135304461	6310	38111.4542427903	302025067.158292	17618.5765473645	0.0114204356706743	1.48497942454862e-05	3594.19786053883	3473	4472.78492990726	4256	0	0	0	0	0	0	0	0	0	0	0.006	0.039	0.018	0.001	0	0.001	0	0.001	0	0.001	0	0	0	0	0	0
412	170927-Plate_006.F7	-553	39.2000007629395	11769.7995605469	20973.3994140625	32420.849609375	53899.437890625	125067.6015625	23083.3459476006	284976375.757577	0.886297844966227	6.45115460472861	17.2582982692122	6218	26035.8401929163	244859732.277221	17647.4998174403	0.00770736320730416	0.0178845042374812	3825.96510131875	3660.75	4564.10259430629	4321.09985351562	0	0	0	0	0	0	0	0	0	0	0.008	0.063	0.032	0.01	0.009	0.007	0.006	0.004	0.004	0.002	0.003	0.002	0.003	0.002	0.004	0.003
413	170927-Plate_006.F8	-386.399993896484	-54.5999984741211	7	46.2000007629395	89.5999984741211	161	44352	58.1541366368475	328243.314485942	0.00127307447485678	0.0161171290087331	0.0111666284461868	6284	7743.04992294312	222758329.19925	17997.7965418464	0.00782997762863535	0.0451876830737824	3561.41486314449	3419.25	4550.45418808401	4328.09985351562	0	0	0	0	0	0	0	0.001	0.002	0.005	0.055	0.632	0.296	0.008	0	0	0	0	0	0	0	0	0	0	0	0
414	170927-Plate_006.F9	-197.399993896484	-44.7999992370605	9.80000019073486	47.5999984741211	91	164.360000610351	379.399993896484	52.3780678766049	4010.59280828263	0	0.0161529569649546	0.000590960914086867	6493	NA	NA	18458.1359957333	0.00838421873567617	0.0162050241062008	3541.0274141383	3392	4461.46528540652	4282.60009765625	0	0	0	0	0	0	0	0	0	0.001	0.047	0.646	0.295	0.011	0	0	0	0	0	0	0	0	0	0	0	0
415	170927-Plate_006.G1	-184.800003051758	-40.5999984741211	16.7999992370605	61.5999984741211	119	24919.3	74652.1953125	2960.2316163712	87297513.3335615	0.119258913280399	0.915891170342112	8.11168383925046	6423	24421.6288209123	209168868.637427	17896.7616082064	0.0365485212742338	0	3490.53767709793	3371	4273.15237700908	4081	0	0	0	0	0	0	0	0	0	0	0.041	0.555	0.273	0.012	0.001	0.001	0	0.001	0.001	0	0.001	0	0	0.001	0.001	0.002
416	170927-Plate_006.G2	-175	-44.7999992370605	12.5999994277954	56	103.599998474121	179.199996948242	397.600006103516	60.9847427368286	4798.26634318498	0.000170270730461434	0.0149240066233741	0.000328463111812663	5873	397.600006103516	NA	15989.829008263	0.00631047538914598	0.253773338936884	4177.67631534139	4102.5	4783.20993025884	4576.60009765625	0	0	0	0	0	0	0	0	0	0.001	0.049	0.578	0.354	0.019	0	0	0	0	0	0	0	0	0	0	0	0
417	170927-Plate_006.G3	-201.599990844727	-44.7999992370605	9.80000019073486	51.7999992370605	96.5999984741211	172.199996948242	397.600006103516	55.9647690384295	4456.6782107644	0.000160282096489822	0.0146718704214701	0.000376061672394339	6239	397.600006103516	NA	18292.4328935225	0.00679207896607818	0.141966949672957	3935.05056900144	3835	4651.47422944852	4429.60009765625	0	0	0	0	0	0	0	0	0	0	0.048	0.609	0.327	0.014	0	0	0	0	0	0	0	0	0	0	0	0
418	170927-Plate_006.G4	-203	-46.2000007629395	7	47.5999984741211	91	165.199996948242	71387.3984375	149.338208908895	4218979.03778304	0.00395882818685669	0.0366585990400553	0.203387251951388	6315	24946.2077856445	465828178.41455	18479.054347084	0.00688173870020415	0.130451380741011	3821.40467141726	3669.5	4526.86566992342	4310.60009765625	0	0	0	0	0	0	0	0	0	0	0.051	0.636	0.3	0.008	0	0	0	0	0	0	0	0	0	0	0	0
419	170927-Plate_006.G5	-236.599990844727	-50.3999977111816	5.59999990463257	44.7999992370605	86.7999954223633	158.199996948242	341.600006103516	48.527298341434	4009.58690713842	0	0.0146033025109112	0.000469318460137621	6187	NA	NA	18136.8594065824	0.00767316466196599	0.0595066864542722	3576.30741878132	3407.5	4414.28093262113	4205.60009765625	0	0	0	0	0	0	0	0	0	0.001	0.058	0.645	0.286	0.01	0	0	0	0	0	0	0	0	0	0	0	0
420	170927-Plate_006.G6	-184.800003051758	-40.5999984741211	18.1999988555908	64.4000015258789	121.799995422363	20066.7601562499	88355.3984375	2298.91387481008	66778133.6408467	0.0979895520025328	0.651368151653062	5.20092038015777	6317	22914.1049313152	210518037.166039	18680.3683016301	0.0276620310238817	0	3755.99770460662	3612	4553.51820515326	4305	0	0	0	0	0	0	0	0	0	0.001	0.038	0.545	0.304	0.014	0.002	0	0	0	0	0	0	0.001	0	0.001	0.001	0.001
421	170927-Plate_006.G7	-148.399993896484	-46.2000007629395	9.80000019073486	49	92.4000015258789	175	78118.6015625	239.004084702	7442494.30301855	0.00839670468948035	0.0662359154459471	0.514374540247678	6312	22184.2412846403	407744013.85824	18583.8911352488	0.00765684255865679	0.0485008549765173	3666.21752217997	3539.25	4491.9906406185	4292.39990234375	0	0	0	0	0	0	0	0	0	0	0.051	0.629	0.299	0.013	0.001	0.001	0	0	0	0	0	0	0	0	0	0
422	170927-Plate_006.G8	-175	-37.7999992370605	15.3999996185303	53.2000007629395	92.4000015258789	162.399993896484	366.799987792969	56.0671432766726	3639.71324036785	0	0.0201671687393579	0.0207099220033068	6422	NA	NA	18801.060200538	0.00761421319796954	0.0415726970317259	3240.11110246029	3115.5	4481.05286701384	4303.59985351562	0	0	0	0	0	0	0	0	0	0	0.038	0.636	0.318	0.008	0	0	0	0	0	0	0	0	0	0	0	0
423	170927-Plate_006.G9	-148.399993896484	-40.5999984741211	14	54.5999984741211	100.799995422363	172.199996948242	368.199981689453	58.999359393207	4311.34837432637	0	0.0180160200661823	0.000561534020157194	6566	NA	NA	19946.6883028414	0.00682370536548888	0.0999224607280107	3591.09107523606	3463.5	4504.21101158623	4309.89990234375	0	0	0	0	0	0	0	0	0	0	0.043	0.603	0.341	0.013	0	0	0	0	0	0	0	0	0	0	0	0
424	170927-Plate_006.H1	-259	-42	14	57.3999977111816	117.949998855591	23725.7291015625	82835.1953125	2789.53968245052	85167113.6636051	0.11001902346227	0.806958786398312	6.59363170780473	6308	24916.3039219221	224159633.856439	18211.075068246	0.0343304544207842	0	3514.29097970831	3383.5	4249.48553128143	4043.89990234375	0	0	0	0	0	0	0	0	0	0	0.043	0.56	0.272	0.013	0.001	0.001	0	0.001	0.001	0	0	0	0	0	0	0.001
425	170927-Plate_006.H2	-142.800003051758	-42	14	57.3999977111816	102.199996948242	182	420	61.0921945085186	4604.99256010362	0.000165700082850041	0.0152319501988312	0.000322068269677366	6035	420	NA	15640.7627737806	0.00638556659233732	0.210882245581231	4122.99511184756	4055.5	4752.21884227585	4548.60009765625	0	0	0	0	0	0	0	0	0	0	0.044	0.582	0.356	0.017	0	0	0	0	0	0	0	0	0	0	0	0
426	170927-Plate_006.H3	-162.399993896484	-44.7999992370605	12.5999994277954	53.2000007629395	98	170.800003051758	386.399993896484	57.1907502955033	4415.45673444487	0.000157828282828283	0.0157543812168278	0.000407743849380528	6336	386.399993896484	NA	18199.2796338385	0.00676205409643277	0.133904164384198	3803.0505050505	3724.75	4558.90967394126	4363.09985351562	0	0	0	0	0	0	0	0	0	0	0.048	0.606	0.333	0.012	0	0	0	0	0	0	0	0	0	0	0	0
427	170927-Plate_006.H4	-175	-50.3999977111816	4.19999980926514	46.2000007629395	91	169.399993896484	77091	216.13555244513	5510572.06447	0.00959193627052512	0.0596746074560543	0.392554002338489	6151	17521.5692899025	276276615.227885	16907.1238931623	0.007645717133963	0.0670792004378833	3837.98171029101	3688	4436.40828211051	4200	0	0	0	0	0	0	0	0	0	0	0.061	0.635	0.285	0.01	0.001	0	0	0	0	0	0	0	0	0	0	0
428	170927-Plate_006.H5	-159.599990844727	-47.5999984741211	5.59999990463257	42	84	152.599990844727	386.399993896484	45.9946688535818	3744.18281742759	0.000157703832203123	0.01546238982475	0.000643381062785061	6341	386.399993896484	NA	17742.7706824568	0.00824343578261755	0.028182946669014	3332.04076644062	3174.5	4350.74311849549	4137	0	0	0	0	0	0	0	0	0	0	0.053	0.677	0.262	0.008	0	0	0	0	0	0	0	0	0	0	0	0
429	170927-Plate_006.H6	-193.199996948242	-37.7999992370605	18.1999988555908	61.5999984741211	117.599998474121	16805.0399414062	100787.3984375	1911.03156852401	58366234.2300074	0.0800124533001245	0.578921686741736	5.32752758926701	6424	23192.2498097104	237482109.384073	17287.947516768	0.0232257771380502	0	3544.87920298879	3457.25	4474.94235617138	4298	0	0	0	0	0	0	0	0	0	0	0.037	0.559	0.307	0.016	0.001	0.001	0.001	0	0	0	0	0	0	0.001	0	0.001
430	170927-Plate_006.H7	-165.199996948242	-50.3999977111816	7	46.2000007629395	89.5999984741211	169.399993896484	53403	120.649632919812	2286756.83342544	0.00684611793994087	0.0347331097031339	0.157224827587693	6427	10404.3544575084	232136785.317603	16649.5523200734	0.00817384370015949	0.0275818565835914	3623.37785903221	3505	4433.85852094466	4244.7998046875	0	0	0	0	0	0	0	0	0	0	0.06	0.639	0.279	0.014	0.003	0	0.001	0	0	0	0	0	0	0	0	0
431	170927-Plate_006.H8	-180.599990844727	-49	9.80000019073486	50.3999977111816	96.5999984741211	173.599990844727	467.600006103516	55.5553984244601	4619.66212351089	0.000319488817891374	0.0144861770605786	0.000380038973411272	6260	427	3296.72099121101	17023.4616967559	0.00733734254130847	0.0771175122401724	3913.91365814696	3817.75	4538.13123268396	4309.19970703125	0	0	0	0	0	0	0	0	0	0	0.055	0.606	0.323	0.015	0	0	0	0	0	0	0	0	0	0	0	0
432	170927-Plate_006.H9	-177.800003051758	-44.7999992370605	11.1999998092651	51.7999992370605	96.5999984741211	168	387.799987792969	55.2245493318669	4231.85930554785	0.000151171579743008	0.0238796561395459	0.23285711687341	6615	387.799987792969	NA	17849.4106810216	0.00731575035966894	0.0589972042530288	3508.29622071051	3350	4521.49875968074	4326	0	0	0	0	0	0	0	0	0	0	0.048	0.619	0.32	0.011	0	0	0	0	0	0	0	0	0	0	0	0
433	170927-Plate_007.A1	162.399993896484	13704.25	21149.44921875	28954.099609375	39731.998046875	59362.798828125	138076.390625	31838.6730671154	207677221.522366	0.999844623990056	11.321017693898	40.9455031349369	6436	31843.5955648735	207553524.758196	17470.9635044418	0.00281846680752727	0.992562295368389	3234.25722498446	3111.75	4202.0070433584	4006.79992675781	0	0	0	0	0	0	0	0	0	0	0	0	0	0	0	0	0	0	0	0	0	0	0	0	0	0
434	170927-Plate_007.A2	-534.799987792969	-47.5999984741211	12.5999994277954	54.5999984741211	102.199996948242	175	33915	85.9176339879184	760180.941143768	0.00133600534402138	0.0233217828368783	0.097795963234005	5988	20373.8497543335	174983717.538143	13694.3624638683	0.00839128180205384	0.0242247599893868	4390.6952237809	4265.5	4935.17853712797	4713.7998046875	0	0	0	0	0	0	0	0	0	0	0.052	0.582	0.347	0.016	0.001	0	0	0	0	0	0	0	0	0	0	0
435	170927-Plate_007.A3	-158.199996948242	-50.3999977111816	5.59999990463257	46.2000007629395	91	165.199996948242	334.600006103516	50.1760170366101	4340.54777345988	0	0.0132070134100819	0.00036392945714387	6263	NA	NA	16846.9756281672	0.00739675364701048	0.0795268245891012	3954.23726648571	3818	4511.93190341823	4306.39990234375	0	0	0	0	0	0	0	0	0	0	0.061	0.637	0.291	0.011	0	0	0	0	0	0	0	0	0	0	0	0
436	170927-Plate_007.A4	-187.599990844727	-54.5999984741211	1.39999997615814	43.3999977111816	86.7999954223633	158.199996948242	357	46.1283181073508	4204.36930277349	0	0.011556332590661	0.00031528174804901	5996	NA	NA	15436.8331995014	0.00780077752187121	0.0692273385176458	4078.55220146765	3981.75	4519.7644971322	4314.7998046875	0	0	0	0	0	0	0	0	0	0.001	0.066	0.648	0.276	0.009	0	0	0	0	0	0	0	0	0	0	0	0
437	170927-Plate_007.A5	-212.800003051758	-50.3999977111816	4.19999980926514	40.5999984741211	82.5999984741211	151.199996948242	292.600006103516	44.4979429791073	3765.90118107833	0	0.0132294378537666	0.000451606884912619	6322	NA	NA	18009.6894539999	0.00816200863277999	0.033973635036658	3574.8546346093	3430.75	4367.44785400313	4174.09985351562	0	0	0	0	0	0	0	0	0	0.001	0.058	0.675	0.26	0.007	0	0	0	0	0	0	0	0	0	0	0	0
438	170927-Plate_007.A6	-25.1999988555908	14996.9401367188	22572.19921875	31083.4990234375	42469	61804.05	130421.1953125	33859.7977315238	224070257.27778	0.998859563375692	8.36225013372981	5.4731452864379	6138	33898.4044815036	223018974.344002	16174.2733953376	0.00290599392852185	0.992334336422339	4179.40518084066	4111	4676.66958740473	4459	0	0	0	0	0	0	0	0	0	0	0	0.001	0	0	0	0	0	0	0	0	0	0	0	0	0	0
439	170927-Plate_007.A7	-400.399993896484	-54.5999984741211	2.79999995231628	42	88.1999969482422	163.800003051758	20959.400390625	50.3525799722056	75038.4178046836	0.000161290322580645	0.0125902052297099	0.00483222857596505	6200	20959.400390625	NA	16285.2044818635	0.00864286033035837	0.0193770163173672	4038.69225806452	3961	4587.61385557113	4411.39990234375	0	0	0	0	0	0	0	0	0.001	0	0.065	0.64	0.283	0.01	0	0	0	0	0	0	0	0	0	0	0	0
440	170927-Plate_007.A8	-155.399993896484	-44.7999992370605	9.80000019073486	50.3999977111816	95.1999969482422	168	387.799987792969	54.3251191809919	4284.80356536177	0.000154966682163335	0.0147365065639706	0.00037233585613919	6453	387.799987792969	NA	18775.2566916698	0.0077639751552795	0.0403871798424745	3856.58066015807	3724	4526.25459187163	4312	0	0	0	0	0	0	0	0	0	0	0.049	0.623	0.316	0.012	0	0	0	0	0	0	0	0	0	0	0	0
441	170927-Plate_007.A9	-186.199996948242	-56	4.19999980926514	44.7999992370605	91	165.199996948242	407.399993896484	49.484482467796	4543.80702440023	0.000153327200245324	0.0123188180186534	0.000361681994410571	6522	407.399993896484	NA	18575.1776727575	0.00704199250481372	0.103412110163157	4029.45216191352	3949.5	4525.80516728387	4340	0	0	0	0	0	0	0	0	0	0	0.071	0.618	0.298	0.012	0	0	0	0	0	0	0	0	0	0	0	0
442	170927-Plate_007.B1	-147	12304.5998535156	22448.3002929688	30863	42928.8984375	62633.900390625	125830.6015625	33485.2584684592	263725464.898819	0.970814624759461	8.9602078017888	9.49670356707206	6236	34490.651009163	237014942.082454	17578.7913597782	0.00493004089291725	0.444092770566774	3887.1526619628	3818	4438.12631446785	4246.19970703125	0	0	0	0	0	0	0	0	0	0	0.003	0.017	0.008	0	0	0	0	0	0	0	0	0	0	0	0	0
443	170927-Plate_007.B2	-789.599975585938	-50.3999977111816	9.80000019073486	51.7999992370605	96.5999984741211	172.199996948242	48171.19921875	104.097673427675	2007147.42926744	0.00148392415498763	0.0255606448987393	0.113847830805097	6065	34275.8882819282	201745402.33655	15631.8497543	0.00827016878480718	0.0314678734064497	3995.75037098104	3887	4709.4884255204	4515	0	0	0	0	0.001	0	0	0	0	0.001	0.056	0.61	0.317	0.012	0	0	0	0	0	0	0	0	0	0	0	0
444	170927-Plate_007.B3	-162.399993896484	-49	7	46.2000007629395	86.7999954223633	159.599990844727	345.799987792969	49.0796333644897	4023.57150879551	0	0.0159497428941425	0.00067551019822953	6452	NA	NA	18915.065394951	0.00821396175983414	0.0241637349898921	3483.60779603224	3326	4414.29040862224	4215.39990234375	0	0	0	0	0	0	0	0	0	0	0.056	0.655	0.28	0.009	0	0	0	0	0	0	0	0	0	0	0	0
445	170927-Plate_007.B4	-179.199996948242	-53.2000007629395	0	39.2000007629395	82.5999984741211	149.800003051758	319.199981689453	42.8408682961863	3958.65824092705	0	0.0119377859341551	0.000382233160715216	6122	NA	NA	16087.8668736404	0.00751111600015284	0.0888623915950674	3761.84359686377	3595.75	4412.13742670597	4205.59985351562	0	0	0	0	0	0	0	0	0	0	0.067	0.666	0.259	0.007	0	0	0	0	0	0	0	0	0	0	0	0
446	170927-Plate_007.B5	-175	-58.7999992370605	-2.79999995231628	37.7999992370605	82.5999984741211	156.239999389648	462	42.4526711565624	4411.06539756248	0.000478545222523529	0.0108957204289129	0.000365125582565096	6269	431.199991861979	1152.48037597661	18403.56557996	0.00789701427953267	0.0544839240867508	3956.31631839209	3831	4528.49544038467	4331.60009765625	0	0	0	0	0	0	0	0	0	0.001	0.077	0.658	0.256	0.008	0	0	0	0	0	0	0	0	0	0	0	0
447	170927-Plate_007.B6	-182	2706.19989013672	19141.1494140625	27617.7998046875	39442.8984375	61404.6982421875	132951	30400.8624233797	279659541.408208	0.950901180857676	8.57225258362486	15.0168772800802	6436	31968.7059406854	244028385.876806	17872.1981393841	0.00890225504739371	0.00177870967263527	3805.90995960224	3718	4530.92677036852	4359.60009765625	0	0	0	0	0	0	0	0	0	0	0.005	0.031	0.013	0	0	0	0	0	0	0	0	0	0	0	0	0
448	170927-Plate_007.B7	-201.599990844727	-57.3999977111816	0	42	85.4000015258789	158.199996948242	33912.19921875	61.358447186592	452207.259095358	0.000811556565492615	0.0173717987343175	0.0621443163857613	6161	20411.4395324707	171462341.938571	16816.4038414654	0.00774370265319898	0.0677466789086369	4034.5315695504	3921	4529.78797510138	4327.39990234375	0	0	0	0	0	0	0	0	0	0.002	0.075	0.637	0.275	0.01	0	0	0	0	0	0	0	0	0	0	0	0
449	170927-Plate_007.B8	-189	-49	4.19999980926514	43.3999977111816	85.4000015258789	156.800003051758	50748.59765625	55.2670088351033	405222.974595995	0.00015605493133583	0.0150935380322568	0.0184216676393366	6408	50748.59765625	NA	17890.0223008826	0.0073650903791286	0.0781521552860455	3694.58130461923	3600.25	4461.88512874989	4293.09985351562	0	0	0	0	0	0	0	0	0	0	0.058	0.658	0.274	0.009	0	0	0	0	0	0	0	0	0	0	0	0
450	170927-Plate_007.B9	-221.199996948242	-47.5999984741211	7	47.5999984741211	91	166.599990844727	371	51.6003109069885	4323.23807001002	0	0.0153044068051183	0.000857320225961669	6415	NA	NA	18858.7809515333	0.00680272108843537	0.138252472022115	3731.03133281372	3588.5	4539.47558795456	4334.39990234375	0	0	0	0	0	0	0	0	0	0	0.055	0.633	0.298	0.013	0	0	0	0	0	0	0	0	0	0	0	0
451	170927-Plate_007.C1	-179.199996948242	-43.3999977111816	16.7999992370605	70	141.399993896484	32135.46015625	93674	4251.16640539176	132744623.8957	0.159331568497684	1.10349845405372	8.23114223754421	6044	26385.891130996	250425996.973031	16808.1839555843	0.0483044242857577	0	3937.43216412972	3888	4449.89992464117	4286.7998046875	0	0	0	0	0	0	0	0	0	0	0.046	0.5	0.28	0.013	0.001	0.001	0.001	0	0.001	0.001	0	0	0.001	0.001	0.001	0.002
452	170927-Plate_007.C2	-292.600006103516	-47.5999984741211	15.3999996185303	56	105	183.399993896484	345.799987792969	60.9720802880847	4879.29881357167	0	0.0150301878360274	0.000356320330796173	5953	NA	NA	14675.5374031943	0.00910091012257213	0.00880415945469692	4235.51301864606	4086	4809.36396962567	4558.39990234375	0	0	0	0	0	0	0	0	0	0.002	0.052	0.577	0.349	0.02	0	0	0	0	0	0	0	0	0	0	0	0
453	170927-Plate_007.C3	-176.399993896484	-44.7999992370605	8.39999961853027	46.2000007629395	89.5999984741211	162.399993896484	369.600006103516	51.0313364648191	3984.43700486699	0	0.016471129540518	0.000704543875559582	6229	NA	NA	16626.8268189244	0.00718914540299717	0.0924796858235101	3444.03331192808	3316	4423.36836205196	4230.7998046875	0	0	0	0	0	0	0	0	0	0	0.048	0.651	0.292	0.009	0	0	0	0	0	0	0	0	0	0	0	0
454	170927-Plate_007.C4	-182	-56	0	42	84	156.800003051758	343	43.9495407277313	4163.32882570025	0	0.0110608316590041	0.000323125683301939	5997	NA	NA	14912.531717622	0.00699787868111489	0.168718544162729	4121.4468067367	3993.5	4491.5720426131	4271.39990234375	0	0	0	0	0	0	0	0	0	0	0.073	0.649	0.271	0.006	0	0	0	0	0	0	0	0	0	0	0	0
455	170927-Plate_007.C5	-221.199996948242	-58.7999992370605	-1.39999997615814	40.5999984741211	82.5999984741211	158.199996948242	403.199981689453	43.3636415834029	4332.56390117913	0.000162311313098523	0.0114288664103332	0.000367586252309388	6161	403.199981689453	NA	17662.6383492814	0.00908891809023215	0.0134976511949522	3911.10891089109	3794.5	4454.46316133538	4239.19970703125	0	0	0	0	0	0	0	0	0	0.001	0.076	0.656	0.258	0.009	0	0	0	0	0	0	0	0	0	0	0	0
456	170927-Plate_007.C6	-208.599990844727	-49	14	64.4000015258789	130.199996948242	25806.198828125	90259.3984375	3216.61170529301	97556672.5577246	0.127792378449409	0.79168247996365	5.38335090880788	6088	24795.4247645596	229666938.777218	16059.4949831592	0.0388508235307793	0	4096.77127135348	4035.75	4549.12952105288	4386.89990234375	0	0	0	0	0	0	0	0	0	0	0.055	0.514	0.29	0.013	0.001	0	0	0.001	0	0	0	0.001	0.001	0.002	0.001	0.002
457	170927-Plate_007.C7	-163.800003051758	-51.7999992370605	4.19999980926514	43.3999977111816	86.7999954223633	156.800003051758	14947.7998046875	48.9633218467616	39555.559563004	0.000159744408945687	0.0140814461794872	0.00301087528091686	6260	14947.7998046875	NA	16870.0561706392	0.00791756486209764	0.0453915157252729	3761.74792332268	3610	4482.25177770255	4258.7998046875	0	0	0	0	0	0	0	0	0	0	0.062	0.653	0.277	0.008	0	0	0	0	0	0	0	0	0	0	0	0
458	170927-Plate_007.C8	-155.399993896484	-44.7999992370605	9.80000019073486	49	92.4000015258789	163.800003051758	355.600006103516	53.1835078255842	4074.71735890847	0	0.0159668586151222	0.000515345624775296	6367	NA	NA	17115.4255016013	0.00771513353115727	0.0455430147879844	3599.25616459871	3452	4462.78368229939	4274.19970703125	0	0	0	0	0	0	0	0	0	0	0.048	0.629	0.311	0.011	0	0	0	0	0	0	0	0	0	0	0	0
459	170927-Plate_007.C9	-156.800003051758	-44.7999992370605	9.80000019073486	49	92.4000015258789	166.599990844727	347.199981689453	53.1740772348736	4089.04751571002	0	0.015162019627636	0.000447186283334343	6427	NA	NA	18127.8525087714	0.00727788068824287	0.0737669659965058	3667.88104870079	3571.5	4410.38853588256	4204.19970703125	0	0	0	0	0	0	0	0	0	0	0.049	0.631	0.31	0.01	0	0	0	0	0	0	0	0	0	0	0	0
460	170927-Plate_007.D1	-240.800003051758	10563.3498535156	23009.3500976562	32447.7998046875	45496.849609375	69338.845703125	157141.59375	35315.6327121965	338009364.138827	0.955010859447719	11.3078708695266	37.6281088412208	6446	36977.541433234	292533589.014173	18286.6405685424	0.0080543689518074	0.0077095239244519	3475.73440893577	3391.25	4315.49710070699	4135.60009765625	0	0	0	0	0	0	0	0	0	0	0.004	0.03	0.01	0.001	0	0	0	0	0	0	0	0	0	0	0	0
461	170927-Plate_007.D2	-215.599990844727	-47.5999984741211	12.5999994277954	58.7999992370605	106.400001525879	187.599990844727	16157.3994140625	67.2116696388823	54532.6327497528	0.00260507120527961	0.0149767338215251	0.00173064974982951	5758	2200.98661905924	15470407.3207936	13588.7306149509	0.00751299262470429	0.085466327595817	4520.79081278222	4393.5	4896.13691061112	4683.69995117188	0	0	0	0	0	0	0	0	0	0	0.052	0.57	0.358	0.017	0.001	0	0	0	0	0.001	0	0	0	0	0	0
462	170927-Plate_007.D3	-187.599990844727	-49	8.39999961853027	47.5999984741211	93.7999954223633	168	6213.19970703125	54.3515719121109	12186.6190674646	0.00096789804807227	0.0142193913215591	0.00067520006014965	6199	2040.49990844727	4930543.15675538	17320.2407487007	0.00688733552631579	0.139285731913565	3950.71842232618	3849	4547.86186833389	4326	0	0	0	0	0	0	0	0	0	0	0.054	0.631	0.3	0.014	0	0	0	0	0	0	0	0	0	0	0	0
463	170927-Plate_007.D4	-182	22.3999996185303	10986.1501464844	21725.8994140625	34513.1484375	57197.2779296875	127465.796875	23854.7658265101	334935404.727027	0.861604311984781	6.71570219870429	24.0761785261459	6308	27675.9655997774	283217529.282342	16292.4194434153	0.0111840906608704	2.89548540903795e-05	3896.48113506658	3718	4567.95245694177	4347.69995117188	0	0	0	0	0	0	0	0	0	0	0.014	0.075	0.039	0.011	0.01	0.01	0.006	0.003	0.003	0.004	0.003	0.002	0.002	0.002	0.003	0.003
464	170927-Plate_007.D5	-574	-50.3999977111816	2.79999995231628	40.5999984741211	82.5999984741211	154.769996643065	14217	48.9413839826837	51219.96092564	0.00112721417069243	0.0146578732676422	0.00595552494587228	6210	4420.39988490513	26082864.5475342	17648.9615027075	0.0078125	0.0536925723933769	3578.60507246377	3405.75	4429.56588030583	4208.39990234375	0	0	0	0	0	0	0	0.001	0	0.001	0.06	0.666	0.262	0.008	0	0	0	0	0	0	0	0	0	0	0	0
465	170927-Plate_007.D6	-110.599998474121	7597.0998046875	22675.798828125	32314.798828125	45250.80078125	67876.47578125	143028.203125	34952.2660961438	333137103.166342	0.951855878241963	10.879784899304	44.2309652514827	6439	36718.0921835953	285212022.065412	18299.2127108567	0.00819385718061113	0.00612159241219157	3620.4815965212	3489	4518.07518310357	4310.60009765625	0	0	0	0	0	0	0	0	0	0	0.004	0.033	0.01	0.001	0	0	0	0	0	0	0	0	0	0	0	0
466	170927-Plate_007.D7	-453.600006103516	8.39999961853027	8675.80004882812	19326.2998046875	31410.3994140625	53853.45	106790.6015625	21458.9599044363	299854226.629851	0.84406887755102	6.22574044311121	22.2320780688072	6272	25413.2792825097	254959069.893163	16579.1407337337	0.01228610648462	5.96380305062372e-06	3770.26634247449	3614.75	4562.76108438141	4320.39990234375	0	0	0	0	0	0	0	0	0.001	0.001	0.012	0.091	0.04	0.011	0.01	0.009	0.007	0.005	0.003	0.004	0.002	0.004	0.003	0.003	0.002	0.005
467	170927-Plate_007.D8	-257.600006103516	-49	7	49	92.4000015258789	163.800003051758	52477.59765625	87.397177202673	932135.533567021	0.00291828793774319	0.0222077512477842	0.0573530740985472	6168	12436.3552280002	174660662.891196	16393.1856654505	0.00661020450320182	0.182700089085709	3833.5063229572	3716	4500.23727793019	4283.30004882812	0	0	0	0	0	0	0	0	0	0.001	0.057	0.625	0.303	0.01	0	0	0	0	0	0	0	0	0	0	0	0
468	170927-Plate_007.D9	-186.199996948242	-43.3999977111816	9.80000019073486	49	93.7999954223633	161.069999694823	393.399993896484	53.5791657617063	4021.0969309358	0.000154320987654321	0.0151058489980735	0.000411917626058215	6480	393.399993896484	NA	17899.2823329561	0.00781812466663364	0.0371919073136708	3744.84475308642	3620.75	4465.15516835907	4229.39990234375	0	0	0	0	0	0	0	0	0	0	0.046	0.63	0.312	0.011	0	0	0	0	0	0	0	0	0	0	0	0
469	170927-Plate_007.E1	-214.199996948242	-43.3999977111816	15.3999996185303	63	128.800003051758	28979.2298828125	88408.6015625	3726.48215779055	113851064.624735	0.146437578814628	1.07930852774198	9.13403294971871	6344	25141.4331686063	240304625.402084	17604.5347393074	0.044096218234056	0	3625.92496847415	3543	4252.90024024992	4073.29992675781	0	0	0	0	0	0	0	0	0	0.001	0.047	0.528	0.268	0.009	0.002	0	0.001	0.001	0.001	0.001	0.001	0.001	0.001	0.001	0.001	0.001
470	170927-Plate_007.E2	-177.800003051758	-51.7999992370605	9.80000019073486	54.5999984741211	103.599998474121	184.800003051758	21642.599609375	62.5844194918023	86032.4746729545	0.000346981263011797	0.0150617249667548	0.0187031577776125	5764	11014.4998016357	225913011.046535	14300.0979864871	0.0064438619484491	0.250477934228756	4483.17479181124	4384.5	4836.34703602946	4610.19970703125	0	0	0	0	0	0	0	0	0	0.001	0.061	0.569	0.348	0.021	0	0	0	0	0	0	0	0	0	0	0	0
471	170927-Plate_007.E3	-163.800003051758	-54.5999984741211	4.19999980926514	49	96.5999984741211	173.599990844727	17025.400390625	55.1414825896924	52138.5212120774	0.000492287495897604	0.0131277636050535	0.00210416385753792	6094	5950.00012207031	91998509.9413807	16376.3484432451	0.00705882352941176	0.134076576390157	4248.57425336396	4126	4673.14340429303	4460.39990234375	0	0	0	0	0	0	0	0	0	0.001	0.068	0.603	0.315	0.013	0	0	0	0	0	0	0	0	0	0	0	0
472	170927-Plate_007.E4	-176.399993896484	-57.3999977111816	-1.39999997615814	37.7999992370605	84	154	394.799987792969	42.1759939431068	4320.8955408531	0.000167168171180207	0.0102912440204325	0.000313834897817794	5982	394.799987792969	NA	14106.8831637426	0.00772551692797092	0.0832463824051146	4165.32372116349	3988.75	4461.3674237638	4235	0	0	0	0	0	0	0	0	0	0	0.077	0.653	0.262	0.008	0	0	0	0	0	0	0	0	0	0	0	0
473	170927-Plate_007.E5	-215.599990844727	-47.5999984741211	1.39999997615814	37.7999992370605	78.4000015258789	144.199996948242	315	41.2056683638317	3485.62802373417	0	0.0157406513094476	0.013562530929213	6315	NA	NA	17423.4482398341	0.00864796456443788	0.0188703716304455	3332.31488519398	3174.5	4248.194068272	4015.19995117188	0	0	0	0	0	0	0	0	0	0	0.054	0.701	0.24	0.004	0	0	0	0	0	0	0	0	0	0	0	0
474	170927-Plate_007.E6	-196	-43.3999977111816	15.3999996185303	60.2000007629395	123.199996948242	26508.71953125	84578.1953125	3263.4633253538	98047608.3454163	0.133408251725799	0.949728563474537	8.25618616952111	6229	24124.476123135	232901910.874768	16718.9683299396	0.0397701509546039	0	3648.14994381121	3567.5	4403.78094506918	4207	0	0	0	0	0	0	0	0	0	0	0.045	0.552	0.259	0.01	0.001	0.001	0.001	0.001	0.001	0	0.001	0.001	0.001	0.001	0.001	0.001
475	170927-Plate_007.E7	-189	-57.3999977111816	1.39999997615814	42	85.4000015258789	155.399993896484	376.600006103516	44.5340634065422	4096.09595222924	0	0.0115328373704689	0.000337008978388492	6112	NA	NA	16031.4961060194	0.008207343412527	0.039473466876177	4000.76734293194	3896.5	4461.08320242198	4218.19995117188	0	0	0	0	0	0	0	0	0	0	0.073	0.642	0.279	0.006	0	0	0	0	0	0	0	0	0	0	0	0
476	170927-Plate_007.E8	-158.199996948242	-47.5999984741211	5.59999990463257	44.7999992370605	85.4000015258789	155.399993896484	327.600006103516	47.7963475481646	3784.64022317876	0	0.0155712229890959	0.00904693054122141	6189	NA	NA	16258.1890301461	0.0080235912163222	0.0389977775551763	3324.84327031831	3146.5	4226.21672847302	4054.39990234375	0	0	0	0	0	0	0	0	0	0	0.055	0.66	0.277	0.007	0	0	0	0	0	0	0	0	0	0	0	0
477	170927-Plate_007.E9	-144.199996948242	-47.5999984741211	8.39999961853027	47.5999984741211	88.8999977111816	163.800003051758	408.799987792969	51.2107195286119	4080.2975495406	0.000154918667699458	0.0150771570432948	0.000457781948849884	6455	408.799987792969	NA	18224.6663484217	0.00764005700089915	0.0469025328288278	3623.74314484895	3518	4347.31419130262	4152.39990234375	0	0	0	0	0	0	0	0	0	0	0.054	0.642	0.295	0.009	0	0	0	0	0	0	0	0	0	0	0	0
478	170927-Plate_007.F1	-162.399993896484	1461.24998474121	23478.3491210938	32731.2998046875	45402.34765625	67693.84765625	168301	35210.6529334583	326406793.140297	0.950125865324103	10.5325847581714	19.0990263755369	6356	37056.884292979	275188435.309196	18037.8406239055	0.00922363144143425	0.00105611042678389	3567.94973253619	3474	4291.34860296711	4109	0	0	0	0	0	0	0	0	0	0	0.003	0.035	0.012	0	0	0	0	0	0	0	0	0	0	0	0	0
479	170927-Plate_007.F2	-158.199996948242	-44.7999992370605	12.5999994277954	56	105	187.599990844727	41160	86.1161672671973	392611.986703653	0.00883152173913043	0.0209233887176705	0.0211979734050025	5888	3030.29997722919	35856701.9237612	15148.4526567072	0.00664937941859963	0.185144439112778	4303.318359375	4218.75	4756.81211425947	4555.60009765625	0	0	0	0	0	0	0	0	0	0	0.049	0.579	0.345	0.018	0.002	0.002	0.001	0	0.001	0.001	0.001	0	0.001	0	0	0
480	170927-Plate_007.F3	-197.399993896484	-51.7999992370605	4.19999980926514	44.7999992370605	91	170.800003051758	43586.19921875	58.3100681448304	316900.368909221	0.000822639025995393	0.0146764735148805	0.0201993318250548	6078	9411.35983886719	365075662.358025	16953.4120935008	0.00695395932997885	0.148699222398311	4056.8735603817	3948.5	4512.60808243646	4309.19970703125	0	0	0	0	0	0	0	0	0	0	0.062	0.627	0.299	0.012	0	0	0	0	0	0	0	0	0	0	0	0
481	170927-Plate_007.F4	-110.599998474121	44.7999992370605	10830.0498046875	21112	33537.349609375	54903.3783203125	121837.796875	23152.3910416674	305688711.393206	0.883679428942245	6.16657295068952	16.8479159341682	6164	26189.5510155692	266617649.592582	16127.3422231655	0.00603950190886643	0.16552786065299	3959.56473069435	3854.5	4499.63421868504	4287.49975585938	0	0	0	0	0	0	0	0	0	0	0.006	0.064	0.033	0.013	0.013	0.01	0.01	0.005	0.004	0.005	0.003	0.004	0.004	0.003	0.004	0.004
482	170927-Plate_007.F5	-403.199981689453	-53.2000007629395	-1.39999997615814	37.7999992370605	79.7999954223633	145.599990844727	2198	41.5773663032172	5113.47253947408	0.000321491721588169	0.0120697219561468	0.000611345127474194	6221	1916.59997558594	158371.94748047	17812.1385568034	0.00834103706056179	0.0350246228557929	3632.1633981675	3498	4297.83879197523	4079.59985351562	0	0	0	0	0	0	0	0	0	0.001	0.064	0.68	0.247	0.007	0	0	0	0	0	0	0	0	0	0	0	0
483	170927-Plate_007.F6	-217	97.1599990844727	20829.19921875	30219	43239	64229.48046875	180590.203125	32494.7974935345	333837011.690831	0.934647797742089	9.8799816551939	24.2774158434273	6289	34763.3038852013	278425194.319618	17979.6765400065	0.00941666777132374	0.000857186104476604	3590.08578470345	3488	4376.7716855416	4177.60009765625	0	0	0	0	0	0	0	0	0	0	0.005	0.039	0.019	0.002	0.002	0.002	0.001	0.001	0.001	0.001	0.001	0.001	0	0	0	0.001
484	170927-Plate_007.F7	-277.199981689453	39.2000007629395	10557.7497558594	19640.599609375	30422.7001953125	49641.900390625	105408.796875	21424.3454474392	245651234.572728	0.883393383557157	5.70385391336302	13.0399449477577	6106	24243.3804046778	209916969.054838	15265.6618807907	0.00830972758984146	0.00804931435678213	3919.88994431707	3839.5	4461.47044239113	4291.69995117188	0	0	0	0	0	0	0	0	0	0	0.009	0.064	0.032	0.011	0.009	0.008	0.005	0.005	0.004	0.002	0.003	0.003	0.003	0.002	0.004	0.005
485	170927-Plate_007.F8	-170.800003051758	-56.1399997711181	2.79999995231628	44.7999992370605	89.5999984741211	162.539994812011	1220.79992675781	48.8001939982132	5053.56970861848	0.00129891216106511	0.0126936606936189	0.000411040075342002	6159	706.82498550415	72318.6343350228	16614.685700098	0.00773002272492333	0.0643994729277708	3978.83211560318	3871.5	4433.30575519406	4219.60009765625	0	0	0	0	0	0	0	0	0	0	0.071	0.627	0.291	0.009	0	0	0	0	0	0	0	0	0	0	0	0
486	170927-Plate_007.F9	-182	-51.7999992370605	4.19999980926514	44.7999992370605	89.5999984741211	161	448	48.6273257828433	4274.52620466808	0.000164419598816179	0.0129468734529752	0.000372483949868851	6082	448	NA	16269.4352240881	0.00739233806401076	0.0926171281922827	3823.70363367313	3710.75	4290.39499032831	4079.59985351562	0	0	0	0	0	0	0	0	0	0	0.062	0.636	0.291	0.01	0	0	0	0	0	0	0	0	0	0	0	0
487	170927-Plate_007.G1	-161	-43.3999977111816	18.1999988555908	64.4000015258789	127.400001525879	27326.319921875	84413	3190.9895917412	100196656.890214	0.121183945451728	0.842888271547533	6.57955070911444	6453	25919.6496688179	239131835.765302	18087.9756602563	0.0372817284653803	0	3895.53982643732	3811.5	4390.90715919966	4242	0	0	0	0	0	0	0	0	0	0	0.046	0.525	0.295	0.012	0.002	0.001	0	0.001	0	0.001	0.001	0	0.001	0.001	0.001	0.001
488	170927-Plate_007.G2	-184.800003051758	-42	16.7999992370605	58.7999992370605	103.599998474121	181.43999633789	460.600006103516	62.9531708340371	4719.61983323771	0.000659087164277476	0.0166644668089545	0.000408625271395601	6069	438.199996948242	921.2001708985	15984.3602706183	0.00666932112283496	0.155828024400372	4014.76520019773	3848	4649.96924049376	4452	0	0	0	0	0	0	0	0	0	0	0.044	0.579	0.357	0.019	0.001	0	0	0	0	0	0	0	0	0	0	0
489	170927-Plate_007.G3	-149.800003051758	-46.2000007629395	11.1999998092651	51.7999992370605	96.5999984741211	171.5	310.799987792969	55.6648402814667	4314.7241427516	0	0.0156434511580748	0.000443251774873478	6391	NA	NA	18074.2675386311	0.00721106996686806	0.079093754698139	3771.87083398529	3700.5	4408.94099946993	4216.7998046875	0	0	0	0	0	0	0	0	0	0	0.051	0.613	0.324	0.013	0	0	0	0	0	0	0	0	0	0	0	0
490	170927-Plate_007.G4	-180.599990844727	-51.7999992370605	4.19999980926514	47.5999984741211	93.7999954223633	176.399993896484	61164.59765625	105.596487686876	2085469.70575983	0.00422489437764056	0.0242335475720187	0.0941506902738337	6154	12870.3073366605	341932900.777424	16961.9137811388	0.00706216580488906	0.12959245200712	4326.16647708807	4205.25	4549.16456440853	4356.09985351562	0	0	0	0	0	0	0	0	0	0.001	0.063	0.613	0.302	0.017	0.001	0	0	0	0	0	0	0	0	0	0	0
491	170927-Plate_007.G5	-166.599990844727	-47.5999984741211	5.59999990463257	43.3999977111816	82.5999984741211	148.399993896484	378	46.07354204009	3623.50371988032	0	0.0152724558313615	0.000677874483599364	6399	NA	NA	18778.1773694674	0.00773869346733668	0.0471155164804102	3465.77152680106	3320	4321.08734490451	4124.39990234375	0	0	0	0	0	0	0	0	0	0	0.053	0.677	0.262	0.008	0	0	0	0	0	0	0	0	0	0	0	0
492	170927-Plate_007.G6	-176.399993896484	-43.3999977111816	18.1999988555908	65.7999954223633	124.599998474121	18636.5203125	98761.6015625	2023.04354972237	59877736.8117844	0.085444610034774	0.466262684530294	2.97869295894077	6039	23005.8523305849	219620894.531973	16700.770172202	0.0233116519937652	0	4323.90337804272	4257	4621.51374521017	4429.60009765625	0	0	0	0	0	0	0	0	0	0	0.046	0.519	0.329	0.02	0.002	0	0.001	0	0	0.001	0.001	0	0.001	0	0	0.001
493	170927-Plate_007.G7	-322	-50.3999977111816	7	50.3999977111816	96.5999984741211	176.399993896484	52596.59765625	189.214456488885	4231129.89767641	0.00889679715302491	0.0463846926632175	0.232424645914382	6182	15358.2540976784	247306465.53769	16495.3404362757	0.00722405892886068	0.0956078426947433	4221.55394694274	4106.25	4536.87769739453	4308.49975585938	0	0	0	0	0	0	0	0	0	0.001	0.059	0.602	0.315	0.014	0.002	0.001	0	0	0	0	0	0	0	0	0	0
494	170927-Plate_007.G8	-145.599990844727	-43.3999977111816	9.80000019073486	51.7999992370605	96.5999984741211	169.399993896484	439.600006103516	55.7221816280865	4259.12012814006	0.00016239038648912	0.0152145981738834	0.000373905343109816	6158	439.600006103516	NA	17220.5416144828	0.0075187969924812	0.0660109767380879	3856.28012341669	3750	4437.0277874294	4229.39990234375	0	0	0	0	0	0	0	0	0	0	0.045	0.624	0.319	0.012	0	0	0	0	0	0	0	0	0	0	0	0
495	170927-Plate_007.G9	-137.199996948242	-44.7999992370605	8.39999961853027	50.3999977111816	95.8999977111816	168	401.799987792969	54.5745445012861	4292.75043531482	0.000155400155400155	0.0150550978824383	0.000420437512584772	6435	401.799987792969	NA	17514.3137910138	0.00712751415739113	0.0867948206958056	3792.34514374514	3662	4350.01900821618	4145.39990234375	0	0	0	0	0	0	0	0	0	0	0.049	0.614	0.325	0.011	0	0	0	0	0	0	0	0	0	0	0	0
496	170927-Plate_007.H1	-203	-40.5999984741211	18.5499992370605	64.4000015258789	124.599998474121	25190.3392578124	111468	2886.13065107265	95685069.4262149	0.106842923794712	0.809863308498696	7.12206254547936	6430	26515.4880526125	270645036.012123	19145.5947975761	0.0314857327427045	0	3857.14930015552	3805.5	4425.51727798011	4281.19970703125	0	0	0	0	0	0	0	0	0	0	0.04	0.533	0.303	0.017	0.002	0.001	0.001	0	0	0	0	0	0.001	0.001	0.001	0.002
497	170927-Plate_007.H2	-168	-46.2000007629395	12.5999994277954	56	102.199996948242	182	460.600006103516	60.0234203555096	4946.5564040593	0.000501169395255596	0.014763136143535	0.00035933236706954	5986	435.40000406901	484.120093994153	16547.0292736969	0.00691215514989218	0.14038868898459	4219.47694620782	4141.25	4695.9397471868	4503.7998046875	0	0	0	0	0	0	0	0	0	0.001	0.051	0.576	0.354	0.017	0.001	0	0	0	0	0	0	0	0	0	0	0
498	170927-Plate_007.H3	-173.599990844727	-40.5999984741211	14	53.2000007629395	100.799995422363	176.399993896484	343	59.2748211546096	4379.82016715096	0	0.0168533546210006	0.000500506032195638	6466	NA	NA	19052.9804490368	0.00693870657420854	0.0943738628093538	3809.49644293226	3689.25	4539.15717594844	4375	0	0	0	0	0	0	0	0	0	0	0.042	0.602	0.341	0.015	0	0	0	0	0	0	0	0	0	0	0	0
499	170927-Plate_007.H4	-162.399993896484	-47.4599987030029	8.39999961853027	49	95.1999969482422	173.599990844727	42649.59765625	150.372494850952	2668095.03238651	0.00628634292000629	0.0389116362584574	0.171365022219279	6363	15413.8247627258	194061552.139371	17634.8370560223	0.00779494166662241	0.0425429144748494	4027.85305673425	3933	4507.83578511834	4316.19970703125	0	0	0	0	0	0	0	0	0	0	0.053	0.615	0.312	0.013	0.001	0	0	0	0	0	0	0	0	0	0	0
500	170927-Plate_007.H5	-177.800003051758	-53.2000007629395	4.19999980926514	43.3999977111816	86.7999954223633	162.189994812011	410.199981689453	47.7833850618081	4264.22571458095	0.000315258511979823	0.0136824563095608	0.00044361995786043	6344	401.799987792969	141.11979492195	19519.5338590229	0.00757886112249078	0.0634721887881041	3740.44798234552	3604.5	4488.83223598331	4260.89990234375	0	0	0	0	0	0	0	0	0	0.001	0.061	0.648	0.279	0.01	0	0	0	0	0	0	0	0	0	0	0	0
501	170927-Plate_007.H6	-224	-43.3999977111816	16.7999992370605	61.5999984741211	119	18564.9100585937	98303.796875	2096.597424803	62927033.1762551	0.0878018187519599	0.574311570002258	4.69400088926697	6378	23277.7946087973	225109341.990458	19132.0380461063	0.0251775997893263	0	3849.03653182816	3755.75	4536.16740232308	4327.39990234375	0	0	0	0	0	0	0	0	0	0	0.046	0.548	0.305	0.013	0.002	0.001	0	0	0	0.001	0.001	0	0	0	0.001	0
502	170927-Plate_007.H7	-201.599990844727	-47.5999984741211	7	46.2000007629395	88.1999969482422	168	31039.400390625	97.6274141000996	981918.26983367	0.00629524708844822	0.0334046823990719	0.153679810875862	6354	7651.76986541748	100379827.151384	18222.0241500465	0.00772782015254918	0.047345939411328	3504.88109852062	3335.5	4453.75840479269	4254.60009765625	0	0	0	0	0	0	0	0	0	0.001	0.053	0.649	0.281	0.011	0.001	0.001	0	0.001	0	0	0	0	0	0	0	0
503	170927-Plate_007.H8	-142.800003051758	-43.3999977111816	11.1999998092651	50.3999977111816	93.7999954223633	168	390.600006103516	55.3202653787217	4282.48373737305	0.000154822727976467	0.0167294330821927	0.000546127847183534	6459	390.600006103516	NA	18925.4689228496	0.00737118647156448	0.0630358158980859	3629.08074005264	3453.5	4453.85206463441	4232.19970703125	0	0	0	0	0	0	0	0	0	0	0.045	0.633	0.308	0.014	0	0	0	0	0	0	0	0	0	0	0	0
504	170927-Plate_007.H9	-168	-44.7999992370605	9.80000019073486	50.3999977111816	92.75	166.599990844727	401.799987792969	53.8829925028092	4182.87387699154	0.0001499700059988	0.016936128752522	0.000678053119106116	6668	401.799987792969	NA	19346.1594602599	0.0080364193541462	0.0230969084982924	3569.44016196761	3408.5	4516.10577055731	4326	0	0	0	0	0	0	0	0	0	0	0.048	0.633	0.308	0.01	0	0	0	0	0	0	0	0	0	0	0	0
505	170927-Plate_008.A1	2081.80004882812	16362.9194335938	24376.7998046875	33034.3984375	43810.19921875	63310.240625	143467.796875	35558.4969861434	227320910.219591	1	9.66013230618823	7.79955644200135	6303	35558.4969861434	227320910.219591	17493.3235317498	0.0026033812161103	0.995334265766684	3870.54545454545	3763.5	4441.60220804143	4246.19970703125	0	0	0	0	0	0	0	0	0	0	0	0	0	0	0	0	0	0	0	0	0	0	0	0	0	0
506	170927-Plate_008.A2	-455	-42	19.6000003814697	64.4000015258789	114.799995422363	191.800003051758	52182.19921875	77.0583320773641	458005.921730279	5e-04	0.0173482349611814	0.0151681746624698	6000	17730.5330708822	890188085.523427	14745.1673090491	0.00706291787713791	0.0994485742451634	4447.671	4337	4960.95241630046	4767.69995117188	0	0	0	0	0	0	0	0	0	0.001	0.043	0.536	0.394	0.025	0	0	0	0	0	0	0	0	0	0	0	0
507	170927-Plate_008.A3	-197.399993896484	-47.5999984741211	8.39999961853027	53.2000007629395	98	173.599990844727	362.600006103516	56.3125249878992	4685.32531286718	0	0.0143909060517661	0.000362534476241608	6267	NA	NA	18365.5132535887	0.00761311088689103	0.0547923729801862	4047.95827349609	3931.5	4595.54024685667	4400.19970703125	0	0	0	0	0	0	0	0	0	0	0.056	0.6	0.327	0.017	0	0	0	0	0	0	0	0	0	0	0	0
508	170927-Plate_008.A4	-166.599990844727	-44.7999992370605	8.39999961853027	44.7999992370605	85.4000015258789	155.399993896484	354.199981689453	48.5612094767802	3754.91485875352	0	0.0151236998931135	0.000505193692606683	6445	NA	NA	17466.0988475348	0.00870958708249306	0.0118522902418309	3546.24553917766	3364.5	4341.95949089577	4111.7998046875	0	0	0	0	0	0	0	0	0	0	0.05	0.667	0.274	0.009	0	0	0	0	0	0	0	0	0	0	0	0
509	170927-Plate_008.A5	-190.399993896484	-48.5099994659424	7	47.5999984741211	89.5999984741211	161	420	50.3259481576821	4110.92894081646	0.00015556938394524	0.0149889108492676	0.000478360659813113	6428	420	NA	17595.1995432998	0.00749439818979965	0.0619404845609335	3658.04783758556	3540.5	4424.14867953269	4235.69995117188	0	0	0	0	0	0	0	0	0	0	0.054	0.641	0.295	0.009	0	0	0	0	0	0	0	0	0	0	0	0
510	170927-Plate_008.A6	75.5999984741211	15825.8796875	24154.19921875	33041.3984375	45235.3984375	65026.63984375	133649.59375	36004.0624065025	243190542.763673	0.999840383080607	9.82882860945553	9.41890626531974	6265	36009.7981125063	243023231.580001	17720.0747910665	0.00308135573800229	0.990017022839855	3879.01476456504	3813.5	4537.04819063155	4369.39990234375	0	0	0	0	0	0	0	0	0	0	0	0	0	0	0	0	0	0	0	0	0	0	0	0	0	0
511	170927-Plate_008.A7	-478.799987792969	-50.3999977111816	6.64999997615814	46.2000007629395	91	165.199996948242	45368.3984375	71.0633151044971	796255.797732234	0.000792644261255549	0.0197768117008801	0.0688042833822451	6308	26454.1193725586	377790631.956188	17615.3827478115	0.00788288288288288	0.0440757372244663	3791.28582752061	3662.25	4469.44133226858	4264.39990234375	0	0	0	0	0	0	0	0	0	0.001	0.058	0.63	0.3	0.01	0	0	0	0	0	0	0	0	0	0	0	0
512	170927-Plate_008.A8	-218.399993896484	-40.5999984741211	15.3999996185303	56	99.4000015258789	172.199996948242	588	59.5848001036518	4331.66152823326	0.000447027268663388	0.0180884009577883	0.00051650913786962	6711	462.933329264323	11827.293857422	20443.1786803111	0.0068366017285591	0.0900850624801385	3622.24869617047	3460	4477.35137689346	4282.60009765625	0	0	0	0	0	0	0	0	0	0.001	0.042	0.601	0.344	0.013	0	0	0	0	0	0	0	0	0	0	0	0
513	170927-Plate_008.A9	-233.800003051758	-42.2099996566772	14	53.2000007629395	98	173.599990844727	382.199981689453	57.8106216293902	4246.28560809248	0	0.0171780782959591	0.000525783456866543	6778	NA	NA	19439.1200316396	0.00749232713486189	0.0402464091506249	3650.21695190322	3541.25	4493.71756639703	4326	0	0	0	0	0	0	0	0	0	0	0.045	0.61	0.33	0.014	0	0	0	0	0	0	0	0	0	0	0	0
514	170927-Plate_008.B1	-138.599990844727	13239.799609375	23816.798828125	32356.798828125	43253	62159.99765625	132120.796875	34219.9769231546	248962395.417462	0.968510360580845	9.13917918092155	10.9201217483041	6129	35330.9189626277	217858041.500063	17167.4433905745	0.00616496149938648	0.138935929088818	3920.60760319791	3822	4584.17531631129	4375	0	0	0	0	0	0	0	0	0	0	0.002	0.019	0.01	0	0	0	0	0	0	0	0	0	0	0	0	0
515	170927-Plate_008.B2	-498.399993896484	-42	19.6000003814697	63	112	189	631.399963378906	67.3520941067244	5244.18014462271	0.000172443524745646	0.0159228665273063	0.000402704129441948	5799	631.399963378906	NA	14172.5554731477	0.00660825964566542	0.182192567371566	4270.09708570443	4138	4879.17132407325	4663.39990234375	0	0	0	0	0	0	0	0	0	0.001	0.044	0.542	0.389	0.023	0	0	0	0	0	0	0	0	0	0	0	0
516	170927-Plate_008.B3	-169.399993896484	-42	12.5999994277954	53.2000007629395	97.2999992370605	166.599990844727	371	56.9188697338104	4201.29011715854	0	0.0169900063737827	0.000509198038563982	6163	NA	NA	17266.2483235953	0.00682046138415246	0.136897717475583	3613.27470387798	3507.5	4518.61770596706	4354	0	0	0	0	0	0	0	0	0	0	0.043	0.607	0.337	0.012	0	0	0	0	0	0	0	0	0	0	0	0
517	170927-Plate_008.B4	-172.199996948242	-49	5.59999990463257	46.2000007629395	89.5999984741211	159.599990844727	390.600006103516	49.4355910234172	4097.95569775377	0.000166472448809722	0.0128886306018043	0.000344841189207913	6007	390.600006103516	NA	15126.3811705031	0.0073836873321836	0.0930031673150528	3976.88205427002	3835.5	4609.54152573137	4414.19970703125	0	0	0	0	0	0	0	0	0	0	0.058	0.644	0.291	0.008	0	0	0	0	0	0	0	0	0	0	0	0
518	170927-Plate_008.B5	-152.599990844727	-57.3999977111816	1.39999997615814	42	86.7999954223633	155.399993896484	383.600006103516	45.4202258056579	4260.64759591875	0	0.0120305329110665	0.000354649960118504	6002	NA	NA	16227.3382315711	0.00754716981132075	0.0904262837002265	3926.11754415195	3808.75	4465.06130099781	4237.09985351562	0	0	0	0	0	0	0	0	0	0	0.069	0.646	0.276	0.009	0	0	0	0	0	0	0	0	0	0	0	0
519	170927-Plate_008.B6	-168	130.199996948242	21677.2495117188	30791.599609375	43331.048828125	66199.34765625	118052.1953125	33315.5172787667	320597203.112371	0.940744215134459	8.87846356988741	15.7672747525722	6396	35410.4620766724	266716456.373105	19156.89897047	0.011440454105612	1.19886800808988e-05	3999.91588492808	3933.25	4728.06674432904	4519.89990234375	0	0	0	0	0	0	0	0	0	0	0.004	0.034	0.02	0.001	0	0	0	0	0	0	0	0	0	0	0	0
520	170927-Plate_008.B7	-378	-51.7999992370605	5.59999990463257	47.5999984741211	89.5999984741211	161	24666.599609375	64.4078945018882	297964.317603776	0.000966806316467934	0.0198987206045912	0.0556178268663664	6206	15307.1330413818	85250014.7897746	16725.9140085645	0.00719499478623566	0.101109202750502	3819.56332581373	3672.25	4601.75796159651	4349.09985351562	0	0	0	0	0	0	0	0	0	0.001	0.059	0.636	0.292	0.01	0	0	0	0	0	0	0	0	0	0	0	0
521	170927-Plate_008.B8	-179.199996948242	-47.5999984741211	9.80000019073486	51.7999992370605	96.5999984741211	169.399993896484	396.199981689453	54.7985098412017	4391.60612630549	0.000158428390367554	0.0156401544490721	0.000456503285473648	6312	396.199981689453	NA	19186.1233083248	0.00665871596104154	0.15663271367955	3765.85788973384	3670.75	4598.13490208383	4425.39990234375	0	0	0	0	0	0	0	0	0	0	0.053	0.609	0.325	0.012	0	0	0	0	0	0	0	0	0	0	0	0
522	170927-Plate_008.B9	-149.800003051758	-43.3999977111816	11.1999998092651	50.3999977111816	95.1999969482422	168	544.599975585938	55.2572485063645	4289.51582727259	0.000466200466200466	0.0154798652012851	0.000402465527539818	6435	468.999989827474	4670.67802612328	18199.4203167003	0.00750566904732827	0.0520992439951002	3759.48624708625	3647	4484.40029592803	4317.60009765625	0	0	0	0	0	0	0	0	0	0	0.046	0.623	0.317	0.013	0	0	0	0	0	0	0	0	0	0	0	0
523	170927-Plate_008.C1	-179.199996948242	-32.2000007629395	26.6000003814697	77	159.599990844727	37706.337890625	88571	5347.76504627509	172238217.022348	0.18483709273183	1.70774490887109	21.1622552162954	6384	28658.6271700584	265286877.995955	18521.390764341	0.056318581977215	0	3496.95480889724	3347.5	4477.94224716607	4292.39990234375	0	0	0	0	0	0	0	0	0	0	0.029	0.48	0.293	0.013	0.002	0	0.001	0	0.001	0.001	0.001	0.001	0	0.001	0.001	0.002
524	170927-Plate_008.C2	-168	-42	21	64.4000015258789	112	190.399993896484	449.399993896484	68.4847541522215	5028.30662502978	0.0010018367006178	0.0163197070902588	0.00032344678070942	5989	417.43332417806	495.030856364003	15084.4999053409	0.00624009508716323	0.22769843040029	4340.76456837535	4237	4948.35473502365	4767	0	0	0	0	0	0	0	0	0	0	0.042	0.543	0.392	0.022	0.001	0	0	0	0	0	0	0	0	0	0	0
525	170927-Plate_008.C3	-158.199996948242	-41.0899990081787	14	54.5999984741211	100.799995422363	179.199996948242	429.799987792969	60.1097551382793	4518.37105286385	0.00031675641431739	0.0167031692502497	0.000429305802409169	6314	421.399993896484	141.11979492195	17629.9448191238	0.00664671948930925	0.14407912363193	3835.27375673107	3716.5	4632.83539686424	4450.60009765625	0	0	0	0	0	0	0	0	0	0	0.041	0.601	0.342	0.016	0	0	0	0	0	0	0	0	0	0	0	0
526	170927-Plate_008.C4	-215.599990844727	-53.2000007629395	5.59999990463257	47.5999984741211	93.7999954223633	168	470.399993896484	51.5225840772963	4633.91160120914	0.000164853280580284	0.0121045624280364	0.000306091157925268	6066	470.399993896484	NA	15403.8224276474	0.00725410710475784	0.104321078909808	4364.74934058688	4231	4731.24522118674	4501	0	0	0	0	0	0	0	0	0	0	0.064	0.613	0.311	0.012	0	0	0	0	0	0	0	0	0	0	0	0
527	170927-Plate_008.C5	-168	-49	5.59999990463257	46.2000007629395	89.5999984741211	159.599990844727	449.399993896484	49.584431098062	4100.77382593832	0.000156936597614564	0.0142297927258869	0.000468106709339044	6372	449.399993896484	NA	17666.4817093357	0.00828712979725233	0.0247235461281984	3729.85412743252	3606	4520.55971199989	4304.30004882812	0	0	0	0	0	0	0	0	0	0.001	0.055	0.641	0.295	0.008	0	0	0	0	0	0	0	0	0	0	0	0
528	170927-Plate_008.C6	-172.199996948242	-43.3999977111816	18.1999988555908	64.4000015258789	124.599998474121	27398.3491210938	81261.6015625	3316.70561142207	105799852.711219	0.126839962417789	0.935237257063301	8.04777831383388	6386	25762.8911600372	257256617.064668	19545.0994651143	0.0370934096935807	0	3646.72580645161	3511.75	4545.24746462293	4334.39990234375	0	0	0	0	0	0	0	0	0	0	0.045	0.532	0.282	0.013	0.001	0.001	0.001	0	0	0	0.001	0	0.001	0.001	0.001	0.002
529	170927-Plate_008.C7	-198.800003051758	-49	7	47.5999984741211	92.4000015258789	165.199996948242	446.600006103516	51.45415971033	4345.53381416773	0.000162839928350432	0.0131640768348058	0.000350415475170964	6141	446.600006103516	NA	16274.7411654769	0.00811633740283664	0.0373846356915789	4045.42664061228	3971.5	4631.12696823222	4394.60009765625	0	0	0	0	0	0	0	0	0	0	0.056	0.629	0.304	0.01	0	0	0	0	0	0	0	0	0	0	0	0
530	170927-Plate_008.C8	-166.599990844727	-48.8599998474121	9.80000019073486	51.7999992370605	96.5999984741211	168	427	55.0341886982412	4355.48127244587	0.000155690487311225	0.0150884986678098	0.000410175504693103	6423	427	NA	18832.3391611519	0.00652748733705072	0.168298358225738	3828.38813638487	3704	4519.10968267496	4310.60009765625	0	0	0	0	0	0	0	0	0	0	0.055	0.603	0.33	0.012	0	0	0	0	0	0	0	0	0	0	0	0
531	170927-Plate_008.C9	-151.199996948242	-43.3999977111816	14	51.7999992370605	95.1999969482422	168	588	56.4822236617089	4196.68383718213	0.000153633430634506	0.0174403741454995	0.000596824471832662	6509	588	NA	18615.0796252113	0.0072682650556919	0.0643498937574579	3599.51497925949	3491	4568.5249177221	4345.60009765625	0	0	0	0	0	0	0	0	0	0	0.044	0.619	0.324	0.013	0	0	0	0	0	0	0	0	0	0	0	0
532	170927-Plate_008.D1	-193.199996948242	154.349994659424	26646.8994140625	36966.298828125	50460.548828125	72914.451171875	151704	39271.6436939315	384654779.366562	0.946106821106821	10.0950490787159	12.7667366161293	6216	41505.9699713881	313921928.164909	19063.4889196175	0.0108182383900042	5.50140351892603e-05	4030.90339446589	3952	4621.04879450461	4425.39990234375	0	0	0	0	0	0	0	0	0	0	0.005	0.031	0.017	0	0	0	0	0	0	0	0	0	0	0	0	0
533	170927-Plate_008.D2	-795.200012207031	-43.3999977111816	21	64.4000015258789	112	193.199996948242	31763.19921875	79.5555877955474	213973.462419501	0.00404040404040404	0.0197524130306573	0.0303189735045006	5940	3584.99158732096	40695737.8266584	14972.7566886317	0.0064783647333417	0.189149813948851	4154.85740740741	4007.5	4886.22075959793	4643.7998046875	0	0	0	0	0	0.001	0.001	0.002	0.002	0.003	0.04	0.541	0.381	0.027	0.001	0.001	0	0	0	0	0	0.001	0	0	0	0
534	170927-Plate_008.D3	-172.199996948242	-44.7999992370605	12.5999994277954	57.3999977111816	103.599998474121	180.599990844727	6311.19970703125	61.8101595602282	11417.2419605997	0.000655522779416585	0.0152795790805602	0.000607468276679319	6102	2061.84992980957	8122876.00451378	16839.0547293317	0.00650671004473363	0.190512763217175	4115.90380203212	4044.25	4719.71974936816	4512.19970703125	0	0	0	0	0	0	0	0	0	0	0.05	0.572	0.359	0.018	0	0	0	0	0	0	0	0	0	0	0	0
535	170927-Plate_008.D4	-168	35.4899991989136	12768.349609375	24775.099609375	38232.599609375	61096.9779296875	126298.1953125	26302.6160774994	383533409.648632	0.863796414852753	6.59097768021355	18.3805985643474	6248	30437.3079216904	318479704.495813	16074.5434768254	0.0113213695244606	2.07463938141084e-05	4170.68806017926	4073.5	4684.74454180807	4466.69995117188	0	0	0	0	0	0	0	0	0	0	0.009	0.07	0.043	0.014	0.011	0.009	0.007	0.006	0.004	0.004	0.002	0.003	0.002	0.002	0.001	0.002
536	170927-Plate_008.D5	-158.199996948242	-50.8199981689453	5.59999990463257	49	92.4000015258789	173.599990844727	46331.59765625	71.0572439483248	410081.764847552	0.0032599837000815	0.0170855334623214	0.0178683884351806	6135	5678.18985137939	97714360.6692273	17014.292261583	0.00770966351915159	0.0597507837218237	4144.61898940505	4038.5	4646.97508038534	4435.19970703125	0	0	0	0	0	0	0	0	0	0	0.06	0.622	0.3	0.015	0	0	0	0	0	0	0	0	0	0	0	0
537	170927-Plate_008.D6	-205.800003051758	8799.97978515625	25443.599609375	35904.3984375	49707.69921875	72423.82109375	185175.203125	38358.9414417558	365248015.368503	0.952358416153968	11.1828693130853	24.7665111346785	6339	40275.8201092399	306383095.607338	18844.9376505008	0.00905245853932031	0.00153801916929752	3749.03896513646	3651.5	4626.12489115927	4442.19970703125	0	0	0	0	0	0	0	0	0	0	0.005	0.028	0.014	0	0	0	0	0	0	0	0	0	0	0	0	0
538	170927-Plate_008.D7	-541.799987792969	30.589999294281	10715.9497070312	21917	34382.6005859375	57267.8396484375	124628	23697.1331654619	330580658.012411	0.861154938466393	6.51584140160301	20.6929840997026	6338	27506.0921956332	279377625.082464	16679.2265595386	0.0107118359616877	7.13774959284486e-05	3875.42316188072	3758.25	4667.94163706266	4414.89990234375	0	0	0	0	0	0	0	0	0	0	0.01	0.074	0.039	0.015	0.013	0.008	0.006	0.006	0.004	0.003	0.003	0.004	0.001	0.002	0.003	0.003
539	170927-Plate_008.D8	-586.599975585938	-40.5999984741211	14	54.5999984741211	100.799995422363	175	47135.19921875	84.3235631476292	895388.932600391	0.00249687890137328	0.0239094048599487	0.0550205538252204	6408	10304.2624397278	268761797.794932	18224.0645343543	0.00683726961045762	0.110890696448192	3669.39989076155	3537.25	4495.98718932267	4291	0	0	0	0	0	0	0	0	0	0	0.042	0.6	0.341	0.013	0	0	0	0	0	0	0	0	0	0	0	0
540	170927-Plate_008.D9	-187.599990844727	-42	14	54.5999984741211	99.4000015258789	171.080001831054	400.399993896484	58.4235725717021	4322.98379677739	0.000156323276535876	0.0172721573747967	0.000539897836805241	6397	400.399993896484	NA	17352.2958691236	0.00724686396232536	0.071994155449379	3675.58074097233	3519	4478.07161470419	4247.60009765625	0	0	0	0	0	0	0	0	0	0	0.044	0.599	0.343	0.013	0	0	0	0	0	0	0	0	0	0	0	0
541	170927-Plate_008.E1	-189	-36.3999977111816	23.7999992370605	72.7999954223633	142.800003051758	33799.4279296874	125995.796875	4275.57086805888	142439831.758538	0.146443514644351	1.27821006325507	12.7276605032601	6214	28824.6133837689	266716973.759009	17046.1985405232	0.0446461448313124	0	3695.81750885098	3557.25	4492.11891174808	4303.60009765625	0	0	0	0	0	0	0	0	0	0	0.037	0.492	0.307	0.017	0.001	0.001	0.001	0.001	0	0	0	0	0	0.001	0.001	0.001
542	170927-Plate_008.E2	-169.399993896484	-37.7999992370605	23.7999992370605	70	117.599998474121	197.399993896484	487.199981689453	72.7196689602682	5132.26685298443	0.000171791788352517	0.0171450359341739	0.000313760406789844	5821	487.199981689453	NA	14296.41130727	0.00660657171202525	0.17128199405815	4314.02456622573	4203	4943.59304664348	4762.7998046875	0	0	0	0	0	0	0	0	0	0.001	0.039	0.519	0.415	0.026	0	0	0	0	0	0	0	0	0	0	0	0
543	170927-Plate_008.E3	-182	-44.7999992370605	14	58.7999992370605	109.199996948242	184.800003051758	540.399963378906	63.2845347115376	5083.41996832633	0.00083500334001336	0.0150174840280047	0.00032757220199687	5988	444.359985351562	4243.006871216	16303.8236456939	0.00759909632368043	0.0626191894351185	4256.55769873079	4142	4765.92256277692	4586.39990234375	0	0	0	0	0	0	0	0	0	0.001	0.047	0.562	0.369	0.02	0.001	0	0	0	0	0	0	0	0	0	0	0
544	170927-Plate_008.E4	-194.599990844727	-53.2000007629395	2.79999995231628	43.3999977111816	84	155.399993896484	379.399993896484	45.6893733990861	4074.5257315821	0	0.0120820081983404	0.000348679082195569	6136	NA	NA	14701.7837226022	0.00764325439226576	0.0715201598490667	3990.47620599739	3840.75	4564.57876754025	4352.60009765625	0	0	0	0	0	0	0	0	0	0	0.065	0.658	0.269	0.008	0	0	0	0	0	0	0	0	0	0	0	0
545	170927-Plate_008.E5	-197.399993896484	-51.169998550415	5.59999990463257	44.7999992370605	89.5999984741211	161	393.399993896484	49.2730328580158	4171.85593920916	0.000160513643659711	0.0134054892156822	0.000369241084944678	6230	393.399993896484	NA	16861.2160532543	0.00786309151763598	0.0467655443954134	3863.94622792937	3754.75	4526.19452560694	4334.39990234375	0	0	0	0	0	0	0	0	0	0	0.058	0.643	0.288	0.01	0	0	0	0	0	0	0	0	0	0	0	0
546	170927-Plate_008.E6	-170.800003051758	-40.5999984741211	19.6000003814697	70	137.199996948242	31316.248828125	85528.796875	3807.356396838	127889537.177761	0.132454488386692	0.986715451983456	8.01006293134377	6372	28345.5921403424	271617563.543128	18050.7220163004	0.0408033771237265	0	3890.16360640301	3861.75	4595.09631010488	4435.89990234375	0	0	0	0	0	0	0	0	0	0.001	0.042	0.506	0.299	0.02	0.002	0.001	0	0	0.001	0	0	0	0	0.001	0	0.001
547	170927-Plate_008.E7	-208.599990844727	-47.5999984741211	9.80000019073486	50.3999977111816	93.7999954223633	169.399993896484	431.199981689453	53.4769614564056	4367.75826451852	0.000159540523292916	0.0134621071752177	0.000343784614231962	6268	431.199981689453	NA	16920.8267329181	0.00795058744554621	0.0380166377087238	4074.25805679643	3994.75	4732.89892948153	4496.7998046875	0	0	0	0	0	0	0	0	0	0.001	0.053	0.621	0.314	0.012	0	0	0	0	0	0	0	0	0	0	0	0
548	170927-Plate_008.E8	-144.199996948242	-39.2000007629395	15.3999996185303	54.5999984741211	98	168	512.399963378906	59.2828872836508	4088.41677287645	0.000158002844051193	0.0193650533684397	0.00114705148044486	6329	512.399963378906	NA	17506.2246449372	0.0069373001584572	0.0957954959151853	3483.99312687628	3324	4522.51554759944	4368	0	0	0	0	0	0	0	0	0	0	0.039	0.602	0.347	0.012	0	0	0	0	0	0	0	0	0	0	0	0
549	170927-Plate_008.E9	-168	-42.1399997711181	14	56	99.4000015258789	172.199996948242	436.799987792969	59.5793230393043	4375.23781492648	0.000152928582352042	0.0173517670790417	0.000507511267320328	6539	436.799987792969	NA	18501.690597765	0.00669269380925823	0.117353515209702	3713.70484783606	3586	4534.40444834748	4314.7998046875	0	0	0	0	0	0	0	0	0	0	0.046	0.597	0.343	0.013	0	0	0	0	0	0	0	0	0	0	0	0
550	170927-Plate_008.F1	-127.400001525879	13150.2001953125	27791.3994140625	38851.3984375	52855.599609375	75908.2796875	146780.203125	40957.2958152351	382239053.875249	0.956528637156909	10.7749311053044	13.5724294317694	6303	42816.0090767447	320126710.480722	17869.6818555145	0.00774767726049083	0.01436968241579	3970.5089639854	3886	4594.2588458466	4386.19970703125	0	0	0	0	0	0	0	0	0	0	0.004	0.023	0.016	0.001	0	0	0	0	0	0	0	0	0	0	0	0
551	170927-Plate_008.F2	-977.200012207031	-42	22.3999996185303	65.7999954223633	114.799995422363	205.800003051758	65093	109.469111247619	1576634.31875308	0.00726965342349958	0.0263088285543813	0.08208641355722	5915	5939.80928855719	185899693.255837	15812.9910548943	0.00687601131813122	0.127636464556876	4337.00912933221	4250.5	4969.16275668817	4758.60009765625	0	0	0	0	0.001	0.001	0.001	0.001	0.002	0.001	0.04	0.534	0.384	0.03	0.001	0	0.001	0.001	0.001	0	0.001	0	0.001	0	0	0
552	170927-Plate_008.F3	-196	-42	16.7999992370605	58.7999992370605	107.799995422363	189	2650.19995117188	65.3102254217497	6560.23038578249	0.00113268608414239	0.0162149322316964	0.000536847881151152	6180	1019.19998604911	613952.340927735	17960.6117692917	0.00811656561705457	0.0267216666278067	4189.93203883495	4112.75	4831.69894794353	4608.7998046875	0	0	0	0	0	0	0	0	0	0.001	0.045	0.566	0.365	0.022	0	0	0	0	0	0	0	0	0	0	0	0
553	170927-Plate_008.F4	-156.800003051758	39.2000007629395	11401.599609375	24917.19921875	39599	62894.4390625	147838.59375	26674.4497861343	419024545.70766	0.862263264986696	6.69943288694984	21.2984822569902	6389	30921.5771074778	354985028.221328	18375.693100374	0.0104284172935263	0.000116287827600647	4216.47026138676	4106	4842.60057638434	4628.39990234375	0	0	0	0	0	0	0	0	0	0	0.007	0.069	0.045	0.016	0.013	0.009	0.01	0.007	0.004	0.005	0.003	0.003	0.004	0.002	0.002	0.003
554	170927-Plate_008.F5	-246.399993896484	-51.7999992370605	8.39999961853027	51.7999992370605	96.5999984741211	173.599990844727	60425.3984375	72.906378740357	676402.728073778	0.00304584802821417	0.0171015662125377	0.0237790189692388	6238	6043.57874498869	195010446.527765	18431.3824490973	0.00713218902674888	0.0977118854438933	4247.42393395319	4176.75	4786.80706589464	4583.60009765625	0	0	0	0	0	0	0	0	0	0.002	0.062	0.597	0.323	0.014	0.001	0	0	0	0	0	0	0	0	0	0	0
555	170927-Plate_008.F6	-161	122.219995880127	24668.3500976562	35340.8984375	49439.9482421875	73103.516015625	140546	37593.3173789373	405393040.607795	0.939601494396015	11.0899039904939	31.3105904207347	6424	40006.0235657234	335060873.579549	19674.9176677334	0.00819045616671331	0.00636048228144859	3736.95423412204	3649.75	4656.17501443409	4484.89990234375	0	0	0	0	0	0	0	0	0	0	0.005	0.033	0.019	0.003	0.002	0.002	0.001	0.002	0.001	0.002	0.001	0	0.001	0.001	0	0.001
556	170927-Plate_008.F7	-613.200012207031	32.2000007629395	11166.3994140625	22766.798828125	36121.3984375	59442.59765625	124815.6015625	24789.5315417151	358365240.881058	0.856962624191768	5.99458594037939	14.9024062951788	6341	28914.2507742445	299225017.744912	18219.3232808681	0.0148703061140975	0	4247.69996845923	4167.5	4829.94692865626	4606	0	0	0	0	0	0	0	0	0	0	0.007	0.077	0.046	0.012	0.009	0.008	0.004	0.003	0.004	0.003	0.002	0.001	0.003	0.002	0.002	0.004
557	170927-Plate_008.F8	-432.600006103516	-43.3999977111816	14	54.5999984741211	100.799995422363	176.399993896484	14628.599609375	64.8024280726149	59934.1813038779	0.00186857676736219	0.0193960083182694	0.0154735104183158	6422	3555.76659901937	19005289.4470116	18883.1069459198	0.00698053050116008	0.0911639214477128	3702.02841793834	3610	4570.97899257739	4402.30004882812	0	0	0	0	0	0	0	0	0.001	0.001	0.044	0.6	0.338	0.014	0	0	0	0	0	0	0	0	0	0	0	0
558	170927-Plate_008.F9	-168	-42	14	53.2000007629395	100.799995422363	173.599990844727	392	58.5535170228684	4399.29936075303	0.000159184972938555	0.0167718712086073	0.000470022753851844	6282	392	NA	18206.3234768314	0.007582169735188	0.0491629807504235	3716.68457497612	3601	4557.5744537577	4365.89990234375	0	0	0	0	0	0	0	0	0	0	0.044	0.603	0.337	0.016	0	0	0	0	0	0	0	0	0	0	0	0
559	170927-Plate_008.G1	-225.399993896484	-35	23.7999992370605	71.4000015258789	133	28595.9791015625	98985.6015625	3173.7054482727	101939325.516509	0.114727940003191	0.935793140651241	8.90549406544263	6267	27167.8543120956	238355565.703798	17725.4277512291	0.0348458543366204	0	3656.30939843625	3544.5	4504.13076685322	4310.60009765625	0	0	0	0	0	0	0	0	0	0	0.035	0.507	0.326	0.017	0.002	0.001	0	0	0.001	0	0.001	0	0	0	0.001	0
560	170927-Plate_008.G2	-161	-39.2000007629395	22.3999996185303	70	121.799995422363	203	487.199981689453	74.9035533003873	5588.78215572637	0.00052530204867799	0.0161651028887058	0.000280710759609651	5711	448.933329264323	2634.89227661149	15199.0025821487	0.00743880582780608	0.0794804939077063	4651.9057958326	4559	5031.20621619394	4849.60009765625	0	0	0	0	0	0	0	0	0	0	0.041	0.514	0.41	0.035	0.001	0	0	0	0	0	0	0	0	0	0	0
561	170927-Plate_008.G3	-133	-32.2000007629395	21	61.5999984741211	105	173.599990844727	364	65.3761192529992	4157.11550205985	0	0.0201793318280649	0.000598127307952112	6315	NA	NA	18316.7457746628	0.00673015260121974	0.114033898861341	3625.46088677751	3490.5	4593.75086176035	4405.7998046875	0	0	0	0	0	0	0	0	0	0	0.031	0.575	0.376	0.017	0	0	0	0	0	0	0	0	0	0	0	0
562	170927-Plate_008.G4	-170.800003051758	-49	9.80000019073486	51.7999992370605	99.4000015258789	183.399993896484	72010.3984375	178.328582543203	4549459.69738729	0.00569105691056911	0.0382338707257583	0.179357411781104	6150	21515.8396780831	350548873.392774	17342.1926473865	0.00698510678614562	0.123622578193975	4409.49804878049	4293	4742.21013191533	4511.49975585938	0	0	0	0	0	0	0	0	0	0	0.058	0.594	0.325	0.017	0	0	0	0	0	0	0	0	0	0	0	0
563	170927-Plate_008.G5	-177.800003051758	-40.5999984741211	14	51.7999992370605	95.1999969482422	168	1016.39996337891	56.138724167142	4181.70384440455	0.000154344806297268	0.00927043276671858	0.971893422630678	6479	1016.39996337891	NA	19638.9416417743	0.00748673237300986	0.0483742147815595	3514.81995678345	3352.5	4685.14389082833	4480	0	0	0	0	0	0	0	0	0	0	0.042	0.629	0.317	0.012	0	0	0	0	0	0	0	0	0	0	0	0
564	170927-Plate_008.G6	-250.599990844727	-35	25.1999988555908	71.4000015258789	131.599990844727	20121.7093749999	95099.1953125	2459.8505959929	84409892.6116032	0.0938571874025569	0.683748776113061	6.20207059502689	6414	25559.5228064654	310810538.841883	20001.9753937058	0.0247334381690643	0	3895.31750857499	3785.5	4710.46580592442	4507.30004882812	0	0	0	0	0	0	0	0	0	0	0.033	0.507	0.345	0.021	0.001	0.001	0.001	0	0	0	0	0	0.001	0.001	0.001	0.001
565	170927-Plate_008.G7	-179.199996948242	-47.5999984741211	8.39999961853027	51.7999992370605	98	179.199996948242	62244	185.448257366472	4323286.64567983	0.00737534070867404	0.0473871787514709	0.262544922276277	6237	17766.791020269	280169999.972022	18286.0479861855	0.00804716146283143	0.0349829665781944	4071.95614878948	3983.5	4736.06950656584	4545.7998046875	0	0	0	0	0	0	0	0	0	0	0.053	0.603	0.32	0.015	0	0.001	0	0	0	0	0	0	0	0	0	0
566	170927-Plate_008.G8	-147	-43.3999977111816	15.3999996185303	54.5999984741211	100.799995422363	173.599990844727	376.600006103516	59.5742248141807	4415.63382184101	0	0.0171639070950972	0.000475998039277531	6394	NA	NA	19222.0336666571	0.00715375810759252	0.0774556768414011	3742.49327494526	3612.5	4606.75444187788	4422.60009765625	0	0	0	0	0	0	0	0	0	0	0.046	0.598	0.342	0.014	0	0	0	0	0	0	0	0	0	0	0	0
567	170927-Plate_008.G9	-176.399993896484	-42	14	56	100.799995422363	177.800003051758	389.199981689453	59.6633466732414	4564.70104730519	0.000154130702836005	0.0162141952579385	0.000406273278234568	6488	389.199981689453	NA	19240.3655247063	0.00658020217432767	0.147900839633081	3865.45422318126	3781	4538.99822792966	4349.7998046875	0	0	0	0	0	0	0	0	0	0	0.043	0.594	0.346	0.018	0	0	0	0	0	0	0	0	0	0	0	0
568	170927-Plate_008.H1	-168	-33.5999984741211	23.7999992370605	71.4000015258789	133	27500.198828125	88953.1953125	3185.04213328693	108069904.447131	0.111591962905719	1.06198825393342	14.1351929263735	6470	28016.3651093459	274586835.641637	19984.3797053814	0.0331298602578631	0	3543.48755795981	3428	4549.06060406126	4383.39990234375	0	0	0	0	0	0	0	0	0	0	0.032	0.509	0.328	0.019	0.001	0.001	0.001	0	0.001	0	0.001	0.001	0	0.001	0.001	0.001
569	170927-Plate_008.H2	-165.199996948242	-37.7999992370605	25.1999988555908	70	120.400001525879	198.800003051758	478.799987792969	74.0029217216641	5302.15681222081	0.000671930119267596	0.0176623843958809	0.000337286737294713	5953	445.549995422363	566.276528523847	17976.6547194712	0.00627857799868801	0.220419830425991	4398.46539559886	4281.5	5052.54653038154	4851	0	0	0	0	0	0	0	0	0	0	0.038	0.514	0.42	0.028	0.001	0	0	0	0	0	0	0	0	0	0	0
570	170927-Plate_008.H3	-135.800003051758	-37.7999992370605	21	63	110.599998474121	193.199996948242	471.799987792969	68.3628404165971	4872.3710704353	0.000468384074941452	0.0191599007070409	0.00049325192569674	6405	426.999989827474	1836.51975219728	19533.9718501519	0.0067396315774903	0.106434729101582	3883.65480093677	3773.5	4814.95904646791	4666.19970703125	0	0	0	0	0	0	0	0	0	0	0.037	0.558	0.38	0.024	0	0	0	0	0	0	0	0	0	0	0	0
571	170927-Plate_008.H4	-155.399993896484	-43.3999977111816	14	58.7999992370605	107.799995422363	191.800003051758	54017.59765625	135.101978633126	2437521.40975893	0.00628930817610063	0.0314476809725161	0.127854823072443	6360	11516.2247634888	262938019.856873	18745.7227496618	0.00670767042730535	0.132776941948785	4451.2733490566	4360	4945.1230591588	4768.39990234375	0	0	0	0	0	0	0	0	0	0	0.046	0.568	0.356	0.024	0.002	0.001	0	0	0	0	0	0	0	0	0	0
572	170927-Plate_008.H5	-173.599990844727	-46.2000007629395	12.5999994277954	57.3999977111816	105	176.399993896484	401.799987792969	60.4841682614578	4834.14215498031	0.000313479623824451	0.0147771870125883	0.000353281647647666	6380	395.499984741211	79.3800769043155	19845.8010418771	0.00728303458318221	0.0727274755952267	4250.09435736677	4164.75	4864.33414654866	4683	0	0	0	0	0	0	0	0	0	0	0.051	0.573	0.358	0.017	0	0	0	0	0	0	0	0	0	0	0	0
573	170927-Plate_008.H6	-165.199996948242	-40.5999984741211	26.6000003814697	77	140	21742.9095703125	94402	2539.92316776894	86744038.2153163	0.094547193877551	0.58019831786394	4.21425218291843	6272	26180.030210807	300564144.674248	19926.1333439773	0.0256904919724095	0	4505.97664221939	4436.25	4918.4061655317	4704	0	0	0	0	0	0	0	0	0	0	0.04	0.466	0.37	0.029	0.001	0.001	0.001	0.001	0	0	0	0	0.001	0.001	0.001	0.002
574	170927-Plate_008.H7	-172.199996948242	-39.2000007629395	15.3999996185303	56	100.799995422363	183.399993896484	60558.3984375	193.073707799544	3589907.29269389	0.0125328794677394	0.0592129298941207	0.367811541174701	6463	10749.4071610062	175363937.143753	19069.7497578119	0.00762137749341362	0.0414174363469366	3722.73595853319	3586.5	4706.67601311371	4516.39990234375	0	0	0	0	0	0	0	0	0	0	0.042	0.595	0.334	0.016	0.002	0	0.001	0	0.001	0.001	0	0	0	0	0	0
575	170927-Plate_008.H8	-245	-40.5999984741211	16.7999992370605	60.2000007629395	105	183.399993896484	442.399993896484	63.4536590281343	4782.60348592895	0.000459418070444104	0.0172802166587092	0.000448401696647056	6530	414.399993896484	658.559897460975	20118.435169507	0.00704676240421776	0.0790030225300573	3904.0904287902	3800.5	4704.99406992516	4509.39990234375	0	0	0	0	0	0	0	0	0	0	0.044	0.575	0.361	0.019	0	0	0	0	0	0	0	0	0	0	0	0
576	170927-Plate_008.H9	-177.800003051758	-43.3999977111816	14	56	103.599998474121	180.739991760253	369.600006103516	60.6909303635992	4686.32175839212	0	0.0168211980383392	0.000464491234069284	6539	NA	NA	18986.9950062733	0.00675295441755768	0.11263416485385	3857.33858388133	3744	4607.7812341695	4446.39990234375	0	0	0	0	0	0	0	0	0	0	0.047	0.585	0.348	0.019	0	0	0	0	0	0	0	0	0	0	0	0
[truncated: 161 more columns]
