# Supplementary material for: Harmonious genetic combinations rewire regulatory networks and flip gene essentiality
Source: Nat Commun. 2019 Aug 14;10:3657. doi: 10.1038/s41467-019-11523-z (PMC6694120; doi:10.1038/s41467-019-11523-z)
Supplement: Supplementary file 4 — Source Data [file 41467_2019_11523_MOESM4_ESM.zip › Source Data Experiment3.txt]

id	samp_id.glu	yfp.min.glu	yfp.5th.glu	yfp.25th.glu	yfp.median.glu	yfp.75th.glu	yfp.95th.glu	yfp.max.glu	yfp.mean.glu	yfp.variance.glu	fracon.glu	mean.norm.fsc.glu	var.norm.fsc.glu	N.glu	mean.on.fraction.glu	var.on.fraction.glu	cells.per.sec.glu	dip.stat.glu	dip.pval.glu	mean.fsc.glu	median.fsc.glu	mean.ssc.glu	median.ssc.glu	FITC.saturation.corrected.glu	pct.oversaturation.glu	dens.-0.5.glu	dens.-0.45.glu	dens.-0.39.glu	dens.-0.34.glu	dens.-0.29.glu	dens.-0.23.glu	dens.-0.18.glu	dens.-0.13.glu	dens.-0.07.glu	dens.-0.02.glu	dens.0.03.glu	dens.0.09.glu	dens.0.14.glu	dens.0.19.glu	dens.0.25.glu	dens.0.3.glu	dens.0.35.glu	dens.0.41.glu	dens.0.46.glu	dens.0.51.glu	dens.0.57.glu	dens.0.62.glu	dens.0.67.glu	dens.0.73.glu
Plate_001 180324-Plate_001.A1 180405	180404-Plate_001.A1	-228.199996948242	-56	4.19999980926514	47.5999984741211	96.5999984741211	177.800003051758	81611.6015625	118.993628947525	1255926.25830747	0.00198150594451783	0.0133216478359085	0.0271492745731504	6056	12049.683283488	531796171.303578	14647.3391336818	0.00652202149781317	0.223417981773134	5632.38375165125	5449.75	4964.3541432712	4713.7998046875	0	0	0	0	0	0	0	0	0	0.0011558784676354	0.0696829590488771	0.598249669749009	0.311426684280053	0.017338177014531	0.000660501981505945	0	0.000165125495376486	0.000165125495376486	0.000330250990752972	0	0	0	0	0	0	0
Plate_001 180324-Plate_001.A10 180405	180404-Plate_001.A10	-231	-49	7	49	92.4000015258789	166.599990844727	74187.3984375	126.456007882189	1470254.2978647	0.001657824933687	0.0203747350063135	0.133398588520021	6032	17567.4797302246	642026160.015436	14824.0777493771	0.00733578925581611	0.0923243166659148	4917.24917108753	4709.25	4536.95778067106	4298	0	0	0	0	0	0	0	0	0	0.000331564986737401	0.0563660477453581	0.621684350132626	0.308355437665782	0.011604774535809	0.000828912466843501	0.0001657824933687	0	0	0	0	0	0	0	0	0	0
Plate_001 180324-Plate_001.A11 180405	180404-Plate_001.A11	-180.599990844727	-50.3999977111816	7	47.5999984741211	92.4000015258789	165.199996948242	2276.39990234375	81.8107658783191	6286.30540973035	0.00181308719301137	0.0121399930726145	0.000434613848340795	6067	908.727247758345	344236.124741301	14884.1823178466	0.00689972702896828	0.15122142264726	4837.92698203395	4617.5	4463.91042137618	4246.19970703125	0	0	0	0	0	0	0	0	0	0.000659304433822317	0.0596670512609197	0.626339212131202	0.298994560738421	0.012526784242624	0.000824130542277897	0	0.000494478325366738	0	0.000329652216911159	0	0	0.000164826108455579	0	0	0	0
Plate_001 180324-Plate_001.A12 180405	180404-Plate_001.A12	-217	-61.5999984741211	7	53.2000007629395	103.599998474121	195.859999084472	112390.6015625	192.682197262773	4261250.71604043	0.00562851782363977	0.0208043447881922	0.0944696469966686	5863	11820.3695613977	637668199.341844	14724.7487992027	0.00733258340827833	0.105083384994278	5704.81519699812	5511	4630.59245013751	4407.19970703125	0	0	0	0	0	0	0	0	0	0.00136448916936722	0.073341292853488	0.564557393825686	0.330035817840696	0.0247313661947808	0.00204673375405083	0.00136448916936722	0.000341122292341805	0	0	0.000170561146170902	0	0	0.000341122292341805	0	0.000341122292341805	0
Plate_001 180324-Plate_001.A2 180405	180404-Plate_001.A2	-252	30.7999992370605	3165.39990234375	23375.798828125	39488.3984375	65416.81875	242375	39792.1019288618	495071849.964628	0.872846595570139	5.54850519721772	20.5474286906285	6095	29217.7821440159	459107478.084104	16609.504018008	0.00661477411676671	0.0884525541823509	4840.33527481542	4697	4578.97750890042	4382	0	0	0	0	0	0	0	0	0	0.000492206726825267	0.00984413453650533	0.0743232157506153	0.0334700574241181	0.00902378999179656	0.0106644790812141	0.014766201804758	0.0142739950779327	0.0164068908941756	0.016078753076292	0.0144380639868745	0.0162428219852338	0.0118129614438064	0.00853158326497129	0.00853158326497129	0.00803937653814602	0.00672682526661198
Plate_001 180324-Plate_001.A3 180405	180404-Plate_001.A3	-702.799987792969	-67.1999969482422	33.5999984741211	105	302.749992370605	1721.01997680664	69566	623.330182173542	2757907.48305766	0.216390728476821	-0.13091246687976	198.617520003058	6040	1583.10647996291	10899344.4849889	14051.1599722824	0.00481847088269485	0.656164970165702	4237.42127483444	4051.25	4497.34694294708	4259.49975585938	0	0	0.000165590329524756	0.000662361318099023	0.00182149362477231	0.00198708395429707	0.00546448087431694	0.00529889054479218	0.00844510680576254	0.00910746812386157	0.035270740188773	0.349892366285809	0.281834740851134	0.0819672131147541	0.049511508527902	0.0382513661202186	0.0296406689849313	0.0240105977810896	0.0192084782248717	0.0122536843848319	0.0124192747143567	0.00943864878291108	0.00629243252194072	0.00612684219241596	0.00215267428382182	0.00231826461334658
Plate_001 180324-Plate_001.A4 180405	180404-Plate_001.A4	-189	-65.7999954223633	0	44.7999992370605	95.1999969482422	177.800003051758	819	78.1654770359863	5633.45076352787	0.000689417442261289	0.00874101454611469	0.000206686418414506	5802	545.299995422363	36143.0558483889	14433.0703608646	0.00710912405119989	0.164089722979173	5589.05816959669	5362.25	4888.28547617437	4665.49975585938	0	0	0	0	0	0	0	0	0	0.0015511892450879	0.0846259910375732	0.58841778697001	0.306963116166839	0.0177524991382282	0.000517063081695967	0	0.000172354360565322	0	0	0	0	0	0	0	0	0
Plate_001 180324-Plate_001.A5 180405	180404-Plate_001.A5	-204.399993896484	-57.3999977111816	2.79999995231628	47.5999984741211	95.1999969482422	172.199996948242	116536	149.972822565437	3210653.52871859	0.00187681283057499	0.0167545559264944	0.0697741200177342	5861	24328.1817405007	1231424712.43547	13814.2515378722	0.00706594885598923	0.156838516629964	5652.95700392425	5396	4877.19814138212	4621.39990234375	0	0	0	0	0	0	0	0	0	0.00136495478587272	0.0723426036512541	0.604163112096912	0.305238013990787	0.0148438832963658	0.000511858044702269	0	0	0	0	0	0.00017061934823409	0	0	0	0	0.00017061934823409
Plate_001 180324-Plate_001.A6 180405	180404-Plate_001.A6	-180.599990844727	-51.7999992370605	5.59999990463257	51.7999992370605	98	197.399993896484	61768	154.896518998274	1210870.06714896	0.0125235889517928	0.0219042205060213	0.0533861936132842	5829	3606.51497786012	84963612.4752919	14003.6061490219	0.00749540054872232	0.0922080274827277	4918.19763252702	4687.5	4803.10017842914	4569.60009765625	0	0	0	0	0	0	0	0	0	0.000857780065191285	0.061417052667696	0.598215817464402	0.302453250986447	0.0245325098644707	0.00411734431291817	0.00188711614342083	0.00137244810430606	0.00137244810430606	0.000514668039114771	0.000686224052153028	0.000857780065191285	0.000171556013038257	0	0	0	0
Plate_001 180324-Plate_001.A7 180405	180404-Plate_001.A7	-190.399993896484	-51.7299991607666	7	47.5999984741211	89.5999984741211	163.730002593994	4860.7998046875	79.5088187676388	8193.55374450247	0.000499833388870377	0.0142460092783909	0.0131975203110702	6002	1906.79992675781	6545088.21883302	13953.7093809843	0.00787736853310624	0.0510037244338325	4731.4026991003	4554.75	4371.79522859649	4151.69995117188	0	0	0	0	0	0	0	0	0	0.000333222259246918	0.0608130623125625	0.635454848383872	0.292235921359547	0.0106631122959014	0.000333222259246918	0	0	0	0	0	0	0	0	0	0	0.000166611129623459
Plate_001 180324-Plate_001.A8 180405	180404-Plate_001.A8	-217	30.7999992370605	2522.80004882812	25062.798828125	42273	70676.48125	149683.796875	42299.4476620475	570786238.481187	0.869579554822754	5.27335923837598	17.5141247986832	6065	31175.559163938	530159040.427989	16713.2133959358	0.00882041181029583	0.00390103720710833	5230.14962901896	5103	4297.00850086385	4107.60009765625	0	0	0	0	0	0	0	0	0	0.000494641384995878	0.0108821104699093	0.071558120362737	0.0361088211046991	0.0112118713932399	0.0120362737015664	0.0161582852431987	0.0186314921681781	0.0178070898598516	0.0158285243198681	0.0159934047815334	0.013520197856554	0.0130255564715581	0.0125309150865622	0.00791426215993405	0.00873866446826051	0.00643033800494641
Plate_001 180324-Plate_001.A9 180405	180404-Plate_001.A9	-779.799987792969	-75.5999984741211	16.7999992370605	71.4000015258789	149.800003051758	650.439990234374	36142.3984375	239.335218327433	495084.314661972	0.0887750041329145	0.0301313675935171	0.0348900269314989	6049	1080.79997864338	4479965.12700621	15165.5415889411	0.00536003236245955	0.493917972150425	4866.84154405687	4646.5	4438.24872483039	4205.60009765625	0	0	0.000496195831955012	0.00132318888521336	0.00198478332782005	0.00297717499173007	0.00413496526629176	0.0056235527621568	0.00777373470062851	0.00744293747932517	0.043665233212041	0.457492557062521	0.308799206086669	0.0686404234204433	0.0302679457492557	0.0185246443929871	0.0138934832947403	0.00992391663910023	0.00628514720476348	0.00347337082368508	0.00264637777042673	0.00132318888521336	0.00115779027456169	0.000330797221303341	0.000330797221303341	0.000661594442606682
Plate_001 180324-Plate_001.B1 180405	180404-Plate_001.B1	-183.399993896484	-49	8.39999961853027	47.5999984741211	88.1999969482422	154	578.200012207031	77.3531040508209	3977.1706300847	0.000166417041105009	0.00530743867753718	0.472560214869422	6009	578.200012207031	NA	14769.7347738289	0.00776652113822345	0.056794440139927	4487.5777167582	4311	4411.2065460972	4202.7998046875	0	0	0	0	0	0	0	0	0	0.000499251123315027	0.0559161258112831	0.647528706939591	0.287735064070561	0.00815443501414545	0	0.000166417041105009	0	0	0	0	0	0	0	0	0	0
Plate_001 180324-Plate_001.B10 180405	180404-Plate_001.B10	-285.600006103516	-51.7999992370605	5.59999990463257	43.3999977111816	85.4000015258789	155.399993896484	471.799987792969	74.2173564091419	4119.77499442648	0.00099387112804373	0.00800816440283147	0.195502980954759	6037	425.366663614909	778.838210367939	14051.3728121988	0.00843476404014521	0.028414397073649	4582.01722709955	4380	4426.57799110078	4228	0	0	0	0	0	0	0	0	0.000165645188007288	0.000331290376014577	0.0611230743746894	0.654961073380818	0.274971012092099	0.00745403346032798	0.00099387112804373	0	0	0	0	0	0	0	0	0	0	0
Plate_001 180324-Plate_001.B11 180405	180404-Plate_001.B11	-228.199996948242	-64.4000015258789	1.39999997615814	46.2000007629395	92.4000015258789	166.529991149902	336	75.8347405673898	4957.63607719301	0	0.00885741104646722	0.000194722356732195	5822	NA	NA	13582.4660647528	0.00681049716213902	0.201854827366413	5572.60048093439	5379.25	4631.22012338537	4417	0	0	0	0	0	0	0	0	0	0.00171762281003092	0.0833047062864995	0.589144623840605	0.313466162830642	0.0123668842322226	0	0	0	0	0	0	0	0	0	0	0	0
Plate_001 180324-Plate_001.B12 180405	180404-Plate_001.B12	-229.599990844727	-53.2000007629395	8.39999961853027	50.3999977111816	93.7999954223633	166.599990844727	429.799987792969	82.9933044311045	4422.92571655453	0.0003339455668726	0.0107429714005988	0.000215812350930676	5989	412.999984741211	564.480205078144	14405.2624054173	0.00735879762759734	0.0894405423728527	5160.16188011354	4992	4672.20339449636	4489.7998046875	0	0	0	0	0	0	0	0	0	0.0010018367006178	0.0614459843045584	0.607947904491568	0.317749206879279	0.0115211220571047	0.0003339455668726	0	0	0	0	0	0	0	0	0	0	0
Plate_001 180324-Plate_001.B2 180405	180404-Plate_001.B2	-186.199996948242	-50.3999977111816	4.19999980926514	43.3999977111816	85.4000015258789	155.399993896484	495.600006103516	72.8892611512438	4111.10005718388	0.000489316587832327	0.011472880404762	0.00177522535209678	6131	453.59999593099	2271.64082885751	14270.0257036314	0.00855003495150963	0.0228410873452538	4744.76732996249	4560.5	4398.62524061649	4191.60009765625	0	0	0	0	0	0	0	0	0	0.000815527646387213	0.0587179905398793	0.659761865927255	0.271570706246942	0.00864459305170445	0.000489316587832327	0	0	0	0	0	0	0	0	0	0	0
Plate_001 180324-Plate_001.B3 180405	180404-Plate_001.B3	-194.599990844727	-60.2000007629395	-1.39999997615814	42	88.1999969482422	165.199996948242	376.600006103516	72.338653245977	4828.39240420345	0	0.00895256934922581	0.000216579209097756	5987	NA	NA	14128.5466571072	0.00710900473933649	0.153738491414851	5280.67145481877	5107.5	4426.6900181717	4228	0	0	0	0	0	0	0	0	0	0.000501085685652247	0.0820110238850844	0.619508936028061	0.285785869383665	0.012193085017538	0	0	0	0	0	0	0	0	0	0	0	0
Plate_001 180324-Plate_001.B4 180405	180404-Plate_001.B4	-148.399993896484	-50.3999977111816	7	43.3999977111816	85.4000015258789	159.599990844727	359.799987792969	74.9244397223228	4010.86165271991	0	0.0213631286616504	0.41256411933451	5983	NA	NA	14395.0819910281	0.00799062433411464	0.0460455182184872	4588.87071703159	4420.5	4447.68807436092	4230.7998046875	0	0	0	0	0	0	0	0	0	0	0.059334781881999	0.657529667390941	0.272605716195888	0.0105298345311717	0	0	0	0	0	0	0	0	0	0	0	0
Plate_001 180324-Plate_001.B5 180405	180404-Plate_001.B5	-194.599990844727	-60.2000007629395	0	42	89.5999984741211	168	352.799987792969	72.205834111609	4882.30031512543	0	0.00848263678575411	0.000197018299425162	5897	NA	NA	14401.1372316305	0.00821917808219178	0.0479196836083285	5483.31804307275	5284	4585.39378444134	4335.7998046875	0	0	0	0	0	0	0	0	0	0.000678311005596066	0.0810581651687299	0.62235034763439	0.283534000339155	0.0123791758521282	0	0	0	0	0	0	0	0	0	0	0	0
Plate_001 180324-Plate_001.B6 180405	180404-Plate_001.B6	-184.800003051758	-47.8099987030029	5.59999990463257	44.7999992370605	85.4000015258789	155.399993896484	462	73.8000795081342	3853.11086674795	0.000340251786321878	0.0164867727218816	0.0676457747909417	5878	434.699996948242	1490.58033325197	13872.1596535695	0.00906707450294953	0.0137105451713144	4418.86628104798	4224.5	4342.19709919569	4137	0	0	0	0	0	0	0	0	0	0.000170125893160939	0.0546104117046615	0.664001361007145	0.275774072813882	0.00510377679482817	0.000340251786321878	0	0	0	0	0	0	0	0	0	0	0
Plate_001 180324-Plate_001.B7 180405	180404-Plate_001.B7	-183.399993896484	-57.3999977111816	2.79999995231628	44.7999992370605	89.5999984741211	159.599990844727	343	73.9159898086702	4415.76663913124	0	0.00963447387834741	0.000221197886155854	5990	NA	NA	14381.9290607019	0.00922457336806761	0.0113285987593488	5138.6540066778	4978	4546.36997054009	4354.69995117188	0	0	0	0	0	0	0	0	0	0.000500834724540901	0.0721202003338898	0.627045075125209	0.291151919866444	0.00918196994991653	0	0	0	0	0	0	0	0	0	0	0	0
Plate_001 180324-Plate_001.B8 180405	180404-Plate_001.B8	-173.599990844727	-50.3999977111816	2.79999995231628	43.3999977111816	84	155.399993896484	494.199981689453	71.6972637081128	4054.59409160609	0.000161629222563439	0.000859213198797059	0.733206717514831	6187	494.199981689453	NA	14601.7145537297	0.0083608532067392	0.0305162111772198	4600.06675286892	4403.5	4408.060017634	4186	0	0	0	0	0	0	0	0	0	0.000161629222563439	0.0602877000161629	0.668498464522386	0.262809115888153	0.00808146112817197	0.000161629222563439	0	0	0	0	0	0	0	0	0	0	0
Plate_001 180324-Plate_001.B9 180405	180404-Plate_001.B9	-200.199996948242	-60.2000007629395	0	44.7999992370605	91	165.199996948242	471.799987792969	74.3406552834564	4834.16042079754	0.00016750418760469	0.00866996515577522	0.000196031297295599	5970	471.799987792969	NA	13634.7620179339	0.00774238824616952	0.0778915394664065	5546.72345058626	5315.25	4623.76326910431	4374.30004882812	0	0	0	0	0	0	0	0	0	0.00150753768844221	0.0800670016750419	0.608877721943049	0.296482412060302	0.0128978224455611	0.00016750418760469	0	0	0	0	0	0	0	0	0	0	0
Plate_001 180324-Plate_001.C1 180405	180404-Plate_001.C1	-204.399993896484	-22.3999996185303	63	435.399993896484	5544	17332	63742	5968.90592902419	39448712.6124751	0.510666015306953	0.804354675982981	1.62778820402204	6141	7415.17799802702	50927507.2360178	15491.3514628237	0.0356739078455245	0	4973.38161537209	4791	4548.45720858093	4361	0	0	0	0	0	0	0	0	0	0.000651359713401726	0.026054388536069	0.261195245074092	0.148835694512294	0.0517830972154372	0.0322423058133854	0.0224719101123595	0.0213320306139065	0.0185637518319492	0.0164468327633936	0.0169353525484449	0.0193779514737013	0.0174238723334962	0.0218205503989578	0.0175867122618466	0.0174238723334962	0.0244259892525647
Plate_001 180324-Plate_001.C10 180405	180404-Plate_001.C10	-523.599975585938	-30.7999992370605	67.1999969482422	672	7876.39990234375	18935.56015625	53284	7344.75061672353	47109909.7370886	0.545789385568391	1.06130120056793	1280.00564451926	5973	8567.42953776728	53525009.2532122	14284.7470084134	0.0287722179083572	0	4510.95638707517	4351	4219.93885268539	4015.19995117188	0	0	0	0	0	0.000334840113845639	0.000167420056922819	0.00184162062615101	0.00251130085384229	0.00468776159383894	0.0276243093922652	0.236229700318098	0.13242926502595	0.0467101958814666	0.0338188514984095	0.024108488196886	0.0184162062615101	0.0128913443830571	0.0164071655784363	0.0140632847815168	0.0145655449522853	0.0154026452368994	0.0164071655784363	0.0165745856353591	0.0172442658630504	0.0195881466599699
Plate_001 180324-Plate_001.C11 180405	180404-Plate_001.C11	-343	-40.5999984741211	35	106.400001525879	385	2614.14996337891	30394	850.079464360233	2253608.00080456	0.249589221163326	0.129450115270583	0.247217413482984	6086	1934.79904421919	6426141.44645626	15074.404429924	0.00501519488627013	0.562172218227383	4685.48307591193	4456.25	4230.58254255733	4013.80004882812	0	0	0	0	0	0	0	0.000164311534669734	0.0014788038120276	0.00558659217877095	0.035819914558002	0.373151495234965	0.256818928688794	0.0750903713440684	0.0499507065395991	0.0354912914886625	0.0267827801511666	0.0243181071311206	0.0193887610910286	0.0207032533683865	0.0151166611896155	0.0115018074268814	0.00953006901084456	0.00953006901084456	0.00837988826815642	0.00575090371344068
Plate_001 180324-Plate_001.C12 180405	180404-Plate_001.C12	-231	-19.6000003814697	89.5999984741211	3348.09997558594	19999	38246.8796875	108861.1953125	17536.447238123	195858523.101782	0.600728155339806	2.0029670532916	5.24783105161105	5768	18664.4093764532	188068233.702477	14453.865433287	0.0467677751571352	0	5610.35159500693	5470.5	4401.37783669566	4218.19970703125	0	0	0	0	0	0	0	0	0	0.000520110957004161	0.0244452149791956	0.208044382801664	0.133148404993065	0.0325936199722607	0.0249653259361997	0.0216712898751734	0.0145631067961165	0.0124826629680999	0.00745492371705964	0.00624133148404993	0.00346740638002774	0.00433425797503467	0.00381414701803051	0.00520110957004161	0.00502773925104022	0.00572122052704577
Plate_001 180324-Plate_001.C2 180405	180404-Plate_001.C2	-228.199996948242	39.2000007629395	2188.19995117188	17984.400390625	33742.80078125	58652.30078125	129123.3984375	33238.1247670663	394031139.250269	0.870065043109968	Inf	NA	6611	24476.1767022102	375668055.223368	17391.8619364417	0.00455950440803327	0.552081180810094	3723.26077749206	3525.5	3906.83260459825	3747.80004882812	0	0	0	0	0	0	0	0	0	0.000302526092875511	0.00786567841476327	0.0608077446679776	0.0343367115413704	0.0257147178944184	0.0237482982907276	0.0220844047799123	0.0192104068975949	0.0199667221297837	0.0137649372258357	0.0139162002722735	0.0107396762970806	0.00983209801845409	0.00998336106489185	0.0102858871577674	0.00847073060051429	0.0107396762970806
Plate_001 180324-Plate_001.C3 180405	180404-Plate_001.C3	-621.599975585938	-7	197.399993896484	5095.99975585938	20531	42101.919921875	126625.796875	18767.4750326183	220236747.890592	0.687601428107757	2.76386370705589	12.3599366411892	6162	17454.8504504919	226151616.41083	15265.6401695988	0.0274650459504242	0	4721.33138591366	4550.25	4450.18369476209	4276.30004882812	0	0	0	0.000162284972411555	0	0.000162284972411555	0	0.0017851346965271	0.00113599480688088	0.00259655955858487	0.019311911716975	0.131126257708536	0.105160662122687	0.0493346316131126	0.0408958130477118	0.0360272638753651	0.0254787406686141	0.0181759169100941	0.0131450827653359	0.00989938331710484	0.00632911392405063	0.00746510873093152	0.00795196364816618	0.00697825381369685	0.00665368386887374	0.00925024342745862
Plate_001 180324-Plate_001.C4 180405	180404-Plate_001.C4	-232.399993896484	-22.3999996185303	89.9499988555908	2318.40002441406	12552.3999023438	26215.2790039063	74291	11379.307461649	91974429.1976979	0.616803953871499	1.53967792062979	3.88172000144287	6070	11780.6606413279	96606817.278896	14589.5426801942	0.0239766771798844	0	4996.68154859967	4780.5	4608.44334984266	4410	0	0	0	0	0	0	0	0	0	0.000823723228995058	0.0268533772652389	0.206754530477759	0.105930807248764	0.0418451400329489	0.0301482701812191	0.0210873146622735	0.0197693574958814	0.0123558484349259	0.0102141680395387	0.0115321252059308	0.0108731466227348	0.0118616144975288	0.0130148270181219	0.0128500823723229	0.0151565074135091	0.0169686985172982
Plate_001 180324-Plate_001.C5 180405	180404-Plate_001.C5	-182	-25.1999988555908	46.2000007629395	141.399993896484	962.850006103516	4803.60974121093	52393.59765625	1623.40231364877	6292231.5021659	0.35579781962339	0.271813918986868	1.81486749206616	6054	2770.72409301304	13025316.6762704	14741.6534205703	0.00855466160001834	0.00961540446700671	4339	4197.75	4185.13828114515	4006.80004882812	0	0	0	0	0	0	0	0	0	0.000330360092500826	0.0260984473075652	0.335315493888338	0.213742979848034	0.0670630987776677	0.0399735711925999	0.03600925008259	0.0363396101750908	0.0290716881400727	0.0270895275850677	0.0272547076313181	0.0231252064750578	0.0221341261975553	0.0219689461513049	0.0193260654112983	0.0160224644862901	0.0133795837462834
Plate_001 180324-Plate_001.C6 180405	180404-Plate_001.C6	-190.399993896484	-23.7999992370605	81.1999969482422	4649.39990234375	20382.599609375	40358.63984375	144950.390625	18217.9969272559	212514617.598903	0.620804808816163	2.79833840036102	14.0464977657611	5989	18773.5805835365	209599055.706809	14895.8623173786	0.034328137009953	0	4661.81991985306	4513	4185.21121514932	3987.19995117188	0	0	0	0	0	0	0	0	0	0.0006678911337452	0.0248789447320087	0.218901319084989	0.105359826348305	0.0287193187510436	0.0223743529804642	0.0215394890632827	0.0158624144264485	0.0120220404074136	0.00918350308899649	0.00717982968776089	0.0053431290699616	0.0041743195859075	0.0056770746368342	0.0063449657705794	0.00834863917181499	0.00768074803806979
Plate_001 180324-Plate_001.C7 180405	180404-Plate_001.C7	-473.199981689453	-32.2000007629395	50.3999977111816	172.199996948242	1701.69998168945	7892.70981445313	72944.1953125	2517.29219563015	11546651.7048078	0.400680272108844	0.403394787698268	17.1723805039636	5880	3903.40553915804	20059211.4200751	14162.6233014937	0.0156770417829435	0	4933.45629251701	4737.75	4296.94849714422	4104.7998046875	0	0	0	0	0	0	0.000170068027210884	0.000340136054421769	0.000340136054421769	0.00204081632653061	0.0318027210884354	0.303741496598639	0.196768707482993	0.0630952380952381	0.0379251700680272	0.0316326530612245	0.0238095238095238	0.0229591836734694	0.0251700680272109	0.0244897959183673	0.0222789115646259	0.0215986394557823	0.0214285714285714	0.020578231292517	0.0202380952380952	0.022108843537415
Plate_001 180324-Plate_001.C8 180405	180404-Plate_001.C8	-200.199996948242	56	1936.19995117188	20144.599609375	37591.3984375	67517.796875	170240	37392.1281492924	516715905.771092	0.871537807986406	4.37468138687107	13.5834308666213	5885	27488.785539115	496601658.952408	15549.3547015594	0.00833633537797371	0.00925371792434204	5553.41962616822	5366	4347.50045212686	4111.7998046875	0	0	0	0	0	0	0	0	0	0.000679694137638063	0.00900594732370433	0.0479184367034834	0.042820730671198	0.027357689039932	0.0224299065420561	0.0259983007646559	0.0207306711979609	0.0188615123194562	0.0154630416312659	0.0176720475785896	0.0120645709430756	0.0113848768054376	0.00781648258283772	0.00832625318606627	0.00475785896346644	0.010875106202209
Plate_001 180324-Plate_001.C9 180405	180404-Plate_001.C9	-491.399993896484	-25.1999988555908	103.599998474121	1652	15915.8996582031	31724	70672	13896.5190038775	133987633.901864	0.616716122650841	2.12413701358949	29.6349284533851	6066	14396.800764478	138680068.945334	15442.3461227391	0.0336515152450544	0	4628.20796241345	4483.75	4193.62607400141	4003.29992675781	0	0	0	0	0	0.000164853280580284	0.000989119683481701	0.00164853280580284	0.00164853280580284	0.00593471810089021	0.0248928453676228	0.183646554566436	0.115232443125618	0.0474777448071217	0.0400593471810089	0.0290141773821299	0.0204418067919552	0.0153313550939664	0.00923178371249588	0.00890207715133531	0.00708869106495219	0.00576986482030992	0.00708869106495219	0.00642927794263106	0.00890207715133531	0.00906693043191559
Plate_001 180324-Plate_001.D1 180405	180404-Plate_001.D1	-200.199996948242	-58.7999992370605	-1.04999998211861	42	88.1999969482422	163.800003051758	947.799987792969	72.7687010708516	4965.25375762526	0.00135731252120801	0.00864603529351667	0.00019578950622669	5894	505.924991607666	32892.1246414186	14331.6366388413	0.00763925881600565	0.0917442617456974	5455.69256871395	5304	4320.96192166342	4130	0	0	0	0	0	0	0	0	0	0.00118764845605701	0.0758398371224974	0.621649134713268	0.28978622327791	0.0101798439090601	0.00118764845605701	0	0.000169664065151001	0	0	0	0	0	0	0	0	0
Plate_001 180324-Plate_001.D10 180405	180404-Plate_001.D10	-219.800003051758	-49	5.59999990463257	44.7999992370605	86.7999954223633	159.599990844727	60292.3984375	109.312487147172	1000758.01484164	0.00118004045853001	0.0239851919340507	0.369949721035566	5932	18546.1995500837	586556520.463496	14132.5500375805	0.00772955942745895	0.0681554012136937	4831.79416722859	4649.5	4506.99028156098	4288.19970703125	0	0	0	0	0	0	0	0	0	0.000674308833445718	0.0566419420094403	0.653405259608901	0.278995279838166	0.0091031692515172	0.000337154416722859	0.000337154416722859	0	0	0	0	0	0	0	0	0	0
Plate_001 180324-Plate_001.D11 180405	180404-Plate_001.D11	-201.599990844727	-50.3999977111816	7	46.2000007629395	88.1999969482422	156.800003051758	10024	82.6848363432123	30155.5963249236	0.001365886972853	0.0195954729941586	0.321180613616055	5857	3227.34999465942	10387394.5029388	14470.2280064286	0.00815890457920647	0.0429981134474234	4571.34659381936	4378	4462.88440276959	4277	0	0	0	0	0	0	0	0	0	0.000682943486426498	0.0583916680894656	0.650845142564453	0.278640942462011	0.0100734164247908	0.000341471743213249	0	0	0.000170735871606625	0	0.000170735871606625	0	0	0.000170735871606625	0	0.000170735871606625	0.000170735871606625
Plate_001 180324-Plate_001.D12 180405	180404-Plate_001.D12	-205.800003051758	-58.7999992370605	4.19999980926514	51.7999992370605	100.799995422363	184.800003051758	3963.39990234375	89.9944471609328	11543.0056800139	0.00378071833648393	0.0101506730529212	0.00035134217960573	5819	968.545428189364	815657.977221089	13682.8509773639	0.00696785794560575	0.171770622183806	5676.63894139887	5512	4525.90663997888	4326	0	0	0	0	0	0	0	0	0	0.000859254167382712	0.0768173225640144	0.570372916308644	0.32754768860629	0.0206221000171851	0.00206221000171851	0.000343701666953085	0.000343701666953085	0	0.000515552500429627	0	0.000171850833476542	0.000171850833476542	0	0	0.000171850833476542	0
Plate_001 180324-Plate_001.D2 180405	180404-Plate_001.D2	-182	56	2651.59997558594	20078.7998046875	34442.1005859375	60914.069140625	113334.1953125	35105.3681624153	401761459.247793	0.888081395348837	2.15352215567146	97020.1231238017	6192	25329.9294321324	381136451.179591	16586.7023998895	0.00822261676823115	0.00800913323950769	4377.88065245478	4223.25	4194.25951856667	3994.89990234375	0	0	0	0	0	0	0	0	0	0.000645994832041344	0.00581395348837209	0.0537790697674419	0.0318152454780362	0.0193798449612403	0.0227713178294574	0.0242248062015504	0.0218023255813953	0.0176033591731266	0.0164728682170543	0.0137273901808786	0.0122739018087855	0.0104974160206718	0.00742894056847545	0.00694444444444444	0.00662144702842377	0.00759043927648579
Plate_001 180324-Plate_001.D3 180405	180404-Plate_001.D3	-593.599975585938	-56	28	93.7999954223633	294	2193.80004882812	58457	771.5517436793	4013061.4555933	0.221318279926947	0.1097685146801	0.184144165044288	6023	1987.31519781801	15234786.0058914	14758.3043370561	0.00499901980003921	0.595674315630979	4716.90826830483	4527.5	4287.68344133945	4068.39990234375	0	0	0	0	0.000166030217499585	0.000498090652498755	0.00149427195749626	0.00564502739498589	0.00581105761248547	0.00913166196247717	0.0365266478499087	0.389008799601527	0.261995683214345	0.0667441474348331	0.0443300680723892	0.0317117715424207	0.0277270463224307	0.0220820189274448	0.0190934750124523	0.0152747800099618	0.0151087497924622	0.0102938734849743	0.0111240245724722	0.00697326913498257	0.00381869500249045	0.00348663456749128
Plate_001 180324-Plate_001.D4 180405	180404-Plate_001.D4	-232.399993896484	-51.7999992370605	5.59999990463257	43.3999977111816	85.4000015258789	158.199996948242	24137.400390625	86.732159819136	150526.793232126	0.00166389351081531	0.0137270050170489	0.0110986342794423	6010	5339.73990478516	66643995.6853673	14774.7647114059	0.00764967739560362	0.0734269418278938	4822.32628951747	4620	4372.46058914261	4181.09985351562	0	0	0	0	0	0	0	0	0	0.000831946755407654	0.0605657237936772	0.65540765391015	0.271547420965058	0.00981697171381032	0.000332778702163062	0.000332778702163062	0.000332778702163062	0.000166389351081531	0.000166389351081531	0	0	0	0	0	0	0
Plate_001 180324-Plate_001.D5 180405	180404-Plate_001.D5	-233.800003051758	-56	2.79999995231628	42	82.5999984741211	154	39572.3984375	128.56123393448	895481.615006966	0.00252228014124769	0.0194285366738033	1.32781907295079	5947	15150.1464213053	134729044.793068	14309.4300255029	0.00818447524237787	0.0440235001121253	4503.52059862115	4346	4252.04192857628	4061.39990234375	0	0	0	0	0	0	0	0	0	0.000504456028249538	0.0660837397006894	0.660837397006894	0.260971918614427	0.00908020850849168	0.000168152009416513	0	0.000168152009416513	0	0.000168152009416513	0	0	0	0	0	0	0
Plate_001 180324-Plate_001.D6 180405	180404-Plate_001.D6	-217	-64.4000015258789	1.39999997615814	46.2000007629395	95.1999969482422	189	18480	97.695150242721	104981.327116369	0.0101794340924776	0.0107618697312407	0.00109505807229824	5796	1413.40675845389	8079766.25762903	15060.9044852567	0.00808098483280473	0.0588468763281565	5585.53200483092	5412.5	4490.62190186558	4281.19970703125	0	0	0	0	0	0	0	0	0	0.0010351966873706	0.0810904071773637	0.593340234644583	0.293478260869565	0.0208764665286404	0.00483091787439614	0.00189786059351277	0.000862663906142167	0.0005175983436853	0.000345065562456867	0.0005175983436853	0.000172532781228433	0	0.000345065562456867	0	0.000172532781228433	0
Plate_001 180324-Plate_001.D7 180405	180404-Plate_001.D7	-156.800003051758	-60.2000007629395	1.39999997615814	44.7999992370605	89.5999984741211	162.399993896484	16822.400390625	79.2826545191603	53587.5299491608	0.00203977562468129	0.00941123000771825	0.00230321414057205	5883	2038.86668650309	21868587.877501	13954.4024105309	0.00807668927444758	0.053323337432609	5598.26721060683	5405.5	4498.62803881002	4261.60009765625	0	0	0	0	0	0	0	0	0	0.000169981302056774	0.0814210436851946	0.617372089070202	0.288288288288288	0.0107088220295767	0.00118986911439742	0.000169981302056774	0.000339962604113548	0	0	0	0.000169981302056774	0	0	0	0	0
Plate_001 180324-Plate_001.D8 180405	180404-Plate_001.D8	-156.800003051758	49	1613.14996337891	20122.8994140625	35723.798828125	61205.19921875	121888.1953125	35104.7414386746	422041913.029764	0.871099050203528	4.25581621408989	12.2596514512172	5896	25820.4716039046	399242915.133271	15707.396887631	0.013812967137241	0	5377.15340909091	5262.5	4336.78320018504	4121.60009765625	0	0	0	0	0	0	0	0	0	0.000169606512890095	0.00831071913161465	0.0580054274084125	0.037483039348711	0.0242537313432836	0.0293419267299864	0.0308683853459973	0.0235753052917232	0.0193351424694708	0.016112618724559	0.0135685210312076	0.00864993215739484	0.00797150610583446	0.00695386702849389	0.00763229308005427	0.0067842605156038	0.00610583446404342
Plate_001 180324-Plate_001.D9 180405	180404-Plate_001.D9	-572.599975585938	-60.2000007629395	18.1999988555908	70	148.399993896484	865.200012207031	20560.400390625	323.688696296012	586215.279045825	0.103068712474983	0.0412004792868559	0.0231829952011326	5996	1427.50159170404	3950187.63259235	14218.947880931	0.00566314003166534	0.397354350669865	5144.25391927952	4989.75	4448.71566813178	4258.7998046875	0	0	0	0	0.000166777851901267	0.000166777851901267	0.00116744496330887	0.00116744496330887	0.00300200133422282	0.00683789192795197	0.0568712474983322	0.472981987991995	0.29336224149433	0.0603735823882588	0.0256837891927952	0.0225150100066711	0.0141761174116077	0.00833889259506338	0.0071714476317545	0.00917278185456971	0.00350233488992662	0.00350233488992662	0.00200133422281521	0.00200133422281521	0.00066711140760507	0.00116744496330887
Plate_001 180324-Plate_001.E1 180405	180404-Plate_001.E1	-201.599990844727	-22.3999996185303	71.4000015258789	235.199996948242	1519.35000610352	6771.38005371094	48960.80078125	2187.49626228498	7577601.78496702	0.425938803894298	0.247491686529972	0.196660261604314	5752	3153.56565712442	12435729.9419602	14678.9148807245	0.00793290508275919	0.0292357407798702	5604.58066759388	5454.5	4544.04067029674	4340.69995117188	0	0	0	0	0	0	0	0	0	0.000695410292072323	0.0241655076495132	0.246175243393602	0.215751043115438	0.086230876216968	0.0479833101529903	0.0413769123783032	0.0330319888734353	0.0278164116828929	0.0286856745479833	0.0260778859527121	0.0283379694019472	0.0271210013908206	0.0238178025034771	0.0246870653685675	0.0165159944367177	0.0203407510431154
Plate_001 180324-Plate_001.E10 180405	180404-Plate_001.E10	-364	-14	99.4000015258789	487.199981689453	3897.95001220703	11395.7199707031	40916.3984375	4188.13298558754	17854754.6853881	0.528237585199611	0.60922743588466	0.877833823624487	6162	4986.67647042223	22561930.7055942	14994.7324706846	0.0293819931539405	0	4703.45950989938	4500.25	4347.03422980725	4152.39990234375	0	0	0	0	0	0	0	0.000162284972411555	0.000486854917234664	0.00162284972411555	0.0219084712755599	0.18581629341123	0.184193443687115	0.0751379422265498	0.0477117818889971	0.0344044141512496	0.022233041220383	0.0232067510548523	0.0240181759169101	0.0248296007789679	0.0217461863031483	0.0233690360272639	0.026614735475495	0.0248296007789679	0.026614735475495	0.0292112950340798
Plate_001 180324-Plate_001.E11 180405	180404-Plate_001.E11	-159.599990844727	-40.5999984741211	21	68.5999984741211	135.800003051758	578.200012207031	50913.80078125	285.956237803892	1192418.82110169	0.0784313725490196	0.0474238394782351	0.113376819954271	5967	1484.66407788921	13308717.9325798	13542.1473278451	0.00604026682170483	0.282617074983941	4601.13407072231	4437	4460.45998640717	4296.60009765625	0	0	0	0	0	0	0	0	0	0.000167588402882521	0.040891570303335	0.512317747611865	0.313557901793196	0.053125523713759	0.0281548516842634	0.0154181330651919	0.0108932461873638	0.00603318250377074	0.00469247528071058	0.00351935646053293	0.00368694486341545	0.000837942014412603	0.00117311882017764	0.00134070722306016	0.000837942014412603	0.000837942014412603
Plate_001 180324-Plate_001.E12 180405	180404-Plate_001.E12	-127.400001525879	102.199996948242	2089.14996337891	10276.6997070312	19177.8989257812	33388.4587890625	76829.1953125	19187.7079231093	122299771.995091	0.872089262613195	2.60598559633595	4.98247679931743	6184	14082.3842871673	115431755.006172	15001.3247260924	0.0106085554694526	0.000100889885712996	4995.00751940492	4834	4516.62631334154	4317.59985351562	0	0	0	0	0	0	0	0	0	0	0.00452781371280724	0.0367076326002587	0.0417205692108668	0.0433376455368693	0.0386481241914618	0.0266817593790427	0.0176261319534282	0.0139068564036223	0.0103492884864166	0.00970245795601552	0.0121280724450194	0.00937904269081501	0.013098318240621	0.0152005174644243	0.0184346701164295	0.0213454075032342
Plate_001 180324-Plate_001.E2 180405	180404-Plate_001.E2	-197.399993896484	47.5999984741211	2085.29992675781	20143.19921875	35259.69921875	61044.8984375	127240.3984375	35259.3373643988	417686624.699923	0.873460246360582	5.98870125431816	6072.23872460755	6251	25864.1134083283	394238359.386761	17031.1102279203	0.00945703902380625	0.000877805006257892	4190.71644536874	4018	4302.05143643814	4107.60009765625	0	0	0	0	0	0	0	0	0	0.000319948808190689	0.00703887378019517	0.0587106063029915	0.0337545992641177	0.0259158534634459	0.027355623100304	0.022716365381539	0.0219164933610622	0.0174372100463926	0.0174372100463926	0.0124780035194369	0.00975843864981603	0.00799872020476724	0.00719884818429051	0.00735882258838586	0.00767877139657655	0.0060790273556231
Plate_001 180324-Plate_001.E3 180405	180404-Plate_001.E3	-530.599975585938	116.899997711182	2859.49993896484	13372.7998046875	22766.1000976562	40252.0986328125	97021.3984375	23674.0388893296	181184102.74767	0.891540487162607	3.60091696022647	12.5931234791839	6076	17006.8430598532	172364740.888821	16175.2378122051	0.0100711826597192	0.000363979014732174	4686.91301843318	4512	4372.31213489404	4152.39990234375	0	0	0	0	0	0.000164581961816985	0.000164581961816985	0.00032916392363397	0	0.000658327847267939	0.00510204081632653	0.0347267939433838	0.0339038841342989	0.032258064516129	0.0335747202106649	0.0266622778143515	0.022218564845293	0.0182685977616853	0.0118499012508229	0.00789993416721527	0.010862409479921	0.00822909809084924	0.00806451612903226	0.011026991441738	0.00954575378538512	0.0123436471362739
Plate_001 180324-Plate_001.E4 180405	180404-Plate_001.E4	-172.199996948242	12.5999994277954	229.599990844727	1855	7742	17848.8802734375	58711.80078125	7614.57455824599	41042019.2668278	0.675081016544431	0.905167050616774	1.19907404827819	5863	7168.15622181095	44700278.3596359	14741.1005849887	0.0136848189084417	0	5445.62161009722	5304	4468.47732282128	4270	0	0	0	0	0	0	0	0	0	0.000341122292341805	0.0133037694013304	0.109841378134061	0.122462902950708	0.0769230769230769	0.0544090056285178	0.0327477400648132	0.0257547330718062	0.0254136107794644	0.0201262152481665	0.0201262152481665	0.020979020979021	0.0228551935869009	0.0242196827562681	0.0259252942179771	0.0281425891181989	0.0271192222411735
Plate_001 180324-Plate_001.E5 180405	180404-Plate_001.E5	-379.399993896484	-40.5999984741211	28	84	198.800003051758	1260.55999755859	56124.59765625	478.84600317949	1721603.39671306	0.152350888851969	0.0615189399989402	0.0517408595056087	6019	1564.47478256309	9390600.03672949	15181.5777380484	0.00602554982868708	0.263435742574631	4984.3655092208	4783.5	4552.48451964288	4330.19970703125	0	0	0	0	0	0	0	0.000332281109818907	0.00116298388436617	0.00431965442764579	0.0380461870742648	0.437115799966772	0.288087722212992	0.0772553580328958	0.0405382953979066	0.026748629340422	0.0206014288087722	0.0152849310516697	0.0136235255025752	0.0071440438611065	0.00647948164146868	0.00564877886692142	0.00415351387273633	0.00348895165309852	0.00215982721382289	0.00116298388436617
Plate_001 180324-Plate_001.E6 180405	180404-Plate_001.E6	-126	193.199996948242	3537.09991455078	13848.7998046875	22569.048828125	38715.0388671875	90036.796875	23609.6716288962	160506331.694787	0.907300509337861	2.83554922268769	4.31897568307035	5890	16665.4144902087	151674207.164698	14137.4975125357	0.0148819421753156	0	5416.77843803056	5268.25	4487.3224688959	4288.19970703125	0	0	0	0	0	0	0	0	0	0	0.00254668930390492	0.0241086587436333	0.0300509337860781	0.0351443123938879	0.0393887945670628	0.0307300509337861	0.0241086587436333	0.0159592529711375	0.0098471986417657	0.0100169779286927	0.00696095076400679	0.00764006791171477	0.00797962648556876	0.00797962648556876	0.00933786078098472	0.00848896434634975
Plate_001 180324-Plate_001.E7 180405	180404-Plate_001.E7	-194.599990844727	-39.2000007629395	39.2000007629395	113.400001525879	358.399993896484	2346.12001953125	53662	794.533728155499	2086294.83688575	0.240067057837385	0.090752211815074	0.0682195431445776	5965	1832.60681555125	6357209.87090801	15209.7052795896	0.00419528098475627	0.854806856155878	5607.93218776194	5428	4602.88049126087	4398.7998046875	0	0	0	0	0	0	0	0	0	0.000167644593461861	0.0395641240569992	0.357082984073764	0.273595976529757	0.088013411567477	0.0464375523889355	0.0358759430008382	0.0303436714165968	0.0226320201173512	0.0197820620284996	0.019279128248114	0.01441743503772	0.0105616093880972	0.0085498742665549	0.00821458507963118	0.0046940486169321	0.00536462699077955
Plate_001 180324-Plate_001.E8 180405	180404-Plate_001.E8	-189	53.2000007629395	1914.49993896484	20607.2998046875	35840.6982421875	61438.29765625	124388.6015625	35898.4522498859	422518805.205877	0.872081552121013	7.42955100850052	2028.31501447742	6082	26373.3238635056	396292733.404256	15376.7074001252	0.0128810275705476	1.52480542436884e-06	4401.50106872739	4230.25	4377.04076435926	4188.7998046875	0	0	0	0	0	0	0	0	0	0.000822097994080894	0.00707004274909569	0.0550805656034199	0.0333771785596843	0.0305820453798093	0.0269648142058533	0.0231831634330812	0.0277869121999342	0.0189082538638606	0.0131535679052943	0.0116737915159487	0.00756330154554423	0.0062479447550148	0.00805656034199276	0.00674120355146333	0.00690562315027951	0.0062479447550148
Plate_001 180324-Plate_001.E9 180405	180404-Plate_001.E9	-340.199981689453	98	1033.19995117188	7985.60009765625	15604.3994140625	27976.47890625	75454.3984375	15505.7538974778	93104927.8747019	0.847362514029181	2.73426948562885	379.966280066088	6237	11701.0527778791	89571515.4568354	15235.5232894757	0.0101504290367804	0.000232233031365103	4609.57952541286	4460	4388.12024043213	4216.7998046875	0	0	0	0	0	0	0	0.000160333493666827	0.000160333493666827	0.000481000481000481	0.00320666987333654	0.037999037999038	0.0521083854417188	0.0569183902517236	0.0442520442520443	0.030623697290364	0.0190796857463524	0.0219656886323553	0.0141093474426808	0.0126663459996793	0.0141093474426808	0.0158730158730159	0.0131473464806798	0.0179573512906846	0.0181176847843515	0.0243706910373577
Plate_001 180324-Plate_001.F1 180405	180404-Plate_001.F1	-491.399993896484	-29.3999996185303	56	198.800003051758	2352.70001220703	9909.19960937497	44422	3228.90368700712	16203109.3575521	0.427788844621514	0.525755485227774	14.9101611338326	6024	4730.56841053369	25494269.6634603	15121.0564725291	0.0229180286701394	0	4438.62309096946	4278.75	4511.70746076566	4319.69995117188	0	0	0	0	0	0.000166002656042497	0.00049800796812749	0.00149402390438247	0.00431606905710491	0.00448207171314741	0.0255644090305445	0.272078353253652	0.205511288180611	0.0566069057104914	0.0297144754316069	0.0298804780876494	0.0215803452855246	0.0265604249667995	0.0217463479415671	0.0229083665338645	0.0209163346613546	0.026394422310757	0.0232403718459495	0.022742363877822	0.0217463479415671	0.022742363877822
Plate_001 180324-Plate_001.F10 180405	180404-Plate_001.F10	-144.199996948242	-23.7999992370605	64.4000015258789	268.799987792969	4590.59985351562	14400.1196289062	41029.80078125	4955.55247473142	27561962.3327076	0.461512203447687	0.55626681549815	0.755917623502658	5859	6777.31082822585	35640650.5908341	13730.173910162	0.0432853039995415	0	5737.15045229561	5535.5	4785.04412482399	4540.19970703125	0	0	0	0	0	0	0	0	0	0	0.0266257040450589	0.259771292029357	0.187233316265574	0.0636627410820959	0.0339648404164533	0.0192865676736644	0.0141662399726916	0.0150196279228537	0.0148489503328213	0.0157023382829834	0.017921146953405	0.0175797917733402	0.0189452124935996	0.0165557262331456	0.0182625021334699	0.0244068953746373
Plate_001 180324-Plate_001.F11 180405	180404-Plate_001.F11	-204.399993896484	-43.3999977111816	16.7999992370605	63	127.750001907349	921.200012207031	48549.19921875	331.587477963573	951485.487487439	0.0970647098065377	0.047321293361285	0.0570463729213554	5996	1589.11303128901	7654701.27026112	14465.6008773766	0.00659961165924901	0.176354763769928	4519.77168112075	4377	4514.05989780133	4341.39990234375	0	0	0	0	0	0	0	0	0	0.000166777851901267	0.045530353569046	0.533188792528352	0.278352234823215	0.0450300200133422	0.0220146764509673	0.0156771180787191	0.0138425617078052	0.0121747831887925	0.00767178118745831	0.00550366911274183	0.00517011340893929	0.00483655770513676	0.00316877918612408	0.00183455637091394	0.00100066711140761	0.00116744496330887
Plate_001 180324-Plate_001.F12 180405	180404-Plate_001.F12	-326.199981689453	-11.1999998092651	116.199996948242	5899.60009765625	17178	32879	101781.3984375	15559.4147842885	138329305.332625	0.643226128978504	2.29511743928517	8.18864905596381	6001	15459.4253770976	130743719.88158	14207.8642065296	0.0341989480017724	0	4743.22421263123	4577.5	4472.45844717205	4284	0	0	0	0	0	0	0	0	0.000166638893517747	0.000666555574070988	0.0184969171804699	0.179803366105649	0.112814530911515	0.0436593901016497	0.0313281119813364	0.0204965839026829	0.012497917013831	0.00766538910181636	0.00749875020829862	0.00399933344442593	0.00599900016663889	0.00516580569905016	0.00483252791201466	0.00766538910181636	0.0108315280786536	0.0128311948008665
Plate_001 180324-Plate_001.F2 180405	180404-Plate_001.F2	-155.399993896484	29.3999996185303	970.200012207031	15916.599609375	31102.3994140625	56953.959375	116740.3984375	30574.0496875515	378848899.599307	0.827006246996636	4.89715981415449	136.229112551031	6243	23678.3958961122	361989061.414456	15738.4193700918	0.0129910035745335	0	4567.775668749	4394	4359.16577169946	4169.19970703125	0	0	0	0	0	0	0	0	0	0.000160179400929041	0.00929040525388435	0.0764055742431523	0.0539804581130867	0.0325164183885952	0.0307544449783758	0.0270703187570078	0.0217843985263495	0.0161781194938331	0.00929040525388435	0.00993112285760051	0.00800897004645203	0.00736825244273586	0.00832932884831011	0.0067275348390197	0.00784879064552299	0.00688771423994874
Plate_001 180324-Plate_001.F3 180405	180404-Plate_001.F3	-476	-2.79999995231628	238	6711.60009765625	18823	36328.59765625	103497.796875	17344.5030247946	172564194.054504	0.706319089259198	2.60177448513574	13.436946925084	6061	15701.7313004592	172815225.707689	14510.995820109	0.0245890139760428	0	4773.67101138426	4590	4501.0588262294	4319	0	0	0	0	0	0	0.00016498927569708	0.00016498927569708	0.0016498927569708	0.00230984985975912	0.0153440026398284	0.127206731562448	0.0971786833855799	0.0473519221250619	0.0438871473354232	0.0344827586206897	0.0209536380135291	0.0113842600230985	0.0097343672661277	0.00874443161194522	0.00758950668206567	0.00857944233624814	0.00824946378485398	0.010394324368916	0.00742451740636859	0.0117142385744927
Plate_001 180324-Plate_001.F4 180405	180404-Plate_001.F4	-487.199981689453	-18.1999988555908	84	707.699981689453	8018.84985351562	19333.5797851562	52852.80078125	7582.0063220432	50218646.4416042	0.546430931923331	1.1011388588208	4.2412915549129	6052	8818.54184805262	57361744.8431097	14650.4100687238	0.0367945868561692	0	4897.18184071381	4642.75	4609.99334406175	4379.19970703125	0	0	0	0	0	0.000165234633179114	0.000165234633179114	0	0.000495703899537343	0.000330469266358229	0.021645736946464	0.219762062128222	0.151354923992069	0.0571711830799736	0.0325512227362855	0.0206543291473893	0.0168539325842697	0.0137144745538665	0.0110707204230007	0.01305353602115	0.0155320555188367	0.0142101784534038	0.015862524785195	0.0180105750165235	0.0194976867151355	0.0203238598810311
Plate_001 180324-Plate_001.F5 180405	180404-Plate_001.F5	-282.799987792969	-45.7800003051758	22.3999996185303	72.7999954223633	199.5	2309.71994628906	33020.3984375	722.548509790249	2210313.34045228	0.184719695716884	0.104976738286979	0.653719064862453	6047	2216.62359632801	8165152.5055693	14956.4363411827	0.00572861034565077	0.353151415678981	4473.37233338846	4271	4502.30708451521	4284	0	0	0	0	0	0	0	0	0.000496113775425831	0.0042996527203572	0.0453117248222259	0.475276996857946	0.238630725979825	0.05076897635191	0.0312551678518274	0.0218290061187366	0.0213328923433107	0.0188523234661816	0.013725814453448	0.0122374731271705	0.0138911857119233	0.0105837605424177	0.00678022159748636	0.00545725152968414	0.00446502397883248	0.00678022159748636
Plate_001 180324-Plate_001.F6 180405	180404-Plate_001.F6	-147	-9.80000019073486	110.599998474121	5802.30004882812	17873.44921875	35561.40078125	81443.6015625	16446.0203580605	165011840.075125	0.637251709540866	3.11977619178902	10420.5725937672	6142	16496.8442593644	161232479.511573	14574.732387606	0.033882492851769	0	4214.20742429176	4071	4309.40621007176	4103.39990234375	0	0	0	0	0	0	0	0	0	0	0.0180722891566265	0.193259524584826	0.106642787365679	0.0436339954412244	0.0293064148485835	0.0175838489091501	0.0120481927710843	0.00748941712797134	0.00716379029632042	0.00618690980136763	0.00488440247476392	0.00618690980136763	0.00748941712797134	0.00716379029632042	0.00928036470205145	0.00976880494952784
Plate_001 180324-Plate_001.F7 180405	180404-Plate_001.F7	-169.399993896484	-44.7999992370605	26.6000003814697	89.5999984741211	287	3526.31997070312	45252.19921875	1004.33335374719	3116045.91601079	0.227280362842264	0.112665526284988	0.0990151251886098	5953	2591.48790786642	8777905.20995389	14349.2151453352	0.00667630109602616	0.157563286266845	5557.88064841257	5354.5	4642.18379454162	4421.19970703125	0	0	0	0	0	0	0	0	0	0.000335965059633798	0.0480430035276331	0.416092726356459	0.254157567612968	0.0529144968923232	0.0270451873005207	0.0220057114060138	0.018310095750042	0.0194859734587603	0.0201579035780279	0.0164622879220561	0.0146144800940702	0.0151184276835209	0.0152864102133378	0.0144464975642533	0.00789517890139426	0.0105828993784646
Plate_001 180324-Plate_001.F8 180405	180404-Plate_001.F8	-155.399993896484	40.3899988174439	845.599975585938	16363.8999023438	32547.8994140625	57434.438671875	177263.796875	31128.6281103036	386847403.906239	0.824854899283032	3.73395447785584	11.0393641804182	5858	24168.2613083669	367703152.710261	14728.9030890673	0.017651217663311	0	5374.88682144076	5209.25	4507.20576241058	4284	0	0	0	0	0	0	0	0	0	0.000170706725844998	0.00870604301809491	0.0684533970638443	0.0573574598839194	0.0384090133151246	0.0385797200409696	0.0286787299419597	0.0237282348924548	0.0145100716968249	0.0121201775349949	0.00716968248548993	0.00631614885626494	0.00768180266302492	0.00648685558210994	0.00563332195288494	0.00665756230795493	0.00870604301809491
Plate_001 180324-Plate_001.F9 180405	180404-Plate_001.F9	-396.199981689453	-9.80000019073486	140	3523.09997558594	13155.7995605469	27059.8989257812	65521.3984375	12130.056754845	94034411.1646494	0.635876840696118	1.83994869460571	291.347131792214	5976	12172.3380982329	94806856.2321244	14591.3599028019	0.0339889193545762	0	4449.32546854083	4301.25	4460.62786728375	4290.30004882812	0	0	0	0	0	0	0	0.00133868808567604	0.00167336010709505	0.00317938420348059	0.017235609103079	0.15545515394913	0.1214859437751	0.0617469879518072	0.0399933065595716	0.0210843373493976	0.0132195448460509	0.0122155287817938	0.00987282463186078	0.0071954484605087	0.00786479250334672	0.0102074966532798	0.00903614457831325	0.0105421686746988	0.0118808567603748	0.017570281124498
Plate_001 180324-Plate_001.G1 180405	180404-Plate_001.G1	-184.800003051758	-57.3999977111816	2.44999995827675	46.2000007629395	95.1999969482422	172.199996948242	96553.796875	209.90315093187	4211380.91833614	0.00442477876106195	0.0218571983628718	0.0922604510358868	5876	19172.3533771221	609908206.096122	13998.3012316388	0.0073835697527572	0.113655668324788	5707.74089516678	5538.5	4774.7518561917	4520.60009765625	0	0	0	0	0	0	0	0	0	0.000510551395507148	0.0731790333560245	0.599557522123894	0.306841388699796	0.0154867256637168	0.00068073519400953	0.000340367597004765	0.000170183798502383	0	0.000170183798502383	0	0	0.000170183798502383	0.000170183798502383	0	0	0.000170183798502383
Plate_001 180324-Plate_001.G10 180405	180404-Plate_001.G10	-273	-56	4.19999980926514	46.2000007629395	89.2499980926514	161	88016.6015625	232.679170364576	5267524.56997914	0.00400935516204477	0.0299641643906208	0.178631001868724	5986	25319.6412111918	705833313.252362	13489.5465793505	0.00739761011553563	0.0953057199144	5198.33144002673	5020.75	4680.24903359303	4475.09985351562	0	0	0	0	0	0	0	0	0.000167056465085199	0.000668225860340795	0.0664884731039091	0.630805212161711	0.286501837621116	0.0113598396257935	0.000167056465085199	0.000334112930170398	0.000334112930170398	0.000167056465085199	0.000334112930170398	0	0	0	0.000167056465085199	0	0.000167056465085199	0
Plate_001 180324-Plate_001.G11 180405	180404-Plate_001.G11	-235.199996948242	-50.3999977111816	7	44.7999992370605	89.5999984741211	158.199996948242	42439.59765625	89.3032242391064	304431.777744944	0.000495294700346706	0.0136453814266054	0.05087739169057	6057	15895.5992431641	532760130.069216	14062.1039728619	0.00760135135135135	0.0709694391552637	4975.99323097243	4794.5	4577.15095103596	4393.19970703125	0	0	0	0	0	0	0	0	0	0.000660392933795608	0.0600957569754004	0.635132904077926	0.293049364371801	0.0104011887072808	0.000330196466897804	0	0	0	0	0	0	0	0	0	0	0.000165098233448902
Plate_001 180324-Plate_001.G12 180405	180404-Plate_001.G12	-169.399993896484	-47.5999984741211	11.1999998092651	53.2000007629395	99.4000015258789	184.309999847412	99001	255.098753785539	5812007.45186605	0.00812873258128733	0.0282868047446903	0.139553029497838	6028	13112.0853620257	556613838.809636	13321.5366367062	0.0071681159359085	0.0995104510658915	5198.17368944924	4983.25	4767.98047543268	4526.19970703125	0	0	0	0	0	0	0	0	0	0.00033178500331785	0.0559057730590577	0.592733908427339	0.324817518248175	0.0179163901791639	0.00298606502986065	0.00116124751161248	0.000497677504976775	0.000829462508294625	0.00033178500331785	0.000165892501658925	0	0.000165892501658925	0	0	0	0
Plate_001 180324-Plate_001.G2 180405	180404-Plate_001.G2	-183.399993896484	18.1999988555908	3018.74987792969	26866	45177.6494140625	73664.21640625	147348.59375	44808.5345380448	605836036.987893	0.864964675658317	6.50367505618262	30.7384508348679	6228	33202.2245304893	552075214.79298	16576.9556857629	0.00737340218960998	0.032357103048981	4763.86247591522	4602.25	4503.06260605691	4323.19970703125	0	0	0	0	0	0	0	0	0	0.000321130378933847	0.0128452151573539	0.0793192035966602	0.0311496467565832	0.0107578676942839	0.0130057803468208	0.0144508670520231	0.0166987797045601	0.0170199100834939	0.0154142581888247	0.0128452151573539	0.0117212588310854	0.00995504174694926	0.00706486833654464	0.00770712909441233	0.0081888246628131	0.00642260757867694
Plate_001 180324-Plate_001.G3 180405	180404-Plate_001.G3	-561.399963378906	-54.5999984741211	30.7999992370605	95.1999969482422	278.600006103516	1786.40002441406	66091.1953125	622.613908631821	2264632.05070528	0.201487603305785	0.081950986876645	0.387063180901301	6050	1669.80833629079	9171447.15932593	15358.5269642007	0.00451836185348971	0.754578166189113	4721.84760330579	4555.5	4608.1887837358	4414.19970703125	0	0	0	0	0.000165289256198347	0.000991735537190083	0.00132231404958678	0.00231404958677686	0.00611570247933884	0.0087603305785124	0.0383471074380165	0.385785123966942	0.270413223140496	0.0823140495867769	0.0489256198347107	0.031900826446281	0.0266115702479339	0.0196694214876033	0.0166942148760331	0.0140495867768595	0.00975206611570248	0.00826446280991736	0.00644628099173554	0.00611570247933884	0.00347107438016529	0.00363636363636364
Plate_001 180324-Plate_001.G4 180405	180404-Plate_001.G4	-204.399993896484	-44.7999992370605	5.59999990463257	43.3999977111816	85.4000015258789	154	1380.40002441406	74.0341120390753	4144.78715191026	0.000329380764163373	0.0168050141384877	0.108038554887949	6072	1001.70001220703	286827.398491211	14184.2198950932	0.00836711849642482	0.0299779045616448	4372.68058300395	4205.25	4447.82897581319	4251.7998046875	0	0	0	0	0	0	0	0	0	0.000329380764163373	0.0494071146245059	0.66798418972332	0.273880105401845	0.00790513833992095	0.000164690382081686	0.000164690382081686	0	0	0.000164690382081686	0	0	0	0	0	0	0
Plate_001 180324-Plate_001.G5 180405	180404-Plate_001.G5	-163.800003051758	-46.2000007629395	8.39999961853027	46.2000007629395	86.7999954223633	159.599990844727	93167.1953125	354.967054789687	10147893.2459403	0.00585186423674971	0.0490410864232609	0.381351796732081	5981	30639.8793064662	826450416.246047	14256.2186582527	0.00773055939694651	0.0618456493101562	4696.50618625648	4536.5	4622.97968965118	4398.7998046875	0	0	0	0	0	0	0	0	0	0.000167196121049992	0.0516636014044474	0.662096639357967	0.272529677311486	0.00769102156829962	0.00100317672629995	0.000167196121049992	0.000167196121049992	0	0	0	0.000167196121049992	0	0	0	0	0
Plate_001 180324-Plate_001.G6 180405	180404-Plate_001.G6	-229.599990844727	-54.3899988174438	5.59999990463257	50.3999977111816	102.199996948242	198.800003051758	84485.796875	184.761616278972	2662563.62704059	0.0145448323066393	0.0231337716262397	0.100921637106184	5844	4448.85403119256	165578768.730906	14316.2434534083	0.00712049676073454	0.144060567086335	5557.09231690623	5367.5	4720.38355904226	4473	0	0	0	0	0	0	0	0	0	0.000855578370978782	0.0646817248459959	0.585215605749487	0.312628336755647	0.0217316906228611	0.00462012320328542	0.00376454483230664	0.00119780971937029	0.00188227241615332	0.000513347022587269	0.000513347022587269	0.000513347022587269	0.000171115674195756	0	0	0	0
Plate_001 180324-Plate_001.G7 180405	180404-Plate_001.G7	-175	-44.7999992370605	8.39999961853027	46.2000007629395	88.1999969482422	156.800003051758	63910	175.407849492256	2672034.2170832	0.00318738466700218	0.0238262764319535	0.219140594319596	5961	19825.104778089	472035379.004343	14194.8794116366	0.00803581975048338	0.0422057600539349	4461.66742157356	4239	4556.7131608548	4345.60009765625	0	0	0	0	0	0	0	0	0	0.000167757087736957	0.0473074987418218	0.659453111893977	0.285354806240564	0.00452944136889784	0.000335514175473914	0.000503271263210871	0	0	0	0.000167757087736957	0.000167757087736957	0	0	0	0	0
Plate_001 180324-Plate_001.G8 180405	180404-Plate_001.G8	-204.399993896484	36.1199981689453	3792.59985351562	27851.599609375	46184.59765625	75650.1171875	174232.796875	46612.0688877972	643851877.904678	0.893678623130127	4.49500125420664	32102.1594819511	6217	33430.4968410297	602077475.217567	17079.4719592735	0.0114065019780867	1.84821303361726e-05	4593.3878880489	4442	4525.63537073404	4331.60009765625	0	0	0	0	0	0	0	0	0	0.000482547852662056	0.00788161492681358	0.0635354672671707	0.0249316390542062	0.00900755991635837	0.0119028470323307	0.0175325719800547	0.0188193662538202	0.0209104069486891	0.0176934212642754	0.0183368184011581	0.0119028470323307	0.00788161492681358	0.00772076564259289	0.0102943541901239	0.00739906707415152	0.00611227280038604
Plate_001 180324-Plate_001.G9 180405	180404-Plate_001.G9	-184.800003051758	-46.2000007629395	21	79.7999954223633	166.599990844727	814.799987792969	90477.796875	390.032233751917	3866477.96960609	0.110516636014044	0.0440706447070624	0.0685230905811508	5981	1629.85836778142	32818453.7226093	14474.2008540449	0.00514631685166498	0.568593362519751	5463.14387226216	5231.5	4643.6803084646	4394.60009765625	0	0	0	0	0	0	0	0	0	0.000334392242099983	0.0508276207991975	0.447584016050828	0.317839826116034	0.0715599398093964	0.0336064203310483	0.0252466142785487	0.0143788664102993	0.0108677478682495	0.00969737502089952	0.00501588363149975	0.00367831466309982	0.00183915733154991	0.00167196121049992	0.00117037284734994	0.000334392242099983	0.00100317672629995
Plate_001 180324-Plate_001.H1 180405	180404-Plate_001.H1	-176.399993896484	-57.3999977111816	4.19999980926514	47.5999984741211	92.4000015258789	166.599990844727	546	78.3161750338041	4902.9376208404	0.000502260170768458	0.00887896432301238	0.000175487320526122	5973	484.399993896484	2877.28046142589	14474.9349766921	0.00684209606551838	0.177123585423492	5698.33165913276	5535	4683.8420750637	4467.39990234375	0	0	0	0	0	0	0	0	0	0.00100452034153692	0.074167085216809	0.610246107483677	0.300351582119538	0.0135610246107484	0.000669680227691277	0	0	0	0	0	0	0	0	0	0	0
Plate_001 180324-Plate_001.H10 180405	180404-Plate_001.H10	-211.399993896484	-57.3999977111816	2.79999995231628	47.5999984741211	98	169.399993896484	774.200012207031	80.8974094721298	5020.65789019804	0.000508302270416808	0.00904423577738249	0.000179342323340716	5902	544.59999593099	40401.4852465823	13878.0578211094	0.00824237023836044	0.0430796989868665	5781.24381565571	5624.5	4765.42058918719	4573.7998046875	0	0	0	0	0	0	0	0	0	0.00152490681125042	0.0698068451372416	0.590308370044053	0.325313453066757	0.0125381226702813	0.000338868180277872	0	0.000169434090138936	0	0	0	0	0	0	0	0	0
Plate_001 180324-Plate_001.H11 180405	180404-Plate_001.H11	-196	-54.5999984741211	4.19999980926514	49	99.4000015258789	175	417.199981689453	82.9592966166841	5040.76824083722	0.000340773555972057	0.00921650176968806	0.000170036309243354	5869	403.199981689453	392	13798.4071909816	0.00694250979611156	0.171120771565567	5811.68461407395	5624	4815.66357351158	4561.19970703125	0	0	0	0	0	0	0	0	0	0.00102232066791617	0.0666212301925371	0.591753279945476	0.325268359175328	0.0149940364627705	0.000340773555972057	0	0	0	0	0	0	0	0	0	0	0
Plate_001 180324-Plate_001.H12 180405	180404-Plate_001.H12	-177.800003051758	-44.7999992370605	9.80000019073486	49	93.7999954223633	165.199996948242	595	83.7614570359042	4304.62385911132	0.000327761389708292	0.00910903203679066	0.0787838799536833	6102	565.600006103516	1728.71928222664	15032.4225262375	0.00810197423208023	0.0357662656706947	4812.59972140282	4661.75	4579.71700030552	4430.30004882812	0	0	0	0	0	0	0	0	0	0.000163880694854146	0.0496558505408063	0.628810226155359	0.30989839396919	0.0111438872500819	0.000163880694854146	0.000163880694854146	0	0	0	0	0	0	0	0	0	0
Plate_001 180324-Plate_001.H2 180405	180404-Plate_001.H2	-239.399993896484	-57.3999977111816	2.79999995231628	46.2000007629395	93.7999954223633	170.800003051758	743.399963378906	78.0134450381866	4928.32161541972	0.000167728950016773	0.00874622631221566	0.000180458934034049	5962	743.399963378906	NA	13596.2524510412	0.00728959575878065	0.117168421632746	5671.85617242536	5484.5	4681.94346183053	4452	0	0	0	0	0	0	0	0	0	0.00150956055015096	0.0729620932572962	0.602314659510231	0.30979537068098	0.0132505870513251	0	0.000167728950016773	0	0	0	0	0	0	0	0	0	0
Plate_001 180324-Plate_001.H3 180405	180404-Plate_001.H3	-212.800003051758	-54.5999984741211	2.79999995231628	47.5999984741211	95.1999969482422	166.599990844727	344.399993896484	78.8539830025026	4643.92795298364	0	0.0088754746208837	0.000165128774246069	5708	NA	NA	14004.1891566315	0.00703900300023079	0.174600536445369	5736.21180798879	5554	4704.6761265456	4480	0	0	0	0	0	0	0	0	0	0.000875963559915907	0.0676243868255081	0.610546601261387	0.310266292922214	0.0106867554309741	0	0	0	0	0	0	0	0	0	0	0	0
Plate_001 180324-Plate_001.H4 180405	180404-Plate_001.H4	-204.399993896484	-58.7999992370605	4.19999980926514	47.5999984741211	93.7999954223633	170.800003051758	429.799987792969	78.4742595629657	4796.02986940075	0.000169004563123204	0.008972473013618	0.000175753059760831	5917	429.799987792969	NA	13379.6914561908	0.00728637668359461	0.117402394841449	5724.20618556701	5533	4733.79505246568	4501	0	0	0	0	0	0	0	0	0	0.000845022815616022	0.0757140442791955	0.604360317728579	0.307588304884232	0.0113233057292547	0.000169004563123204	0	0	0	0	0	0	0	0	0	0	0
Plate_001 180324-Plate_001.H5 180405	180404-Plate_001.H5	-158.199996948242	-47.5999984741211	7	46.2000007629395	89.5999984741211	155.399993896484	415.799987792969	77.0190302003692	3906.46731059979	0.000164962058726493	0.0104675375771767	0.000226069634155578	6062	415.799987792969	NA	14394.3502099066	0.00757425188466805	0.07209255411695	5103.26064005279	4887.25	4635.95650076166	4407.19970703125	0	0	0	0	0	0	0	0	0	0.000164962058726493	0.0557571758495546	0.643187066974596	0.29396238865061	0.00659848234905972	0.000329924117452986	0	0	0	0	0	0	0	0	0	0	0
Plate_001 180324-Plate_001.H6 180405	180404-Plate_001.H6	-194.599990844727	-58.7999992370605	2.79999995231628	47.5999984741211	92.4000015258789	168	600.599975585938	77.6669212968645	4939.30414334603	0.00085149863760218	0.00879215713659392	0.000178226980678932	5872	469.559985351562	6412.72743090829	14735.9979389929	0.00881697468972906	0.0215077270872982	5687.65292915531	5511.75	4697.79504939191	4457.60009765625	0	0	0	0	0	0	0	0	0	0.0018732970027248	0.0751021798365123	0.609162125340599	0.30091961852861	0.012091280653951	0.000681198910081744	0.000170299727520436	0	0	0	0	0	0	0	0	0	0
Plate_001 180324-Plate_001.H7 180405	180404-Plate_001.H7	-198.800003051758	-53.0600006103515	7	47.5999984741211	92.4000015258789	163.800003051758	366.799987792969	79.2757954681572	4356.36325816889	0	0.0105377487041182	0.000220433934733923	6063	NA	NA	14951.7669246041	0.00812741826083242	0.0389189898000309	5154.07999340261	4949.5	4593.84395930941	4358.19970703125	0	0	0	0	0	0	0	0	0	0.00065973940293584	0.0658090054428501	0.619990103908956	0.303480125350487	0.0100610258947716	0	0	0	0	0	0	0	0	0	0	0	0
Plate_001 180324-Plate_001.H8 180405	180404-Plate_001.H8	-226.800003051758	-48.3699993133545	8.39999961853027	47.5999984741211	89.5999984741211	161	347.199981689453	78.0271615024348	4113.87211540699	0	0.0111222969775828	0.000260141957135681	6090	NA	NA	15411.7445477642	0.00732064421669107	0.091142551418241	4927.63390804598	4761.75	4491.68337047558	4301.49975585938	0	0	0	0	0	0	0	0	0	0.000328407224958949	0.0548440065681445	0.642528735632184	0.293596059113301	0.00870279146141215	0	0	0	0	0	0	0	0	0	0	0	0
Plate_001 180324-Plate_001.H9 180405	180404-Plate_001.H9	-173.599990844727	-46.2000007629395	7	46.2000007629395	86.7999954223633	155.399993896484	463.399993896484	77.2349548941817	3869.02454729492	0.00032488628979857	0.032533816594408	1.52662843692314	6156	448	474.319624023512	14294.2386506024	0.00815705123023478	0.0332231959809969	4643.58536387264	4449	4540.9588216939	4373.60009765625	0	0	0	0	0	0	0	0	0	0.000487329434697856	0.0514944769330734	0.65448343079922	0.284762833008447	0.00844704353476283	0.00032488628979857	0	0	0	0	0	0	0	0	0	0	0
Plate_002 180324-Plate_002.A1 180405	180404-Plate_002.A1	-156.800003051758	-12.5299994468689	74.1999969482422	532	6594.34985351562	19087.0399414062	51993.19921875	6162.74257537774	48914437.5076437	0.526281844566269	1.19479287599937	305.722478817369	6202	8299.93932217243	61002436.1999453	14505.3140597756	0.0411577117657636	0	4001.03716543051	3868.25	4061.32318049298	3868.19995117188	0	0	0	0	0	0	0	0	0	0.000161238310222509	0.0185424056755885	0.240245082231538	0.163818123186069	0.0504675910996453	0.0303128023218317	0.0222508868107062	0.019026120606256	0.0166075459529184	0.0164463076426959	0.0137052563689133	0.0196710738471461	0.0172524991938084	0.0188648822960335	0.0220896485004837	0.0169300225733634	0.0209609803289262
Plate_002 180324-Plate_002.A10 180405	180404-Plate_002.A10	-408.799987792969	-18.1999988555908	93.7999954223633	854.699981689453	9912.35009765625	22942.0797851562	63271.59765625	8053.41959636603	67347361.4624054	0.58313856427379	1.2667204557324	19.7109603467057	5990	9819.72006914044	76014644.0517107	14447.2454020293	0.026553936511902	0	4894.41101836394	4728.75	4750.69470940337	4551.39990234375	0	0	0	0	0	0	0	0.000834724540901503	0.000834724540901503	0.00317195325542571	0.0213689482470785	0.200333889816361	0.132888146911519	0.0567612687813022	0.0430717863105175	0.030550918196995	0.0196994991652755	0.0148580968280467	0.0138564273789649	0.0128547579298831	0.0126878130217028	0.0155258764607679	0.0125208681135225	0.0130217028380634	0.0161936560934891	0.0183639398998331
Plate_002 180324-Plate_002.A11 180405	180404-Plate_002.A11	-217	-27.2300002098083	42	109.199996948242	358.399993896484	3094	25310.599609375	843.745375270525	2546310.82695501	0.242208222811671	0.131854543723524	0.175949116997656	6032	2212.57778519168	7073587.03430641	14200.8786655685	0.00451637215747266	0.729936340221916	4716.17821618037	4577.25	4641.08579547589	4449.19970703125	0	0	0	0	0	0	0	0	0	0.000497347480106101	0.0276856763925729	0.367705570291777	0.287301061007958	0.072446949602122	0.0447612732095491	0.0263594164456233	0.0235411140583554	0.0242042440318302	0.0197281167108753	0.0205570291777188	0.0142572944297082	0.011604774535809	0.0109416445623342	0.00911803713527851	0.00828912466843501	0.00878647214854111
Plate_002 180324-Plate_002.A12 180405	180404-Plate_002.A12	-173.599990844727	-21	102.199996948242	4333.69995117188	23705.4995117188	45262	115864	18327.5873721039	260041050.70695	0.626612355736592	2.32866902710162	6.97432482431803	5892	20886.305374782	253291509.336192	13918.3254257645	0.0389308704364645	0	5655.2211473184	5504.5	4776.86525977524	4575.89990234375	0	0	0	0	0	0	0	0	0	0.000509164969450102	0.0251188051595384	0.189579090291921	0.125933469110659	0.0312287847929396	0.0251188051595384	0.0269857433808554	0.0210454854039375	0.013408010862186	0.00797691785471826	0.00797691785471826	0.00746775288526816	0.00509164969450102	0.00373387644263408	0.00458248472505092	0.00424304141208418	0.00729803122878479
Plate_002 180324-Plate_002.A2 180405	180404-Plate_002.A2	-158.199996948242	71.4000015258789	2632	21474.599609375	38187.099609375	67596.47734375	191504.59375	34264.3240473841	496024466.756591	0.885238018913287	6.62111919441568	304.820161510592	6239	27685.2248609309	473094188.91392	15850.3523432829	0.00761769568385236	0.0187627865526572	4500.93244109633	4366.5	4446.10394335045	4277	0	0	0	0	0	0	0	0	0	0.000160282096489822	0.00480846289469466	0.0479243468504568	0.0352620612277609	0.026125981727841	0.0272479564032698	0.024362878666453	0.0187530052893092	0.0177913127103703	0.0168296201314313	0.0121814393332265	0.00961692578938932	0.0100977720788588	0.0080141048244911	0.00657156595608271	0.0102580541753486	0.00849495111396057
Plate_002 180324-Plate_002.A3 180405	180404-Plate_002.A3	-674.799987792969	-10.1500000953674	172.199996948242	4329.49975585938	22706.5991210938	45673.25	95303.6015625	18323.6082410253	267493549.371766	0.676088369070825	3.98191978499255	444.669111757106	6156	19356.6539901007	275300686.738109	15316.2427333891	0.0301581471233342	0	4231.68112410656	4041.5	4390.68806450579	4196.49975585938	0	0	0.00032488628979857	0.00032488628979857	0.00211176088369071	0.000812215724496426	0.00162443144899285	0.00211176088369071	0.00276153346328785	0.00357374918778428	0.0152696556205328	0.141325536062378	0.102826510721248	0.0503573749187784	0.0414230019493177	0.0341130604288499	0.0225795971410006	0.0162443144899285	0.0151072124756335	0.00974658869395711	0.00844704353476283	0.00747238466536712	0.00714749837556855	0.00682261208576998	0.00747238466536712	0.00617283950617284
Plate_002 180324-Plate_002.A4 180405	180404-Plate_002.A4	-352.799987792969	-15.3999996185303	88.1999969482422	1764.69995117188	13472.1999511719	28289.9392578125	98236.6015625	10825.1961347154	108479239.925615	0.606587222773916	1.70543738602054	4.95042908133798	6042	12721.4353617545	115933495.723588	14498.9893160106	0.029695125323955	0	4836.18627937769	4637	4534.07602455015	4312	0	0	0	0	0	0	0	0.00033101621979477	0.00115855676928169	0.00115855676928169	0.0216815623965574	0.211519364448858	0.117014233697451	0.039556438265475	0.0316120489904005	0.0259847732538894	0.0188679245283019	0.0122476001324065	0.0117510758027143	0.00976497848394571	0.0114200595829196	0.0120820920225091	0.00761337305527971	0.0114200595829196	0.013737173121483	0.0127441244620986
Plate_002 180324-Plate_002.A5 180405	180404-Plate_002.A5	-159.599990844727	-32.2000007629395	51.7999992370605	169.399993896484	1198.40002441406	6026.43984374999	77746.1953125	1832.28162536482	10514365.8838606	0.382805889321374	0.224368351814235	0.263531739785612	5909	3280.19128183218	21173793.428569	12956.3668145591	0.00871411252488695	0.00921482910267291	5599.69851074632	5448.5	4749.35314319589	4513.60009765625	0	0	0	0	0	0	0	0	0	0.000338466745642241	0.0338466745642241	0.289558300896937	0.220680318158741	0.0712472499576917	0.0453545439160602	0.0333389744457607	0.0302927737349805	0.0319851074631917	0.0231849720764935	0.026738872905737	0.0289389067524116	0.0213234049754612	0.02115417160264	0.0220003384667456	0.0165848705364698	0.016923337282112
Plate_002 180324-Plate_002.A6 180405	180404-Plate_002.A6	-212.800003051758	-28	86.4499969482422	4031.29992675781	24622.150390625	47267.849609375	108441.1953125	19232.2786302185	293574534.944662	0.609208776595745	2.51923769533267	8.50019763294789	6016	22549.0562603169	284378613.10705	14175.2488495507	0.0457370048049507	0	5498.88331117021	5360.75	4667.54337282384	4482.7998046875	0	0	0	0	0	0	0	0	0	0.000831117021276596	0.0277593085106383	0.209109042553191	0.124335106382979	0.0282579787234043	0.0199468085106383	0.0194481382978723	0.0147938829787234	0.0131316489361702	0.0111369680851064	0.00764627659574468	0.00531914893617021	0.00482047872340426	0.00482047872340426	0.00615026595744681	0.00515292553191489	0.00598404255319149
Plate_002 180324-Plate_002.A7 180405	180404-Plate_002.A7	-427	-32.2000007629395	53.2000007629395	163.800003051758	1597.40002441406	9691.0794921875	67746	2568.5460535841	15505141.9808896	0.384071087707751	0.408121099678153	0.971804270574385	6077	4651.76744535915	27504920.1836165	14565.8459639335	0.0127075917198744	7.90078179180309e-06	4943.48741155175	4714.5	4765.58609689245	4538.7998046875	0	0	0	0	0	0	0.000164554879052164	0.00148099391146948	0.00230376830673029	0.00460753661346059	0.0273161099226592	0.299160770116834	0.212275793977291	0.0676320552904394	0.0394931709725193	0.0274806648017114	0.0235313477044594	0.0218857989139378	0.0197465854862597	0.0172782623004772	0.0149744939937469	0.0202402501234162	0.0179364818166859	0.0182655915747902	0.0177719269376337	0.020075695244364
Plate_002 180324-Plate_002.A8 180405	180404-Plate_002.A8	-194.599990844727	33.5999984741211	1545.94995117188	23269.3994140625	42423.84765625	74300.729296875	172551.390625	37065.3813929827	643718351.136238	0.848314606741573	7.28051428022879	305.824773415683	6230	31251.3496603396	611597599.568883	16206.9165654711	0.00892521037616558	0.00256147337021673	4570.93996789727	4378.5	4611.36419150657	4398.7998046875	0	0	0	0	0	0	0	0	0	0.000481540930979133	0.00979133226324238	0.0680577849117175	0.048314606741573	0.0235955056179775	0.0192616372391653	0.0240770465489567	0.022792937399679	0.0187800963081862	0.0149277688603531	0.0152487961476726	0.0118780096308186	0.0120385232744783	0.00834670947030498	0.00963081861958266	0.00898876404494382	0.00465489566613162
Plate_002 180324-Plate_002.A9 180405	180404-Plate_002.A9	-390.600006103516	-11.1999998092651	126	1768.19995117188	19215.69921875	38294.19921875	99080.796875	14950.1581768028	189102368.215484	0.621098314137874	1.98822252131626	5.51149332832497	5991	17166.7349868442	194058874.875685	14190.8694721748	0.0426829960282743	0	5422.91286930396	5273	4716.49055137883	4508	0	0	0	0	0	0	0	0.000166917042230012	0.000834585211150058	0.00216992154899015	0.0227007177432816	0.160741111667501	0.135703555332999	0.0557502921048239	0.0405608412618928	0.0300450676014021	0.0190285428142213	0.014354865631781	0.0113503588716408	0.00918043732265064	0.00584209647805041	0.00484059422467034	0.00534134535136037	0.00684359873143048	0.0056751794358204	0.0071774328158905
Plate_002 180324-Plate_002.B1 180405	180404-Plate_002.B1	-219.800003051758	-57.3999977111816	2.79999995231628	46.2000007629395	92.4000015258789	169.399993896484	47915	115.688179630957	1018935.26015454	0.00238297872340426	0.0145490821467566	0.0280966421969089	5875	13796.3999655587	255223212.430689	12588.4930539957	0.00654749600029343	0.242679311008907	5481.35072340426	5345	4657.94647598072	4439.39990234375	0	0	0	0	0	0	0	0	0	0.000680851063829787	0.073531914893617	0.610553191489362	0.297872340425532	0.0149787234042553	0.00051063829787234	0.00051063829787234	0.000170212765957447	0	0	0	0	0	0	0	0	0
Plate_002 180324-Plate_002.B10 180405	180404-Plate_002.B10	-175	-50.3999977111816	8.39999961853027	48.2999992370605	89.5999984741211	158.199996948242	77879.1953125	92.1782254624669	1035901.28470092	0.00066334991708126	0.011978129293147	0.684310662290419	6030	23205.6986694336	1359303529.51033	14231.258066288	0.00725963443460519	0.0960349849251957	4573.40953565506	4429.5	4628.56708425645	4443.60009765625	0	0	0	0	0	0	0	0	0	0.000497512437810945	0.0582089552238806	0.636152570480929	0.295356550580431	0.00912106135986733	0	0.000165837479270315	0	0	0.000165837479270315	0	0	0	0	0	0	0
Plate_002 180324-Plate_002.B11 180405	180404-Plate_002.B11	-292.600006103516	-54.5999984741211	4.19999980926514	49	98	176.399993896484	17344.599609375	80.7161576688113	61075.7066649137	0.00119842492723849	0.0101802583301908	0.00122031584914105	5841	3835.59992327009	37884436.9046407	14207.9533704682	0.00785692352933945	0.0669339695093346	5601.20612908749	5423	4823.79830853724	4599	0	0	0	0	0	0	0	0	0.000342407122068139	0.000684814244136278	0.0662557781201849	0.594076356788221	0.321691491183017	0.0157507276151344	0.000513610683102209	0	0.000171203561034069	0	0	0	0	0	0.000171203561034069	0	0	0.000171203561034069
Plate_002 180324-Plate_002.B12 180405	180404-Plate_002.B12	-205.800003051758	-44.7999992370605	15.3999996185303	54.5999984741211	96.5999984741211	175	114646	163.465336888978	3912509.64813202	0.00629438347320852	0.0261552701080991	0.209358874177111	6196	9534.03580494416	545546854.149013	16428.1164107279	0.00738770685579196	0.0674196137407367	4727.37548418334	4538	4780.00459721998	4597.60009765625	0	0	0	0	0	0	0	0	0	0.00112976113621691	0.0480955455132343	0.607650096836669	0.321013557133635	0.0158166559070368	0.0012911555842479	0.00112976113621691	0.000968366688185926	0.000161394448030988	0.000322788896061975	0.000322788896061975	0.000484183344092963	0	0.000484183344092963	0	0	0
Plate_002 180324-Plate_002.B2 180405	180404-Plate_002.B2	-215.599990844727	43.1899980545044	2112.24993896484	22164.099609375	38353.6982421875	66320.4484375	122028.1953125	34485.7524244277	488147888.888503	0.871112536069253	5.45240752286064	21.9491605743529	6238	28317.1628943855	457711373.80103	16077.6374541741	0.0116598994788302	1.1781014134904e-05	4793.45767874319	4642	4519.43153647973	4333	0	0	0	0	0	0	0	0	0	0.000961846745751844	0.00753446617505611	0.0631612696377044	0.0349470984289837	0.0214812439884578	0.0264507855081757	0.0248477075985893	0.0230843218980442	0.0177941647964091	0.0139467778134017	0.0113818531580635	0.00769477396601475	0.00753446617505611	0.00529015710163514	0.00833600512984931	0.00496954151971786	0.00753446617505611
Plate_002 180324-Plate_002.B3 180405	180404-Plate_002.B3	-747.599975585938	-56	35	105	386.399993896484	2812.31987304687	39149.59765625	799.001094414992	2882347.38937371	0.250451930977814	0.0732621717554109	24.7731140065776	6085	2073.50193540318	8455188.73600372	14656.8532545922	0.00449588674191697	0.758568951253553	4697.55250616269	4504	4701.23397249897	4489.7998046875	0	0	0.000821827744904668	0.000328731097961867	0.00131492439184747	0.00378040762656147	0.00378040762656147	0.00525969756738988	0.00460223537146614	0.00509533201840894	0.0327087442472058	0.362426035502959	0.260026298487837	0.0677186061801446	0.0456936226166995	0.034681130834977	0.0285996055226824	0.019888231426693	0.022353714661407	0.0193951347797502	0.0141354372123603	0.0139710716633794	0.0121630506245891	0.0103550295857988	0.00657462195923734	0.00476660092044707
Plate_002 180324-Plate_002.B4 180405	180404-Plate_002.B4	-203	-47.5999984741211	8.39999961853027	47.5999984741211	89.5999984741211	155.399993896484	3091.19995117188	71.8025248958147	6549.32744855709	0.000310173697270471	0.017124606067636	0.0232857370250016	6448	2917.59997558594	60273.9030468762	14753.4860285292	0.00794896957801767	0.034398280870754	4228.20254342432	4004	4086.5981920644	3856.29992675781	0	0	0	0	0	0	0	0	0	0.000775434243176179	0.053970223325062	0.638492555831266	0.296526054590571	0.00992555831265509	0	0	0	0	0	0	0	0	0.000310173697270471	0	0	0
Plate_002 180324-Plate_002.B5 180405	180404-Plate_002.B5	-190.399993896484	-57.3999977111816	4.19999980926514	49	96.5999984741211	175	11565.3994140625	76.8557941486139	28026.7168641768	0.000687167153410067	0.0102648645145721	0.00389096482550509	5821	3410.04983520508	29696625.1182219	13557.9032946978	0.00733990031784033	0.117313066092138	5586.58804329153	5382.5	4794.02946891844	4555.60009765625	0	0	0	0	0	0	0	0	0	0.000687167153410067	0.071808967531352	0.592681669816183	0.319360934547329	0.0147740937983164	0.000343583576705034	0	0	0.000171791788352517	0	0	0	0	0	0	0	0
Plate_002 180324-Plate_002.B6 180405	180404-Plate_002.B6	-217	-65.7999954223633	2.79999995231628	49	103.599998474121	200.199996948242	3393.59985351562	92.9710139033931	26862.8090431864	0.0133288903698767	0.0117836718299993	0.000852539533884483	6002	1059.95748443604	591995.108601306	15055.1446770903	0.00701030623778439	0.154231361866234	5652.62929023659	5416.5	4859.25436556955	4581.49975585938	0	0	0	0	0	0	0	0	0	0.00133288903698767	0.0826391202932356	0.565811396201266	0.315061646117961	0.0218260579806731	0.00466511162945685	0.00216594468510496	0.00149950016661113	0.000999666777740753	0.00133288903698767	0.000833055648117294	0.000666444518493835	0.000333222259246918	0.000333222259246918	0.000499833388870377	0	0
Plate_002 180324-Plate_002.B7 180405	180404-Plate_002.B7	-242.199996948242	-58.7999992370605	4.19999980926514	50.3999977111816	98	173.599990844727	71954.3984375	99.613857550439	1014437.45694102	0.00154188795614185	0.0129810829834631	0.0318517249330634	5837	12200.3774346246	570566707.671931	13907.7475974182	0.00695067264573991	0.173009372743935	5746.30315230427	5569.5	4898.46392294207	4669	0	0	0	0	0	0	0	0	0	0.000856604420078808	0.0734966592427617	0.587287990406031	0.320198732225458	0.0166181257495289	0.000342641768031523	0.000342641768031523	0	0.000171320884015762	0.000171320884015762	0	0	0	0	0	0	0
Plate_002 180324-Plate_002.B8 180405	180404-Plate_002.B8	-229.599990844727	79.7999954223633	1972.59997558594	22430.798828125	40608.3984375	67872	149979.203125	35386.6472762231	522810558.691381	0.892004486460503	8.96282705321605	8752.17642722746	6241	28375.9144843739	499882245.371286	16138.1779429701	0.0159468647842019	0	4236.72696683224	4116.5	4449.57162677537	4265.7998046875	0	0	0	0	0	0	0	0	0	0.000160230732254446	0.00480692196763339	0.0445441435667361	0.0334882230411793	0.0241948405704214	0.0293222240025637	0.0310847620573626	0.0267585322864925	0.0249959942316936	0.0147412273674091	0.0134593815093735	0.0100945361320301	0.00961384393526678	0.00753084441595898	0.00769107514821343	0.00705015221919564	0.00608876782566896
Plate_002 180324-Plate_002.B9 180405	180404-Plate_002.B9	-434	-57.3999977111816	19.6000003814697	74.1999969482422	152.599990844727	971.10998840332	52523.80078125	348.132171206748	1791736.83343134	0.111937830687831	0.0518016157429952	0.0753779169885105	6048	1686.47884816292	13619990.2532836	14395.4410563738	0.00646495795289161	0.191929650524611	4804.00611772487	4611.5	4675.98024402598	4475.7998046875	0	0	0	0	0	0	0.000496031746031746	0.00264550264550265	0.00545634920634921	0.00661375661375661	0.0491071428571429	0.457175925925926	0.305720899470899	0.0600198412698413	0.0284391534391534	0.0205026455026455	0.0143849206349206	0.0130621693121693	0.00876322751322751	0.00744047619047619	0.00562169312169312	0.00330687830687831	0.0021494708994709	0.0021494708994709	0.000992063492063492	0.000661375661375661
Plate_002 180324-Plate_002.C1 180405	180404-Plate_002.C1	-200.199996948242	-11.1999998092651	71.4000015258789	219.800003051758	1702.75	7574.83977050781	45848.59765625	2235.80106288835	10715392.5081083	0.422084450402145	0.366799415671526	9.24898659545945	5968	3648.99684070982	18112085.6945927	14311.4229585501	0.0115273628640367	4.2033716276535e-05	4447.47444705094	4322	4559.10297033806	4370.7998046875	0	0	0	0	0	0	0	0	0	0.000167560321715818	0.0152479892761394	0.257707774798928	0.22754691689008	0.0759048257372654	0.0428954423592493	0.0338471849865952	0.0306635388739946	0.0283176943699732	0.0259718498659517	0.0271447721179625	0.0283176943699732	0.0259718498659517	0.0241286863270777	0.0217828418230563	0.0214477211796247	0.017426273458445
Plate_002 180324-Plate_002.C10 180405	180404-Plate_002.C10	-336	-7	114.799995422363	617.399963378906	4607.0498046875	13446.6499023438	36369.19921875	4355.222111613	22355229.2189582	0.55880387570999	0.638344292410005	0.843876579426802	5986	5488.36361006436	27249218.437581	16715.8021013854	0.0235776293237456	0	5094.61744069495	4938	4848.48852526827	4643.09985351562	0	0	0	0	0	0	0	0	0.00116939525559639	0.00283995990644838	0.0162044771132643	0.167390578015369	0.17223521550284	0.0803541597059806	0.0486134313397929	0.0347477447377213	0.0324089542265286	0.0238890745071834	0.0213832275309054	0.0195456064149683	0.0193785499498831	0.0213832275309054	0.025225526227865	0.0270631473438022	0.027731373204143	0.0248914132976946
Plate_002 180324-Plate_002.C11 180405	180404-Plate_002.C11	-183.399993896484	-44.7999992370605	22.7499995231628	75.5999984741211	149.800003051758	653.449981689453	37518.59765625	297.386974451456	1236113.14288134	0.0815942524803284	0.0367070403903259	0.0387874093126653	5846	1723.79619644773	12599584.5670575	15609.6467641026	0.00560346050635494	0.415002509506785	5806.05867259665	5585.25	5039.47138204976	4778.19970703125	0	0	0	0	0	0	0	0	0	0.000684228532329798	0.047553882996921	0.463564830653438	0.341601094765652	0.0639753677728361	0.0239479986315429	0.0159083133766678	0.0123161135819364	0.00786862812179268	0.00530277112555594	0.00359219979473144	0.00239479986315429	0.00239479986315429	0.0013684570646596	0.00188162846390694	0.000513171399247349	0.00153951419774205
Plate_002 180324-Plate_002.C12 180405	180404-Plate_002.C12	-170.800003051758	116.199996948242	2089.15002441406	12366.1997070312	22559.6000976562	37191.00078125	86836.3984375	19949.9415044258	161143995.365066	0.890609050697516	2.53885263722924	4.04094324603539	5878	16013.083649422	153386889.765607	16118.41238201	0.0119102953524234	1.25808282636086e-05	5654.99549166383	5526.5	4886.96119439176	4676.69995117188	0	0	0	0	0	0	0	0	0	0.000170125893160939	0.00578428036747193	0.0323239197005784	0.0386185777475332	0.0313031643416128	0.0330044232732222	0.0333446750595441	0.0270500170125893	0.0200748553929908	0.0141204491323579	0.00799591697856414	0.0102075535896563	0.0100374276964954	0.0103776794828173	0.0117386866281048	0.0161619598502892	0.019564477713508
Plate_002 180324-Plate_002.C2 180405	180404-Plate_002.C2	-284.199981689453	67.1999969482422	1843.79992675781	22264.19921875	39559.80078125	67716.3203125	150393.59375	35112.5543520591	515116978.634408	0.877310649435629	4.72742698118638	14.222424381114	6113	28626.3936468662	487411381.067802	15652.6972590674	0.016469184809732	0	5340.24128905611	5191	4662.46483136924	4467.39990234375	0	0	0	0	0	0	0	0	0.000163585800752495	0.000490757402257484	0.00670701783085228	0.0479306396204809	0.0399149353836087	0.0268280713234091	0.0281367577294291	0.0269916571241616	0.0230655979061017	0.0240471127106167	0.015213479469982	0.0116145918534271	0.00997873384590218	0.00572550302633731	0.00556191722558482	0.00637984622934729	0.00703418943235727	0.00441681662031736
Plate_002 180324-Plate_002.C3 180405	180404-Plate_002.C3	-488.600006103516	119	1967.34997558594	14464.7998046875	24375.0502929688	43012.6189453125	93808.3984375	22564.5860551496	202623699.579194	0.875369458128079	4.30368270594034	286.788227361169	6090	18424.6105249763	189893715.153932	15134.9560558805	0.0159014802150135	0	4513.3	4370.75	4571.4594607098	4419.7998046875	0	0	0	0	0	0.000164203612479475	0.000328407224958949	0.000328407224958949	0.000164203612479475	0.000821018062397373	0.00361247947454844	0.0308702791461412	0.0438423645320197	0.0428571428571429	0.0380952380952381	0.0295566502463054	0.0210180623973727	0.0160919540229885	0.0119868637110016	0.00788177339901478	0.0077175697865353	0.00738916256157635	0.0077175697865353	0.00706075533661741	0.00706075533661741	0.0090311986863711
Plate_002 180324-Plate_002.C4 180405	180404-Plate_002.C4	-211.399993896484	15.3999996185303	207.199996948242	2076.19995117188	9062.54956054688	20263.948828125	64773.80078125	7782.09616153246	53147625.7916107	0.661456601263718	1.21497173792242	2.20067162668563	6014	8352.3080090599	57465746.1218217	14633.8371696045	0.0216593577399823	0	4783.43215829731	4589.75	4505.02207101886	4279.09985351562	0	0	0	0	0	0	0	0	0	0.00016627868307283	0.0101429996674426	0.113734619221816	0.136015962753575	0.077319587628866	0.0468905886265381	0.027435982707017	0.0221150648486864	0.018623212504157	0.0159627535749917	0.0221150648486864	0.0171267043565015	0.0177918190887928	0.0206185567010309	0.023445294313269	0.0262720319255072	0.0242766877286332
Plate_002 180324-Plate_002.C5 180405	180404-Plate_002.C5	-264.600006103516	-39.2000007629395	30.7999992370605	89.5999984741211	210	1425.12994995117	21642.599609375	484.938877499549	1190668.81635823	0.163165028803795	0.131929455931095	8.09986154489229	5902	1701.49280628113	5062592.39149146	13892.2300283886	0.00510799990352666	0.552416030591315	4603.63122670281	4364.5	4654.56298174546	4423.30004882812	0	0	0	0	0	0	0	0	0.000169434090138936	0.00355811589291765	0.0403253134530668	0.418163334462894	0.29617078956286	0.0769230769230769	0.0428668248051508	0.0282954930532023	0.0218569976279227	0.0133852931209759	0.0118603863097255	0.00779396814639105	0.00745509996611318	0.00593019315486276	0.00440528634361234	0.00372754998305659	0.00321924771263978	0.00321924771263978
Plate_002 180324-Plate_002.C6 180405	180404-Plate_002.C6	-159.599990844727	203.279998779297	4782.39990234375	16464	26867.400390625	44557.23984375	97518.3984375	25044.2535505025	212404534.38538	0.91555929352397	3.23925285895261	5.22570264543796	5945	19561.3251405793	200200895.660885	14811.4745377998	0.0130676428109352	5.19445706115285e-07	5570.88174936922	5437.5	4818.45115573585	4608.7998046875	0	0	0	0	0	0	0	0	0	0.000168208578637511	0.00386879730866274	0.0238856181665265	0.0253994953742641	0.0297729184188394	0.0328006728343146	0.0331370899915896	0.0213624894869638	0.0139613120269134	0.00992430613961312	0.00841042893187553	0.00857863751051304	0.00874684608915055	0.00656013456686291	0.00891505466778806	0.00773759461732548	0.00891505466778806
Plate_002 180324-Plate_002.C7 180405	180404-Plate_002.C7	-462	-36.3999977111816	40.5999984741211	117.599998474121	393.399993896484	2761.91994628906	65238.59765625	824.478232192766	4005007.70421923	0.253687315634218	0.130911260610461	0.185990064279843	6102	2065.91340037895	12841048.9676953	15401.6523685295	0.00442201004656669	0.760940568893855	4812.36758439856	4626.5	4765.03367812295	4561.19970703125	0	0	0	0	0	0	0.000327761389708292	0.00131104555883317	0.00376925598164536	0.00589970501474926	0.0293346443788922	0.342838413634874	0.277941658472632	0.084070796460177	0.0480170435922648	0.0335955424451	0.0294985250737463	0.0240904621435595	0.019010160603081	0.0185185185185185	0.0175352343493936	0.0124549328089151	0.0117994100294985	0.00999672238610292	0.0063913470993117	0.0063913470993117
Plate_002 180324-Plate_002.C8 180405	180404-Plate_002.C8	-336	39.2000007629395	1426.59997558594	23109.798828125	41202	70187.0390625	160448.390625	36156.8463908125	575639777.058169	0.856005200715098	6.45132335680759	83.1501917601016	6153	30212.3266977079	541857460.616	16236.5324423547	0.0142451284277056	0	4608.02104664391	4408.5	4604.54758635269	4425.39990234375	0	0	0	0	0	0	0	0	0.000162522346822688	0.000812611734113441	0.00731350560702097	0.0671217292377702	0.0455062571103527	0.0227531285551763	0.0243783520234032	0.0245408743702259	0.0230781732488217	0.022915650901999	0.0165772793759142	0.0149520559076873	0.00893872907524785	0.00698846091337559	0.00845116203477978	0.00731350560702097	0.00601332683243946	0.00666341621973021
Plate_002 180324-Plate_002.C9 180405	180404-Plate_002.C9	-705.599975585938	70	881.299987792969	9319.7998046875	18152.3994140625	32694.19921875	90788.6015625	15985.5559295243	127048304.735798	0.843703334992534	8.93558289520381	171631.383832249	6027	13533.7163465412	122534352.340105	15900.4552714223	0.012962845083029	1.04119884503096e-06	4514.41173054588	4391	4743.38365546771	4585	0	0	0	0	0	0.000331895121141719	0.000331895121141719	0.000995685363425158	0.000995685363425158	0.00016594756057086	0.00580816461998009	0.0458015267175573	0.0559243279123797	0.0441420511118487	0.041320942582144	0.0393295718552937	0.0257218718884832	0.017756388981082	0.0169266511782277	0.0119482243611019	0.0127779621639562	0.0114503816793893	0.0104546963159642	0.012943909724527	0.0164288084965151	0.0144374377696648
Plate_002 180324-Plate_002.D1 180405	180404-Plate_002.D1	-163.800003051758	-32.2000007629395	56	179.199996948242	2620.80004882812	11310.3201171875	70196	3230.74876460794	20567539.9004166	0.416482957435984	0.42498748619847	0.614109154099023	5897	5434.47612542516	32668094.0442677	13632.5554844814	0.0287132317827382	0	5329.25936917077	5169	4687.21321342718	4482.7998046875	0	0	0	0	0	0	0	0	0	0.000169577751399016	0.0334068170256062	0.284721044598949	0.210785144988977	0.0522299474308971	0.0266237069696456	0.0213667966762761	0.0195014414108869	0.0217059521790741	0.0181448193996948	0.0230625741902662	0.0213667966762761	0.020179752416483	0.0218755299304731	0.0217059521790741	0.0195014414108869	0.0232321519416653
Plate_002 180324-Plate_002.D10 180405	180404-Plate_002.D10	-175	-19.6000003814697	78.4000015258789	369.600006103516	5898.54992675781	17018.3999023438	52168.19921875	5391.6547601666	38121965.8976477	0.494554118447924	0.657055447700701	0.947297075000219	5876	7702.29547404783	47845242.190729	15237.5767687408	0.0470164166746272	0	5787.89312457454	5638	5008.51397027833	4771.19995117188	0	0	0	0	0	0	0	0	0	0.000340367597004765	0.0246766507828455	0.227365554799183	0.183798502382573	0.0672226004084411	0.0450987066031314	0.0212729748127978	0.0163376446562287	0.0158270932607216	0.0129339686861811	0.013784887678693	0.0141252552756978	0.0122532334921715	0.0156569094622192	0.0190605854322668	0.0175289312457454	0.0209326072157931
Plate_002 180324-Plate_002.D11 180405	180404-Plate_002.D11	-197.399993896484	-42	21	71.4000015258789	144.199996948242	1176.77001342773	30375.798828125	365.592501515067	1030157.97972831	0.108233276157804	0.0486518059298926	0.0435264447592942	5830	1836.1121733797	6689281.08073946	14168.9910714434	0.00650229518425015	0.196038408034454	5302.31989708405	5161.5	4802.72729316306	4593.39990234375	0	0	0	0	0	0	0	0	0	0.000343053173241852	0.0447684391080617	0.49451114922813	0.303602058319039	0.0480274442538593	0.0217838765008576	0.0147512864493997	0.0135506003430532	0.0104631217838765	0.00943396226415094	0.00857632933104631	0.0072041166380789	0.00617495711835334	0.00274442538593482	0.00274442538593482	0.00308747855917667	0.00205831903945111
Plate_002 180324-Plate_002.D12 180405	180404-Plate_002.D12	-193.199996948242	-8.39999961853027	121.799995422363	6384	19184.19921875	35211.3984375	75272.3984375	15194.0047059075	159323153.04758	0.631728045325779	2.08481498267267	4.90354091335054	6001	17157.9000382762	144954357.558708	14144.4674377106	0.0434327991705228	0	5239.47775370772	5076	4713.41031674571	4534.60009765625	0	0	0	0	0	0	0	0	0	0.000499916680553241	0.0214964172637894	0.172137977003833	0.122312947842026	0.0508248625229129	0.0331611398100317	0.0204965839026829	0.0103316113981003	0.0056657223796034	0.00483252791201466	0.00366605565739043	0.00416597233794368	0.00399933344442593	0.00449925012497917	0.00466588901849692	0.00733211131478087	0.0103316113981003
Plate_002 180324-Plate_002.D2 180405	180404-Plate_002.D2	-200.199996948242	37.7999992370605	994	17686.19921875	34564.59765625	61018.43828125	133155.390625	29973.8069107108	436059876.746639	0.830014570179699	5.14445700340442	35.4161918399421	6177	25819.0316454785	413101565.041848	15993.1335704236	0.013203186782938	0	4687.88295288975	4545	4683.79363927707	4484.19970703125	0	0	0	0	0	0	0	0	0	0.00080945442771572	0.00858021693378663	0.0655658086449733	0.0545572284280395	0.0386919216448114	0.0312449409098268	0.0312449409098268	0.0194269062651773	0.0155415250121418	0.0124655981868221	0.0105229075603044	0.00825643516270034	0.00647563542172576	0.00696130807835519	0.00598996276509633	0.00841832604824348	0.0080945442771572
Plate_002 180324-Plate_002.D3 180405	180404-Plate_002.D3	-434	3.42999988794325	257.600006103516	7311.49975585938	20729.4497070312	39558.6087890625	79177	16973.5200112881	195995926.457183	0.710578512396694	2.50230519882282	7.4341975807041	6050	17051.7212709976	192703846.401095	15726.3765826872	0.0277428767744888	0	5030.79016528926	4853	4713.56388619415	4526.19970703125	0	0	0	0	0	0	0.000495867768595041	0.00132231404958678	0.00132231404958678	0.00198347107438017	0.0148760330578512	0.112066115702479	0.102809917355372	0.0532231404958678	0.0398347107438017	0.0386776859504132	0.0201652892561983	0.0160330578512397	0.0100826446280992	0.0087603305785124	0.00710743801652893	0.00776859504132231	0.00545454545454545	0.00727272727272727	0.00991735537190083	0.00958677685950413
Plate_002 180324-Plate_002.D4 180405	180404-Plate_002.D4	-232.399993896484	-8.39999961853027	106.400001525879	1273.29998779297	9518.59985351562	22258.0403320312	80725.3984375	8025.29197750795	63146582.685422	0.583062946138871	1.22782924618616	2.636751858583	6164	9777.30767501296	69264685.2792846	15923.8639811953	0.0345980456205349	0	4935.14300778715	4725.5	4713.65455967076	4482.7998046875	0	0	0	0	0	0	0	0	0	0.000811161583387411	0.0165476963011032	0.186080467229072	0.152173913043478	0.059539260220636	0.0371512005191434	0.0197923426346528	0.0136275146009085	0.0133030499675535	0.0108695652173913	0.0102206359506814	0.0121674237508112	0.0167099286177807	0.0155743024010383	0.0157365347177158	0.0209279688513952	0.0207657365347177
Plate_002 180324-Plate_002.D5 180405	180404-Plate_002.D5	-425.600006103516	-44.7999992370605	29.3999996185303	88.1999969482422	238	2689.39990234375	26167.400390625	736.854013439961	2543546.3767743	0.206432556613062	0.112599708338375	0.261660285196677	6094	2280.59439652144	8417920.19815584	15383.2025411151	0.00574382538770821	0.324372277756455	4801.94330489006	4611.5	4784.58216177349	4590.60009765625	0	0	0	0	0	0	0.000164095831965868	0.000984574991795208	0.00377420413521497	0.00689202494256646	0.0377420413521497	0.414341975713817	0.274860518542829	0.0541516245487365	0.0365933705283886	0.0269117164424024	0.0214965539875287	0.0191992123400066	0.0162454873646209	0.0144404332129964	0.0119789957335084	0.010009845749918	0.0108303249097473	0.00689202494256646	0.00607154578273712	0.00443058746307844
Plate_002 180324-Plate_002.D6 180405	180404-Plate_002.D6	-201.599990844727	-7	144.199996948242	8565.2001953125	22703.099609375	42336.139453125	85968.3984375	18469.3588527023	225368669.329243	0.676987447698745	1.08581632844879	43082.3445869063	5975	19483.6324852942	211337895.063207	15514.0030828704	0.0297996995999524	0	4432.82468619247	4232.5	4713.67807768371	4501	0	0	0	0	0	0	0	0	0	0.000167364016736402	0.0184100418410042	0.170376569037657	0.0957322175732218	0.0371548117154812	0.0323012552301255	0.022092050209205	0.0167364016736402	0.0113807531380753	0.00652719665271967	0.00552301255230125	0.00485355648535565	0.00451882845188285	0.00485355648535565	0.00686192468619247	0.00803347280334728	0.00736401673640167
Plate_002 180324-Plate_002.D7 180405	180404-Plate_002.D7	-522.200012207031	-49	33.5999984741211	98	366.799987792969	3995.87989501952	27335	995.38913610218	3260190.9264722	0.245863666446062	0.142927543348575	4.21215704172371	6044	2684.88528360236	8069447.05052205	15217.1170425819	0.00554364084630252	0.387703712659458	4710.53044341496	4530	4843.9125940208	4639.60009765625	0	0	0	0	0	0.000496360026472535	0.0014890800794176	0.00413633355393779	0.00512905360688286	0.00678358702845797	0.0357379219060225	0.385340833884844	0.259927200529451	0.0541032428855063	0.0314361350099272	0.0221707478491066	0.0221707478491066	0.0188616810059563	0.0180344142951688	0.0175380542686962	0.0168762409000662	0.0153871608206486	0.0157180675049636	0.013898080741231	0.0104235605559232	0.00926538716082065
Plate_002 180324-Plate_002.D8 180405	180404-Plate_002.D8	-219.800003051758	14	763	18675.9990234375	37636.5498046875	65351.9296875	142217.59375	31868.2435020439	516749192.057955	0.803176130895091	5.24780276150355	29.3062421190413	6234	28374.0002917668	485888143.20904	16913.2035510897	0.0103640874800908	0.000191266445971006	4760.80822906641	4616	4658.2380632701	4464.60009765625	0	0	0	0	0	0	0	0	0	0.000962463907603465	0.0117099775425088	0.0989733718318896	0.0590311196663458	0.0256657042027591	0.0296759704844402	0.0242220083413539	0.0186076355470003	0.0182868142444658	0.0117099775425088	0.0107475136349054	0.00898299647096567	0.00994546037856914	0.00481231953801732	0.00673724735322425	0.00625601539942252	0.0068976580044915
Plate_002 180324-Plate_002.D9 180405	180404-Plate_002.D9	-397.600006103516	-4.19999980926514	162.399993896484	4063.5	15608.9501953125	30278.500390625	69024.1953125	12441.7039907069	117358522.307379	0.665509259259259	1.7907513439219	4.36239126306819	6048	13329.7277655446	117776965.221771	16783.1891266799	0.0271712015922063	0	5154.72040343915	4966.5	4894.35408403508	4664.09985351562	0	0	0	0	0	0	0	0.000330687830687831	0.00181878306878307	0.00231481481481481	0.0173611111111111	0.143353174603175	0.116898148148148	0.0510912698412698	0.0385251322751323	0.0337301587301587	0.0200066137566138	0.0150462962962963	0.0105820105820106	0.00826719576719577	0.0085978835978836	0.0085978835978836	0.00942460317460317	0.00810185185185185	0.0119047619047619	0.0148809523809524
Plate_002 180324-Plate_002.E1 180405	180404-Plate_002.E1	-194.599990844727	-51.7999992370605	8.39999961853027	53.2000007629395	99.4000015258789	176.399993896484	33460	112.954186536208	525792.256482773	0.00243013365735115	0.0153062372893034	0.0254946330152695	5761	10532.0999341692	112937641.695296	13439.1095834366	0.0068568900685689	0.179796917714556	5571.97595903489	5393	4869.76637920425	4678.7998046875	0	0	0	0	0	0	0	0	0	0.000347161951050165	0.0635306370421802	0.587224440201354	0.332581149106058	0.0138864780420066	0.000347161951050165	0	0	0.000173580975525082	0.000347161951050165	0.000173580975525082	0	0	0	0	0	0
Plate_002 180324-Plate_002.E10 180405	180404-Plate_002.E10	-191.800003051758	-44.7999992370605	11.1999998092651	50.3999977111816	93.7999954223633	163.800003051758	106755.6015625	197.041309897965	5815066.11399482	0.00299600532623169	0.0365108075354435	0.243643326759882	6008	29118.677637736	1161581765.49338	15851.6790688737	0.00818649081257806	0.0314623815580198	4652.1961551265	4459	4823.14975363659	4615.09985351562	0	0	0	0	0	0	0	0	0	0.00033288948069241	0.0484354194407457	0.627163781624501	0.310752330226365	0.0103195739014647	0.00066577896138482	0.000166444740346205	0	0	0	0	0	0.000166444740346205	0	0	0	0
Plate_002 180324-Plate_002.E11 180405	180404-Plate_002.E11	-187.599990844727	-46.2000007629395	11.1999998092651	51.7999992370605	96.5999984741211	168	20309.798828125	82.9944272985482	74498.1619261124	0.000665889795238888	0.0131480279963769	0.0100737307563859	6007	6202.34970855713	90082395.6582973	14721.8303223732	0.00673435557397431	0.165839843573618	5136.36157815882	4896.5	4981.90003109978	4760	0	0	0	0	0	0	0	0	0	0.000665889795238888	0.0506076244381555	0.611120359580489	0.322623605793241	0.0143166305976361	0.000166472448809722	0	0.000166472448809722	0	0	0	0	0	0	0.000166472448809722	0	0
Plate_002 180324-Plate_002.E12 180405	180404-Plate_002.E12	-226.800003051758	-53.2000007629395	11.1999998092651	57.3999977111816	107.799995422363	200.199996948242	11873.3994140625	109.208625999724	115482.492714326	0.00947459086993971	0.0133691840496661	0.00328213602530834	5805	1846.57449396307	8591171.0368517	14859.5707767582	0.00756102829984878	0.0811916937215086	5904.85012919897	5710.5	5130.86871500861	4902.7998046875	0	0	0	0	0	0	0	0	0	0.000516795865633075	0.0637381567614126	0.554177433247201	0.345908699397071	0.0258397932816537	0.0041343669250646	0.00172265288544358	0.00120585701981051	0.000516795865633075	0.000172265288544358	0.000516795865633075	0	0	0	0.000344530577088717	0.000172265288544358	0
Plate_002 180324-Plate_002.E2 180405	180404-Plate_002.E2	-166.599990844727	57.3999977111816	3971.80004882812	30729.298828125	49670.5986328125	78046.78125	161249.203125	44580.1473184462	698006380.195228	0.896867710763079	6.04096700282111	19.7610339116246	6002	35563.6950758995	648381065.936614	15648.1607723086	0.0131895186633769	0	5385.22984005332	5300.75	4745.88375790427	4510.7998046875	0	0	0	0	0	0	0	0	0	0.000166611129623459	0.0084971676107964	0.0531489503498834	0.0299900033322226	0.0108297234255248	0.0118293902032656	0.0154948350549817	0.0196601132955681	0.0164945018327224	0.0178273908697101	0.0179940019993336	0.0171609463512163	0.0118293902032656	0.00949683438853715	0.0064978340553149	0.00749750083305565	0.00533155614795068
Plate_002 180324-Plate_002.E3 180405	180404-Plate_002.E3	-967.399963378906	-60.2000007629395	37.7999992370605	113.400001525879	389.199981689453	2308.6	83631.796875	706.841991801285	3928838.45285177	0.251282051282051	0.116341167075643	0.531646162179447	6045	1783.68199835772	13407091.8927584	14238.1045014283	0.00541671926114193	0.42115969216394	4528.69776674938	4318	4578.6822038447	4365.19970703125	0	0	0.000828088771116264	0.000662471016893011	0.00115932427956277	0.00165617754223253	0.00414044385558132	0.00513415038092083	0.00447167936402782	0.00778403444849288	0.0316329910566413	0.341503809208347	0.26018549188473	0.0869493209672077	0.0518383570718781	0.0447167936402782	0.0316329910566413	0.0235177210997019	0.0203709837694601	0.0155680688969858	0.015071215634316	0.0122557138125207	0.00977144749917191	0.00695594567737661	0.00430606160980457	0.00529976813514409
Plate_002 180324-Plate_002.E4 180405	180404-Plate_002.E4	-172.199996948242	-57.3999977111816	4.19999980926514	49	96.5999984741211	173.599990844727	24075.798828125	80.0252087980758	105186.387343801	0.0010387811634349	0.0108023104333692	0.00771433390052381	5776	4493.53312683105	92064720.2302794	13604.1318922361	0.00677240641278792	0.20074560504256	5511.83743074792	5284.25	4825.38834835486	4594.09985351562	0	0	0	0	0	0	0	0	0	0.000346260387811634	0.0740997229916898	0.591239612188366	0.31994459833795	0.0133310249307479	0.000519390581717452	0.000173130193905817	0.000173130193905817	0	0	0	0	0	0	0	0	0
Plate_002 180324-Plate_002.E5 180405	180404-Plate_002.E5	-207.199996948242	-58.4499988555908	5.59999990463257	49	96.5999984741211	174.649997711182	68125.3984375	143.198981464818	2330900.10730821	0.00220115137148662	0.0198512442243256	0.105128659205869	5906	22834.6457918607	583523292.255267	14240.6301491922	0.00755419312458945	0.0857907589052938	5629.40678970538	5442.75	4921.35667304205	4692.09985351562	0	0	0	0	0	0	0	0	0	0.000677277345072807	0.071283440568913	0.599729089061971	0.311378259397223	0.0145614629190654	0.000846596681341009	0.000169319336268202	0	0	0	0.000169319336268202	0	0	0	0	0	0
Plate_002 180324-Plate_002.E6 180405	180404-Plate_002.E6	-205.800003051758	-46.2000007629395	11.1999998092651	51.7999992370605	98	190.399993896484	9230.2001953125	96.3255065626236	39027.6530091435	0.0108895962472776	0.0245488275264582	0.279120762377823	5969	1206.64921875	1854475.47364639	14504.746757596	0.00764547182868731	0.0652819384564507	4656.29837493718	4438	4732.24243789854	4482.7998046875	0	0	0	0	0	0	0	0	0	0.000335064499916234	0.0507622717373094	0.608477131847881	0.307924275423019	0.021444127994639	0.00469090299882727	0.00150779024962305	0.00117272574970682	0.0010051934997487	0.000502596749874351	0.000167532249958117	0	0.000670128999832468	0.000670128999832468	0.000335064499916234	0.000167532249958117	0
Plate_002 180324-Plate_002.E7 180405	180404-Plate_002.E7	-203	-56	8.39999961853027	51.7999992370605	100.799995422363	180.599990844727	32057.19921875	104.039346527191	365007.353848864	0.0027477245406148	0.0131137500598936	0.0128874683295564	5823	6994.31240463257	88491598.6135034	14370.4838178045	0.00642478745660382	0.25859449900684	5790.32800961704	5606.5	5026.39108489671	4792.19970703125	0	0	0	0	0	0	0	0	0	0.000858663918942126	0.0692083118667354	0.576163489610167	0.335565859522583	0.0154559505409583	0.000515198351365276	0.00034346556757685	0	0.000171732783788425	0.00034346556757685	0	0	0.000171732783788425	0	0	0	0.000171732783788425
Plate_002 180324-Plate_002.E8 180405	180404-Plate_002.E8	-224	7	2434.59985351562	30511.599609375	50765.3984375	82584.31875	186743.203125	44929.6919749528	780474392.30478	0.85506298053329	9.40459160476316	29909.3298191205	6113	37594.7744086152	708509074.126446	16690.2178085652	0.00848539455497796	0.00679244583399097	4049.99132995256	3920.5	4544.56687635949	4386.19970703125	0	0	0	0	0	0	0	0	0	0.000327171601504989	0.0125961066579421	0.0871912318010797	0.0327171601504989	0.0114510060526746	0.0140683788647145	0.0157042368722395	0.015867822672992	0.015867822672992	0.016194994274497	0.0132504498609521	0.0107966628496646	0.00981514804514968	0.00867004743988222	0.00654343203009979	0.00654343203009979	0.00588908882708981
Plate_002 180324-Plate_002.E9 180405	180404-Plate_002.E9	-603.399963378906	-71.4000015258789	22.3999996185303	75.5999984741211	154	733.109994506837	72762.1953125	337.321429559869	3969710.15298161	0.0978369384359401	0.0495001818614976	0.352084869733976	6010	1851.59996525771	37631904.7179207	15412.3209905465	0.0060410154805236	0.28653703729915	4666.54059900166	4391.25	4917.76244706901	4671.09985351562	0	0	0	0.000166389351081531	0.000166389351081531	0.00199667221297837	0.00382695507487521	0.00665557404326123	0.00881863560732113	0.00948419301164725	0.0412645590682196	0.444758735440932	0.313643926788686	0.070216306156406	0.0291181364392679	0.0236272878535774	0.013477537437604	0.00931780366056572	0.00615640599001664	0.00382695507487521	0.0021630615640599	0.00266222961730449	0.00316139767054908	0.000831946755407654	0.000665557404326123	0.000831946755407654
Plate_002 180324-Plate_002.F1 180405	180404-Plate_002.F1	-172.199996948242	-47.5999984741211	9.80000019073486	50.3999977111816	93.7999954223633	162.399993896484	411.600006103516	74.2089433227531	4147.89731824762	0.000165289256198347	0.0129365744476493	0.000701675287864619	6050	411.600006103516	NA	14244.5371804138	0.00742727460284712	0.078242717480613	4674.50165289256	4536.25	4625.45529254504	4424	0	0	0	0	0	0	0	0	0	0.000330578512396694	0.051900826446281	0.626942148760331	0.310743801652893	0.00991735537190083	0.000165289256198347	0	0	0	0	0	0	0	0	0	0	0
Plate_002 180324-Plate_002.F10 180405	180404-Plate_002.F10	-190.399993896484	-39.2000007629395	14	51.7999992370605	91	158.199996948242	380.799987792969	76.2487427131515	3718.84430663772	0	0.0140040661420727	0.012552594290669	5850	NA	NA	14640.7690756242	0.00759783513738551	0.0668787819908211	4524.3452991453	4376.25	4136.36023744241	3913	0	0	0	0	0	0	0	0	0	0.000341880341880342	0.0391452991452991	0.643760683760684	0.308888888888889	0.00769230769230769	0.000170940170940171	0	0	0	0	0	0	0	0	0	0	0
Plate_002 180324-Plate_002.F11 180405	180404-Plate_002.F11	-154	-43.3999977111816	12.5999994277954	51.7999992370605	95.1999969482422	169.399993896484	683.200012207031	78.3124016409393	4309.95448090619	0.000175839634253561	0.0140577572277277	0.00166738057257042	5687	683.200012207031	NA	13316.4977572709	0.00793765202924881	0.0547649938190627	4721.59776683664	4546.5	4202.48605354729	3999.80004882812	0	0	0	0	0	0	0	0	0	0	0.0467733427114472	0.615438719887463	0.32442412519782	0.0131879725690171	0	0.000175839634253561	0	0	0	0	0	0	0	0	0	0
Plate_002 180324-Plate_002.F12 180405	180404-Plate_002.F12	-274.399993896484	-58.7999992370605	7	53.2000007629395	100.799995422363	177.800003051758	343	77.8809068246438	5130.6531507493	0	0.00996242456090921	0.000190402578676512	5722	NA	NA	13804.1305383119	0.00819590090619656	0.0456344360381977	5609.50192240475	5412	4372.51603716331	4162.19970703125	0	0	0	0	0	0	0	0	0.000174764068507515	0.00139811254806012	0.0711289758825586	0.579342887102412	0.331527437958756	0.0164278224397064	0	0	0	0	0	0	0	0	0	0	0	0
Plate_002 180324-Plate_002.F2 180405	180404-Plate_002.F2	-170.800003051758	-47.5999984741211	12.5999994277954	51.7999992370605	93.7999954223633	168	26958.400390625	83.2271125904257	125387.49289335	0.000167420056922819	0.0134092666880973	0.0070715940002735	5973	26958.400390625	NA	16361.081810323	0.00734970311514208	0.0867665345657801	5060.49782353926	4887.5	4965.6393584362	4751.60009765625	0	0	0	0	0	0	0	0	0	0.000334840113845639	0.0534069981583794	0.616440649589821	0.317763268039511	0.0118868240415202	0	0	0	0	0	0	0	0	0	0	0	0
Plate_002 180324-Plate_002.F3 180405	180404-Plate_002.F3	-240.800003051758	-50.3999977111816	7	49	93.7999954223633	163.800003051758	460.600006103516	73.1939758265992	4387.42106022183	0.000170241743275451	0.0107290137299778	0.000223007564902663	5874	460.600006103516	NA	15659.1602453372	0.0083072222407558	0.0364526419655073	5168.4600783112	4968.75	4830.62436475225	4587.7998046875	0	0	0	0	0	0	0	0	0	0.000680966973101805	0.0578821927136534	0.613891726251277	0.314266258086483	0.0131086142322097	0.000170241743275451	0	0	0	0	0	0	0	0	0	0	0
Plate_002 180324-Plate_002.F4 180405	180404-Plate_002.F4	-166.599990844727	-54.5999984741211	4.19999980926514	49.6999988555908	99.4000015258789	173.599990844727	407.399993896484	74.9314019046812	5030.74444577991	0.000345901072293324	0.00926171669405903	0.000175184532686871	5782	404.599990844727	15.6800341797061	15033.6272895066	0.00678616072019655	0.203150301668975	5838.63317191283	5660.5	4946.51420259162	4719.39990234375	0	0	0	0	0	0	0	0	0	0.000345901072293324	0.0665859564164649	0.586129367001038	0.332065029401591	0.0145278450363196	0.000345901072293324	0	0	0	0	0	0	0	0	0	0	0
Plate_002 180324-Plate_002.F5 180405	180404-Plate_002.F5	-184.800003051758	-56	4.19999980926514	49	95.1999969482422	169.399993896484	450.799987792969	72.2210549255616	4727.78893842822	0.000351679268507122	0.00953584422159227	0.000185424761653094	5687	422.099990844727	1647.37964965822	14521.7003621574	0.00794043815803894	0.0684646413095709	5468.01213293476	5292	4176.4778620648	3927	0	0	0	0	0	0	0	0	0	0.000527518902760682	0.0717425707754528	0.600316511341656	0.315456303850888	0.011605415860735	0.000351679268507122	0	0	0	0	0	0	0	0	0	0	0
Plate_002 180324-Plate_002.F6 180405	180404-Plate_002.F6	-189	-43.3999977111816	11.1999998092651	50.3999977111816	92.4000015258789	163.730002593994	721	74.8529976678585	4164.23458373953	0.000347101700798334	0.0145713448130391	0.0103139074668603	5762	560.699996948242	51392.1819567871	14767.2637627155	0.00760510960561376	0.0767093505144288	4770.48082263103	4582.5	4225.70044966449	3985.09997558594	0	0	0	0	0	0	0	0	0	0.000520652551197501	0.0456438736549809	0.633113502256161	0.309267615411316	0.0111072544255467	0.000173550850399167	0.000173550850399167	0	0	0	0	0	0	0	0	0	0
Plate_002 180324-Plate_002.F7 180405	180404-Plate_002.F7	-238	-46.2000007629395	11.1999998092651	51.7999992370605	96.5999984741211	165.199996948242	404.600006103516	76.5877290003214	4310.16068229451	0.000173852573018081	0.0108756403936086	0.000200411883364202	5752	404.600006103516	NA	14945.6319068399	0.0079763291464145	0.0493146088854628	5292.07484353268	5085.25	4289.12019952978	4036.89990234375	0	0	0	0	0	0	0	0	0	0.000869262865090403	0.0493741307371349	0.618393602225313	0.319193324061196	0.0119958275382476	0.000173852573018081	0	0	0	0	0	0	0	0	0	0	0
Plate_002 180324-Plate_002.F8 180405	180404-Plate_002.F8	-226.800003051758	-42	12.5999994277954	51.7999992370605	91	162.399993896484	579.599975585938	75.4966918006988	3917.25832104158	0.000171438367906738	0.014643469899512	0.00457409622737716	5833	579.599975585938	NA	14600.35811604	0.00738735859235547	0.088793298556035	4569.74498542774	4415	4080.66222874566	3921.39990234375	0	0	0	0	0	0	0	0	0	0.00102863020744043	0.0433739070804046	0.642722441282359	0.302760157723298	0.00994342533859078	0	0.000171438367906738	0	0	0	0	0	0	0	0	0	0
Plate_002 180324-Plate_002.F9 180405	180404-Plate_002.F9	-148.399993896484	-43.3999977111816	11.1999998092651	49	91	156.800003051758	1293.59997558594	73.4189124941223	4094.46647690984	0.000174581005586592	0.000425470591344331	0.748574895845489	5728	1293.59997558594	NA	14259.5572649331	0.00774693350548741	0.0649513622280699	4450.31014315642	4282	4084.39654182988	3898.29992675781	0	0	0	0	0	0	0	0	0	0	0.0460893854748603	0.645251396648045	0.299581005586592	0.00872905027932961	0.000174581005586592	0	0	0	0.000174581005586592	0	0	0	0	0	0	0
Plate_002 180324-Plate_002.G1 180405	180404-Plate_002.G1	-200.199996948242	-14	77	457.799987792969	6358.7998046875	19926.19921875	69085.796875	6168.58252559102	53218869.388777	0.51502291631302	1.01010582555771	2.87033974131582	5891	8484.23748773262	69178468.8038391	13015.6853731846	0.0436943344100136	0	4726.13461212018	4558.5	4121.02029775873	3918.59985351562	0	0	0	0	0	0	0	0	0	0.000509251400441351	0.0173145476150059	0.237990154472925	0.17229672381599	0.0561874045153624	0.033780342895943	0.0239348158207435	0.0151077915464268	0.0169750466813784	0.0147682906127992	0.0202003055508403	0.0134102868782889	0.0171447971481922	0.0202003055508403	0.0181632999490749	0.0157867934136819	0.0185028008827024
Plate_002 180324-Plate_002.G10 180405	180404-Plate_002.G10	-218.399993896484	-11.1999998092651	108.499996185303	1220.79992675781	11176.1997070312	25708.19921875	53078.19921875	9199.29950040743	84318049.1030695	0.605042016806723	1.19399199071887	2.40691708887764	5831	10819.411708356	93924168.4097702	15108.6434060006	0.0229471756606559	0	5613.2655633682	5435.5	4562.506764592	4342.7998046875	0	0	0	0	0	0	0	0	0	0.00068598868118676	0.0190361859029326	0.189161378837249	0.132910306979935	0.0511061567484137	0.0440747727662494	0.0277825415880638	0.0209226547761962	0.0168067226890756	0.0140627679643286	0.0128622877722518	0.014405762304922	0.0138912707940319	0.0114903104098782	0.0166352255187789	0.0162922311781856	0.0159492368375922
Plate_002 180324-Plate_002.G11 180405	180404-Plate_002.G11	-329	-28.9799997329712	43.3999977111816	112	422.099990844727	3234.55988769531	66666.6015625	938.1242288486	4122141.88909805	0.258727242358443	0.16407431463204	18.3204749085925	5987	2342.90131651532	12142110.1286742	13171.1793264119	0.00450958286358512	0.739404095699485	4605.39560714882	4452	4396.0850393137	4191.60009765625	0	0	0	0	0	0	0	0	0.000167028561884082	0.00350759979956573	0.0275597127108736	0.361115750793386	0.276265241356272	0.0716552530482713	0.0390846834808752	0.0339067980624687	0.0298981125772507	0.0233839986637715	0.0245531985969601	0.0173709704359445	0.0146985134457992	0.0126941707031902	0.0115249707700017	0.0110238850843494	0.00851845665608819	0.00601302822782696
Plate_002 180324-Plate_002.G12 180405	180404-Plate_002.G12	-180.599990844727	-18.1999988555908	105	7792.39990234375	25413.849609375	46912.1779296875	98435.3984375	19963.4777234417	281975767.621907	0.637038315498792	2.59209245630312	7.71261866583951	5794	22382.5923426196	262052659.442984	14054.2738241781	0.0415541758807784	0	5517.0965654125	5409.75	4499.58349268067	4272.7998046875	0	0	0	0	0	0	0	0	0	0.000862961684501208	0.0260614428719365	0.186572316189161	0.116327235070763	0.0321021746634449	0.0267518122195375	0.0234725578184329	0.0176044183638246	0.0129444252675181	0.00949257852951329	0.00586813945460822	0.00569554711770797	0.00345184673800483	0.00310666206420435	0.00362443907490507	0.0041422160856058	0.0041422160856058
Plate_002 180324-Plate_002.G2 180405	180404-Plate_002.G2	-184.800003051758	68.5999984741211	2428.64996337891	24880.7998046875	44289.349609375	74305.630859375	154932.390625	39157.9487799179	633189377.319937	0.876420454545455	5.10466521176544	17.002414676479	5632	31958.2699743484	597173713.608181	15154.8517639936	0.0103462978004097	0.000453406784833632	5522.31178977273	5374.75	4303.7789024223	4081.69995117188	0	0	0	0	0	0	0	0	0	0.000532670454545455	0.00656960227272727	0.0472301136363636	0.0411931818181818	0.0262784090909091	0.0284090909090909	0.0241477272727273	0.0193536931818182	0.0174005681818182	0.0150923295454545	0.01171875	0.00923295454545455	0.00870028409090909	0.00656960227272727	0.00603693181818182	0.00656960227272727	0.00692471590909091
Plate_002 180324-Plate_002.G3 180405	180404-Plate_002.G3	-222.599990844727	12.5999994277954	229.949993133545	5226.89990234375	26810.69921875	52516.5892578125	123195.796875	21300.8791384662	353423433.401464	0.696193525435788	2.71476370015264	9.50108830054361	5622	21844.5587363811	364242633.497583	14464.4286080703	0.0333149399280087	0	5615.33902525792	5448	4406.81294396508	4175.49975585938	0	0	0	0	0	0	0	0	0	0.000533617929562433	0.0147634293845607	0.113660618996798	0.114549982212736	0.0578086090359303	0.0451796513696194	0.0371753824261829	0.0233013162575596	0.0186766275346852	0.015652792600498	0.00978299537531128	0.00942725008893632	0.0101387406616862	0.00729277837068659	0.00747065101387407	0.00533617929562433	0.00658128779793668
Plate_002 180324-Plate_002.G4 180405	180404-Plate_002.G4	-169.399993896484	-12.5999994277954	85.4000015258789	1416.79992675781	14097.2998046875	31110.7293945312	80682	11327.8190452618	123506608.819471	0.590552523874488	2.08182249033839	5198.94230892981	5864	13670.1471477424	133540825.882723	14919.82269462	0.0356967100164932	0	4277.80584924966	4134	4131.90487412769	3903.19995117188	0	0	0	0	0	0	0	0	0	0.00034106412005457	0.0175648021828104	0.218792633015007	0.129433833560709	0.0417803547066849	0.0318894952251023	0.0245566166439291	0.0155184174624829	0.0136425648021828	0.0110845839017735	0.0100613915416098	0.00972032742155525	0.00954979536152797	0.00937926330150068	0.0109140518417462	0.0115961800818554	0.00972032742155525
Plate_002 180324-Plate_002.G5 180405	180404-Plate_002.G5	-200.199996948242	-28	58.0999984741211	169.399993896484	1209.59997558594	6718.59985351562	85678.6015625	1927.46704941581	11510404.5123794	0.380387366951666	0.241451807285416	0.293988950281041	5731	3475.80884218828	23156221.081381	14679.1601914327	0.00758466462967074	0.047067558995135	5497.86668993195	5363	4420.60313390766	4215.39990234375	0	0	0	0	0	0	0	0	0	0.000348979235735474	0.0291397661839121	0.285116035595882	0.234688536032106	0.0682254405862851	0.0401326121095795	0.033850985866341	0.0315826208340604	0.0301867038911185	0.0240795672657477	0.0256499738265573	0.0211132437619962	0.0212877333798639	0.0237305880300122	0.0207642645262607	0.016576513697435	0.016576513697435
Plate_002 180324-Plate_002.G6 180405	180404-Plate_002.G6	-233.800003051758	-16.7999992370605	95.1999969482422	4555.59985351562	26347.6499023438	50475.248046875	118514.1953125	20639.3723914166	334207776.81008	0.625218302479916	2.72181581008144	9.71253994539014	5726	23580.4444062302	327448072.290272	14488.16165413	0.0444686753717294	0	5495.68599371289	5331	4400.46765341377	4184.60009765625	0	0	0	0	0	0	0	0	0	0.00104785190359762	0.0242752357666783	0.200314355571079	0.119455117010129	0.0293398533007335	0.0284666433810688	0.0213063220398184	0.0186866922808243	0.013971358714635	0.00925602514844569	0.00733496332518337	0.00506461753405519	0.00471533356618931	0.00436604959832344	0.00488997555012225	0.00611246943765281	0.00384212364652462
Plate_002 180324-Plate_002.G7 180405	180404-Plate_002.G7	-378	-29.3999996185303	51.7999992370605	176.399993896484	1795.14996337891	9630.599609375	33504.80078125	2565.10111602646	13030623.7454094	0.394063459570113	0.680563001495794	77.1708592460996	5862	4525.25265323259	21115592.1526012	15356.0156114829	0.0142231046824787	0	4308.9083077448	4130.5	4327.45437866752	4096.39990234375	0	0	0	0	0	0	0	0.000170590242238144	0.00204708290685773	0.00545888775162061	0.0259297168201979	0.291026953258274	0.210849539406346	0.0682360968952576	0.0387239849880587	0.0286591606960082	0.0243944046400546	0.0204708290685773	0.0196178778573866	0.0208120095530536	0.0162060730126237	0.0192766973729103	0.0187649266461958	0.0192766973729103	0.0185943364039577	0.0199590583418628
Plate_002 180324-Plate_002.G8 180405	180404-Plate_002.G8	-341.600006103516	35	1625.74996948242	23874.19921875	44165.4482421875	76275.98671875	213024	38398.0182236675	665835291.11375	0.855089226701917	8.57658212581937	8929.92088385844	6052	32119.4546715896	630099612.84746	16803.498376613	0.00918359783086641	0.001913144254448	4351.78370786517	4214.5	4288.92051441624	4071.19995117188	0	0	0	0	0	0	0	0.000165234633179114	0	0.000495703899537343	0.00743555849306015	0.0695637805684071	0.0399867812293457	0.0267680105750165	0.024619960343688	0.024619960343688	0.0204890945142102	0.0176801057501652	0.0150363516192994	0.0122273628552545	0.0122273628552545	0.0107402511566424	0.00875743555849306	0.00743555849306015	0.00627891606080635	0.00495703899537343
Plate_002 180324-Plate_002.G9 180405	180404-Plate_002.G9	-177.800003051758	-8.39999961853027	131.599990844727	2373	20877.4990234375	41562.0796875	92993.6015625	16483.5595897627	224433485.524539	0.63731728288908	2.10992515455243	6.03801881180016	5815	18453.8458147703	229946465.098897	15661.6701492125	0.0374854114202366	0	5565.3079105761	5448.5	4518.21330316598	4296.60009765625	0	0	0	0	0	0	0	0	0	0.000343938091143594	0.0149613069647463	0.165606190885641	0.132932072226999	0.0467755803955288	0.0374892519346518	0.0304385210662081	0.0223559759243336	0.0184006878761823	0.011865864144454	0.0106620808254514	0.00550300945829751	0.00515907136715391	0.00739466895958727	0.00515907136715391	0.00533104041272571	0.00756663800515907
Plate_002 180324-Plate_002.H1 180405	180404-Plate_002.H1	-474.600006103516	-49	11.5499997138977	50.3999977111816	95.1999969482422	169.399993896484	37788.80078125	94.3215862038865	447949.6182508	0.00170125893160939	0.0133567815358908	0.0357253634525307	5878	7953.39990539551	220106546.308229	13900.9693385735	0.00693096608950938	0.144748972467668	4619.09748213678	4483.75	4425.12649809223	4233.60009765625	0	0	0	0	0	0	0.000340251786321878	0	0.00136100714528751	0.00425314732902348	0.0496767608029942	0.612453215379381	0.316093909493025	0.013950323239197	0.000850629465804695	0.000340251786321878	0.000170125893160939	0	0	0	0	0	0	0	0.000170125893160939	0
Plate_002 180324-Plate_002.H10 180405	180404-Plate_002.H10	-172.199996948242	-40.5999984741211	15.3999996185303	56	98	173.599990844727	26805.798828125	92.9410099184588	164797.715704049	0.00117548278757347	0.0142600185855328	0.0063618857347653	5955	6531.39977591378	110440448.515262	15742.1587033714	0.00759369290364633	0.0630673836653114	4985.97615449202	4799.5	4776.53261669553	4554.19970703125	0	0	0	0	0	0	0	0	0	0.000167926112510495	0.0418136020151134	0.604869857262804	0.338371116708648	0.0132661628883291	0.000839630562552477	0.000167926112510495	0	0	0.000167926112510495	0	0	0	0	0	0	0
Plate_002 180324-Plate_002.H11 180405	180404-Plate_002.H11	-210	-44.7999992370605	14	54.5999984741211	98	173.599990844727	44689.3984375	91.0585608878655	332237.247610848	0.000493583415597236	0.0138157124906528	0.0150612137978501	6078	15209.5994669596	651799520.51669	14587.3998040733	0.00777106639691682	0.0473400326082249	5077.2658769332	4904	4710.58553851204	4471.60009765625	0	0	0	0	0	0	0	0	0	0.000822639025995393	0.0490292859493254	0.60365251727542	0.331688055281343	0.0143139190523198	0.000329055610398157	0	0	0	0	0	0	0	0	0	0	0
Plate_002 180324-Plate_002.H12 180405	180404-Plate_002.H12	-180.599990844727	-47.5999984741211	14	56	102.199996948242	183.399993896484	4452	89.7632654164073	12760.3771120491	0.00396235760277365	0.0146655703725622	0.00100823666145558	6057	1150.15831247966	868230.069341909	15091.2105883791	0.00702848949573478	0.111186701605838	4941.35058609873	4747.5	4762.97743071678	4531.7998046875	0	0	0	0	0	0	0	0	0	0.000660392933795608	0.0521710417698531	0.578504210004953	0.347696879643388	0.016840019811788	0.00115568763414231	0.000330196466897804	0.000990589400693413	0.000495294700346706	0.000495294700346706	0	0.000330196466897804	0	0.000165098233448902	0	0	0.000165098233448902
Plate_002 180324-Plate_002.H2 180405	180404-Plate_002.H2	-172.199996948242	56	2108.04998779297	24725.3994140625	42009.1005859375	69738.971484375	138216.390625	37340.7481929845	551666031.016013	0.878748790712673	6.82173934033245	1886.32857963621	6202	30394.9637908544	516571366.241848	15271.7782026151	0.0137588251448003	0	4406.56417284747	4320.75	4236.97532042178	4082.39990234375	0	0	0	0	0	0	0	0	0	0.000161238310222509	0.00499838761689778	0.0569171235085456	0.0345049983876169	0.0240245082231538	0.0251531763947114	0.0264430828764915	0.0248306997742664	0.0212834569493712	0.0140277329893583	0.0117703966462431	0.00919058368268301	0.00741696227023541	0.00580457916801032	0.0072557239600129	0.00467591099645276	0.00564334085778781
Plate_002 180324-Plate_002.H3 180405	180404-Plate_002.H3	-179.199996948242	-37.7999992370605	37.7999992370605	105	309.399993896484	2578.80004882812	54912.19921875	758.169164810204	3039433.92370542	0.222947440742013	0.098610574276817	0.0878336474920346	5822	2129.37515519764	10366038.3033406	12762.7795183135	0.0049476577668142	0.622269016894529	5526.63809687393	5377.75	4513.96182621045	4292.39990234375	0	0	0	0	0	0	0	0	0	0.000515286843009275	0.0376159395396771	0.371178289247681	0.287186533837169	0.0772930264513913	0.0432840948127791	0.0304019237375472	0.0247337684644452	0.0214702851253865	0.0176915149433184	0.0156303675712813	0.0127104087942288	0.0132256956372381	0.00790106492614222	0.00807282720714531	0.00687049124012367	0.00583991755410512
Plate_002 180324-Plate_002.H4 180405	180404-Plate_002.H4	-158.199996948242	-44.7999992370605	12.5999994277954	51.7999992370605	95.1999969482422	168	49166.59765625	108.740602396764	831741.641958156	0.00119433543763863	0.0176994370309965	0.0214300232020796	5861	18550.1996590751	409709209.039196	13824.8865478163	0.00715187210769878	0.111910260359986	4691.72274355912	4522.5	4446.78784454611	4244.7998046875	0	0	0	0	0	0	0	0	0	0.00017061934823409	0.0489677529431838	0.613035318205085	0.325712335778877	0.0109196382869817	0.00017061934823409	0.00017061934823409	0.00017061934823409	0	0	0	0	0	0	0	0	0
Plate_002 180324-Plate_002.H5 180405	180404-Plate_002.H5	-159.599990844727	-57.3999977111816	7	51.7999992370605	98	176.399993896484	592.200012207031	77.0543828411047	5134.62411930056	0.000349283967865875	0.00962699924792174	0.000184332053301236	5726	501.900009155273	16308.1811022949	12494.9511311069	0.00659419114522086	0.23523586850254	5719.70232273839	5537.75	4722.09087309736	4464.60009765625	0	0	0	0	0	0	0	0	0	0.000349283967865875	0.0686342996856444	0.582605658400279	0.330597275585051	0.0172895564093608	0.000349283967865875	0.000174641983932937	0	0	0	0	0	0	0	0	0	0
Plate_002 180324-Plate_002.H6 180405	180404-Plate_002.H6	-225.399993896484	-54.5999984741211	8.39999961853027	58.7999992370605	109.199996948242	197.399993896484	45613.3984375	158.800997779347	1309599.02556966	0.0126385041551247	0.0191902824161825	0.0368529707357873	5776	4296.12047085697	86631359.9000566	13328.0192289509	0.00714599711444869	0.134180908803214	5915.07366689751	5723.25	4878.05292686399	4631.19970703125	0	0	0	0	0	0	0	0	0	0.0010387811634349	0.0666551246537396	0.542243767313019	0.355090027700831	0.0219875346260388	0.00415512465373961	0.00259695290858726	0.0010387811634349	0.000692520775623269	0.000519390581717452	0.000346260387811634	0.000346260387811634	0.000865650969529086	0	0	0.000173130193905817	0.000173130193905817
Plate_002 180324-Plate_002.H7 180405	180404-Plate_002.H7	-176.399993896484	-53.2000007629395	7.34999990463257	53.2000007629395	99.4000015258789	179.199996948242	40265.3984375	108.951696265316	694997.428676307	0.00227193289059769	0.0132515542363642	0.0164309418282804	5722	9768.23071523813	227006350.196511	14675.5332744757	0.0081468305771898	0.0466875643929169	5720.70858091576	5562.5	4770.03651446889	4554.19970703125	0	0	0	0	0	0	0	0	0	0.00104858441104509	0.0634393568682279	0.583362460678085	0.331177909821741	0.0186997553303041	0.000524292205522545	0.00034952813701503	0.000524292205522545	0	0	0	0	0	0	0	0	0
Plate_002 180324-Plate_002.H8 180405	180404-Plate_002.H8	-203	22.3999996185303	1244.94998168945	25155.19921875	44915.84765625	73979.076953125	202774.59375	38448.6217208138	650596827.50214	0.837429425440053	6.1805202045309	32.3620455585765	6022	32841.3632180968	602426844.358071	13907.0212232701	0.0125604415405691	5.38068865885144e-06	4781.59515111259	4655.5	4488.66541277361	4279.7998046875	0	0	0	0	0	0	0	0	0	0.000498173364330787	0.0111258718033876	0.0820325473264696	0.0479907007638658	0.0205911657256725	0.0235802059116573	0.0239123214878778	0.0219196280305546	0.0192627034207904	0.017103952175357	0.0122882763201594	0.00963135171039522	0.00763865825307207	0.00747260046496181	0.00664231152441049	0.00564596479574892	0.00564596479574892
Plate_002 180324-Plate_002.H9 180405	180404-Plate_002.H9	-329	-44.7999992370605	23.449999332428	72.7999954223633	142.800003051758	850.639984130857	13633.2001953125	275.419829530956	359512.494360965	0.0922362309223623	0.0408560573778678	0.0155318938897408	6028	1414.40033639592	2190745.04886389	14579.7042714193	0.00565889328544272	0.373227193161377	5042.32606171201	4878.25	4572.51883473235	4378.49975585938	0	0	0	0	0	0	0	0	0.00165892501658925	0.00514266755142668	0.0424684804246848	0.478102189781022	0.322163238221632	0.0570670205706702	0.022063702720637	0.0160915726609157	0.0126078301260783	0.0112806901128069	0.00779694757796948	0.00613802256138023	0.00431320504313205	0.00248838752488388	0.0019907100199071	0.00149303251493033	0.00232249502322495	0.00232249502322495
Plate_003 180324-Plate_003.A1 180405	180404-Plate_003.A1	-190.399993896484	-5.59999990463257	78.4000015258789	225.399993896484	1744.04998779297	8211.7001953125	58807	2068.03045104094	11784177.2764246	0.429326287978864	0.477105665157079	11.4964219043044	6056	3748.48216481135	19877844.413687	15707.3374920228	0.0106291949827702	0.000188833216325235	4511.57397622193	4351.75	4771.44033825571	4573.7998046875	0	0	0	0	0	0	0	0	0	0.000330250990752972	0.0138705416116248	0.238441215323646	0.244715984147952	0.0706737120211361	0.0439233817701453	0.0348414795244386	0.0305482166446499	0.0285667107001321	0.0265852047556143	0.0287318361955086	0.0279062087186262	0.0265852047556143	0.0203104359313078	0.023778071334214	0.0219616908850727	0.0181638044914135
Plate_003 180324-Plate_003.A10 180405	180404-Plate_003.A10	-229.599990844727	0	117.599998474121	525.699981689453	4899.65002441406	14872.4099121094	46361	4168.51532231786	28254790.6832933	0.537590282337492	0.709104148021749	1.18998676194071	6092	6162.43311846784	35673041.9377532	15332.5856675465	0.0316244604242284	0	5044.4764445174	4883.25	4856.20096965346	4646.60009765625	0	0	0	0	0	0	0	0	0	0.000984898227183191	0.0162508207485227	0.163000656598818	0.193532501641497	0.0871634931057124	0.0459619172685489	0.0279054497701904	0.0277413000656599	0.0223243598161523	0.0224885095206829	0.0195338148391333	0.0190413657255417	0.020682862770847	0.0196979645436638	0.0223243598161523	0.0234734077478661	0.0216677609980302
Plate_003 180324-Plate_003.A11 180405	180404-Plate_003.A11	-197.399993896484	-43.3999977111816	25.1999988555908	77	149.800003051758	647.219995117186	61180	261.751738153356	2029577.15962733	0.0818401937046005	0.0466510658754803	0.134071686278946	6195	1709.17906492937	22310057.7958561	16326.7945107932	0.00538253065739309	0.434355054586907	4990.76682808717	4778	4970.74205934095	4775.39990234375	0	0	0	0	0	0	0	0	0	0.00242130750605327	0.0437449556093624	0.464406779661017	0.346731234866828	0.0600484261501211	0.0248587570621469	0.0143664245359161	0.0116222760290557	0.0100080710250202	0.0059725585149314	0.00225988700564972	0.00242130750605327	0.00290556900726392	0.00177562550443906	0.00145278450363196	0.00129136400322841	0.000968523002421308
Plate_003 180324-Plate_003.A12 180405	180404-Plate_003.A12	-162.399993896484	99.4000015258789	1998.85000610352	13533.7998046875	24746.0498046875	42546.8384765625	92587.6015625	19533.6669389944	206950791.472505	0.887197118533071	2.83107688786463	5.34257187793076	6108	17775.914912791	198164428.37693	16813.4465900873	0.0133173613402307	0	5653.9951702685	5487	5163.98471878741	4911.89990234375	0	0	0	0	0	0	0	0	0	0.000163719711853307	0.00425671250818599	0.0389652914210871	0.0381466928618206	0.0302881466928618	0.0348722986247544	0.0320890635232482	0.0296332678454486	0.0178454485920105	0.0121152586771447	0.00867714472822528	0.00851342501637197	0.00900458415193189	0.00818598559266536	0.0126064178127047	0.0114603798297315	0.0142436149312377
Plate_003 180324-Plate_003.A2 180405	180404-Plate_003.A2	-232.399993896484	63	2068.5	25207	42223.298828125	69699.55859375	147711.203125	33325.1725948299	547541354.773433	0.883551673944687	5.57898007791063	54193.5683753094	6183	30466.7508012889	512393405.929445	16695.9211830498	0.0164401972480235	0	4195.36260714863	4068.5	4583.12985596216	4411.39990234375	0	0	0	0	0	0	0	0	0	0.000161733786187935	0.00533721494420184	0.0533721494420184	0.0334788937409025	0.0232896652110626	0.0266860747210092	0.0281416787967006	0.0253922044315057	0.019893255701116	0.0174672489082969	0.0119683001779072	0.0103509623160278	0.00760148795083293	0.00598415008895358	0.00663108523370532	0.00582241630276565	0.00501374737182597
Plate_003 180324-Plate_003.A3 180405	180404-Plate_003.A3	-599.200012207031	163.660002136231	3499.29992675781	17228.400390625	27967.798828125	46949.137890625	128108.3984375	22929.1111095075	244402113.702939	0.895149191531922	4.27515979035491	17.5038880081667	5999	20681.3286162591	228894167.802125	15657.1189078508	0.0196083253014736	0	4766.25995999333	4591	4786.80201902547	4590.60009765625	0	0	0	0.000166694449074846	0	0	0	0	0.00133355559259877	0.000333388898149692	0.00250041673612269	0.023837306217703	0.0381730288381397	0.0371728621436906	0.044340723453909	0.0298383063843974	0.0208368061343557	0.0135022503750625	0.0098349724954159	0.00550091681946991	0.0080013335555926	0.00566761126854476	0.00633438906484414	0.00516752792132022	0.00716786131021837	0.00766794465744291
Plate_003 180324-Plate_003.A4 180405	180404-Plate_003.A4	-232.399993896484	18.1999988555908	203	1885.79992675781	9510.2001953125	22204	53044.59765625	7298.79681646323	64713291.3400032	0.658444334813353	1.20293087154373	2.28368621691972	6081	8889.86942487139	72079924.9967226	15606.639265129	0.0202492222534547	0	5028.35175135668	4869.5	4735.53364800615	4515	0	0	0	0	0	0	0	0	0	0.000986679822397632	0.0111823713205065	0.106232527544812	0.146357506988982	0.0746587732280875	0.0437428054596284	0.0307515211313929	0.0248314421970071	0.0230225291892781	0.0172668968919586	0.020555829633284	0.0174313435290248	0.0208847229074165	0.0198980430850189	0.020555829633284	0.0253247821082059	0.0249958888340733
Plate_003 180324-Plate_003.A5 180405	180404-Plate_003.A5	-341.600006103516	-42	32.2000007629395	91	207.199996948242	1550.63994140625	35770	457.772228574468	1861052.51565489	0.156764852720919	0.0747595126065957	0.332316063344375	6009	1911.72226541766	9008151.32539192	14945.0405221135	0.00598449321564008	0.268815690573831	4708.76510234648	4543	4753.47334377665	4564	0	0	0	0	0	0	0	0.000166417041105009	0.00266267265768015	0.00698951572641038	0.036944583125312	0.405391912131802	0.312864037277417	0.0767182559494092	0.0329505741387918	0.0281244799467465	0.0193043767681811	0.0163088700282909	0.0114827758362456	0.0103178565485106	0.00748876684972541	0.00565817939757031	0.00399400898652022	0.00565817939757031	0.00349475786320519	0.00316192378099517
Plate_003 180324-Plate_003.A6 180405	180404-Plate_003.A6	-85.4000015258789	176.399993896484	3994.54992675781	16692.8994140625	27581.75	45954.6494140625	92757	22461.4004643602	229915172.594641	0.91240157480315	4.44623768180082	82.2847625974262	6096	19879.9556071128	217910920.932775	15818.460192165	0.0140697241709958	0	4676.45472440945	4488.25	4784.23374129969	4568.89990234375	0	0	0	0	0	0	0	0	0	0	0.00246062992125984	0.0283792650918635	0.0254265091863517	0.0303477690288714	0.0339566929133858	0.0301837270341207	0.0246062992125984	0.0193569553805774	0.0129593175853018	0.00951443569553806	0.00738188976377953	0.00721784776902887	0.00656167979002625	0.00705380577427822	0.0093503937007874	0.0126312335958005
Plate_003 180324-Plate_003.A7 180405	180404-Plate_003.A7	-684.599975585938	-53.2000007629395	40.5999984741211	111.299999237061	369.25	3258.0799194336	31334.798828125	746.040000821884	2332078.47038653	0.24572864321608	0.165865130712035	2.73776424037755	5970	2219.24522290688	5979480.66658901	14925.042420089	0.0042061011577736	0.851700199342234	4748.28768844221	4635.75	4972.25773995302	4758.60009765625	0	0	0	0.000837661249790585	0.00150779024962305	0.00251298374937175	0.00452337074886916	0.00586362874853409	0.00485843524878539	0.00502596749874351	0.0298207404925448	0.338582677165354	0.285474953928631	0.0735466577316133	0.0405428044898643	0.0268051599932987	0.0279778857430055	0.0224493214943877	0.0189311442452672	0.0147428379963143	0.0175908862456023	0.0140727089964818	0.0118947897470263	0.0117272574970682	0.0103869994974032	0.00804154799798961
Plate_003 180324-Plate_003.A8 180405	180404-Plate_003.A8	-270.199981689453	35	1521.09997558594	27654.19921875	47641.298828125	79658.31953125	168358.390625	36671.3028200767	726426107.512465	0.854819976771196	10.4023846573875	20985.3420629174	6027	34654.5129894411	676316081.879912	17223.6967843311	0.0149566965028482	0	4245.2612410818	4113	4885.6333673356	4687.19970703125	0	0	0	0	0	0	0	0	0.000165920026547204	0.000165920026547204	0.00813008130081301	0.0743321718931475	0.0443006470881035	0.0175875228140037	0.0222332835573254	0.022731043636967	0.0207400033184005	0.0214036834245893	0.0199104031856645	0.0155964824954372	0.0116144018583043	0.00862784138045462	0.00813008130081301	0.0079641612742658	0.00348432055749129	0.00530944084951054
Plate_003 180324-Plate_003.A9 180405	180404-Plate_003.A9	-802.200012207031	64.9599990844727	911.399963378906	10106.599609375	19955.599609375	35671.4390625	85653.3984375	15345.050108964	147950743.575025	0.839017960125227	2.90098213890127	46.4455870488706	6069	14753.5714799652	141957515.558682	15846.8051910219	0.0112019911812614	3.49370747017019e-05	4787.56805074971	4686.5	4894.59576499488	4684.39990234375	0	0	0.00016479894528675	0.00016479894528675	0	0	0.000823994726433751	0.000988793671720501	0.00016479894528675	0.001318391562294	0.00444957152274225	0.0476268951878708	0.0575148319050758	0.04614370468029	0.0410349373764008	0.0327949901120633	0.0238958470665788	0.017798286090969	0.0153263019116678	0.0128543177323665	0.0113711272247858	0.0102175346077785	0.0123599208965063	0.011206328279499	0.014502307185234	0.0159854976928148
Plate_003 180324-Plate_003.B1 180405	180404-Plate_003.B1	-225.399993896484	-21.279999923706	70	229.599990844727	3207.39990234375	13502.4396484375	46277	3362.38991345947	25623922.7909659	0.445386879002943	0.464742143273159	0.66007513157882	5777	5983.73702076609	38287500.7354559	14074.9305014105	0.0276074929828248	0	5719.93413536438	5504.5	5041.64079979066	4796.39990234375	0	0	0	0	0	0	0	0	0	0.000346200450060585	0.025445733079453	0.245109918642894	0.222779989613986	0.0593733771853903	0.0334083434308465	0.0235416306041198	0.0218106283538169	0.0185217240782413	0.0207720270036351	0.0204258265535745	0.0162714211528475	0.0174831227280595	0.0228492297039986	0.021291327678726	0.0235416306041198	0.0202527263285442
Plate_003 180324-Plate_003.B10 180405	180404-Plate_003.B10	-158.199996948242	-21	82.5999984741211	312.199981689453	6365.7998046875	18093.879296875	69806.796875	5096.2745262529	44782205.0599714	0.473976755937342	0.71234627653099	1.17594842569273	5937	8575.08393815399	56718233.0954394	14628.7071230209	0.0543519070331905	0	5770.1649823143	5581	5044.14591286306	4790.7998046875	0	0	0	0	0	0	0	0	0	0.000168435236651508	0.0267812026275897	0.216102408623884	0.208017517264612	0.0734377631800573	0.0323395654370894	0.0185278760316658	0.0129695132221661	0.0128010779855146	0.0124642075122116	0.011285160855651	0.01229577227556	0.0126326427488631	0.0153276065352872	0.0141485598787266	0.0181910055583628	0.0183594407950143
Plate_003 180324-Plate_003.B11 180405	180404-Plate_003.B11	-232.399993896484	-39.2000007629395	25.1999988555908	75.5999984741211	147	1139.94998168945	13890.7998046875	324.484713816292	718951.571441067	0.113904826189673	0.064669943546705	0.187731143819836	5926	1740.28500863534	3798213.68184336	14423.2448669729	0.00535888875010235	0.475570033001989	4747.37369220385	4548.25	4908.63380199874	4697	0	0	0	0	0	0	0	0	0	0.00286871414107324	0.0398245021937226	0.469794127573405	0.327708403644954	0.0455619304758691	0.0249746878164023	0.0199122510968613	0.013331083361458	0.00995612554843064	0.00944988187647654	0.00708741140735741	0.00523118461019237	0.0035437057036787	0.00320620992237597	0.0035437057036787	0.00438744515693554	0.00168747890651367
Plate_003 180324-Plate_003.B12 180405	180404-Plate_003.B12	-221.199996948242	-8.39999961853027	107.799995422363	5999	21742	40279.4	109760	15059.3954968003	210484772.392514	0.627744680851064	2.9350861938528	254.419546982888	5875	19335.8289960915	197365332.78173	15192.4285016313	0.0453652568406549	0	4732.4085106383	4591.5	4942.94095341589	4725	0	0	0	0	0	0	0	0	0	0.000340425531914894	0.0163404255319149	0.190297872340426	0.122893617021277	0.0410212765957447	0.0371063829787234	0.0211063829787234	0.0134468085106383	0.00919148936170213	0.00680851063829787	0.00323404255319149	0.00306382978723404	0.00425531914893617	0.00408510638297872	0.00425531914893617	0.00561702127659574	0.00578723404255319
Plate_003 180324-Plate_003.B2 180405	180404-Plate_003.B2	-180.599990844727	37.7999992370605	1076.59997558594	20099.099609375	38421.599609375	66194.096875	153017.203125	29397.8348148916	516777617.094673	0.834377059986816	5.4886905214597	34.029823933677	6068	28450.5644634683	486394202.363209	15974.0255758874	0.0167160634751053	0	4748.74316084377	4611.75	4747.45644576312	4553.49975585938	0	0	0	0	0	0	0	0	0	0.00016479894528675	0.0120303230059328	0.0636123928806856	0.0524060646011866	0.0360909690177983	0.0324653922214898	0.0275214238628873	0.0186222808174028	0.0176334871456823	0.014502307185234	0.00922874093605801	0.00708635464733026	0.00576796308503626	0.003955174686882	0.00593276203032301	0.00444957152274225	0.00609756097560976
Plate_003 180324-Plate_003.B3 180405	180404-Plate_003.B3	-212.800003051758	18.1999988555908	233.800003051758	7935.19970703125	22502.19921875	43366.959765625	119270.1953125	16264.4816554411	234224723.963604	0.69502948609941	2.34953421577813	6.0868021291338	5935	18857.5075672275	229960785.468667	14401.9237180361	0.0379560571985778	0	5583.16773378264	5421	4936.59004243563	4715.19970703125	0	0	0	0	0	0	0	0	0	0.00016849199663016	0.0106149957877001	0.110362257792755	0.122662173546757	0.0593091828138163	0.0454928390901432	0.0286436394271272	0.0171861836562763	0.0124684077506318	0.0106149957877001	0.00808761583824768	0.0058972198820556	0.00640269587194608	0.00623420387531592	0.00640269587194608	0.0075821398483572	0.00994102780117944
Plate_003 180324-Plate_003.B4 180405	180404-Plate_003.B4	-159.599990844727	-12.5999994277954	105	1105.29998779297	10502.8000488281	24671.5692382812	71418.1953125	7785.22350680354	77839515.3206976	0.569739952718676	1.10108931480303	2.00665540991725	5922	10966.2031284461	85830631.9282584	14616.1874114092	0.0418870228530858	0	5726.97348868625	5536.75	5058.83041127265	4819.49975585938	0	0	0	0	0	0	0	0	0	0.000168861870989531	0.0199257007767646	0.185410334346505	0.162107396149949	0.0611279972982101	0.030563998649105	0.0185748058088484	0.0172239108409321	0.01080715974333	0.0101317122593718	0.0119891928402567	0.0114826072272881	0.0135089496791624	0.0135089496791624	0.0124957784532253	0.0180682201958798	0.0192502532928065
Plate_003 180324-Plate_003.B5 180405	180404-Plate_003.B5	-140	-40.5999984741211	29.3999996185303	88.1999969482422	230.649997711182	2829.39996337891	40518.80078125	737.790407713046	4123524.27273064	0.201484981437732	0.105553121141087	0.113263089786722	5926	2661.38471131189	15103456.2430543	14130.401996091	0.00503455083909181	0.589129528643536	5341.42718528518	5158.75	4776.41270889143	4555.59985351562	0	0	0	0	0	0	0	0	0	0	0.0453931825852177	0.416638542018225	0.281302733715829	0.0543368207897401	0.0339183260209247	0.0246371920350996	0.0195747553155586	0.0168747890651367	0.0153560580492744	0.0128248396895039	0.0140060749240634	0.0123185960175498	0.00928113398582518	0.00809989875126561	0.00607492406344921	0.00337495781302734
Plate_003 180324-Plate_003.B6 180405	180404-Plate_003.B6	-210	-11.1999998092651	135.800003051758	8051.39990234375	22721.9990234375	42665.13984375	127177.3984375	16246.8317190866	233463989.480454	0.655406524258983	2.70834608430163	8.6285703687591	6039	19985.2009228614	219826449.973151	14274.2669420027	0.0399835749129684	0	5003.11616161616	4802.5	4732.90798368547	4512.19970703125	0	0	0	0	0	0	0	0	0	0.00132472263619805	0.0193740685543964	0.160457029309488	0.116410001655903	0.0453717502897831	0.0344427885411492	0.020367610531545	0.0110945520781586	0.00976982944196059	0.00513330021526743	0.00397416790859414	0.00447093889716841	0.00364298724954463	0.0056300712038417	0.0071203841695645	0.00579566153336645	0.00827951647623779
Plate_003 180324-Plate_003.B7 180405	180404-Plate_003.B7	-379.399993896484	-36.3999977111816	37.7999992370605	107.799995422363	497	5117.83994140624	62214.59765625	1177.87986249698	6728362.1804129	0.269501114349391	0.197862431312375	0.287831068031171	5833	3321.97819051184	17259650.2088098	14004.8599718847	0.00922504698457384	0.00536581249307988	4911.75167152409	4689	4844.59466901178	4624.19970703125	0	0	0	0	0	0	0	0.000342876735813475	0.00222869878278759	0.00188582204697411	0.0365163723641351	0.364820846905537	0.272415566603806	0.051602948739928	0.0291445225441454	0.020229727412995	0.020229727412995	0.0192010972055546	0.0200582890450883	0.0162866449511401	0.0178295902623007	0.0180010286302074	0.0135436310646323	0.0142293845362592	0.0154294531116064	0.0149151380078862
Plate_003 180324-Plate_003.B8 180405	180404-Plate_003.B8	-218.399993896484	39.2000007629395	844.200012207031	18793.599609375	38761.099609375	68868.1015625	162160.59375	29205.9917295532	570062180.929077	0.820814171350707	5.77639558240235	93.7038225796745	5871	28729.3666793782	547836293.783372	14739.2183933238	0.0166734974654947	0	4674.28674842446	4504	4790.34231322556	4600.39990234375	0	0	0	0	0	0	0	0	0	0.000170328734457503	0.00834610798841765	0.0701754385964912	0.0608073582013286	0.0393459376596832	0.0345767330948731	0.028444898654403	0.0226537216828479	0.0194174757281553	0.0105603815363652	0.0131153125532277	0.0100493953329927	0.00681314937830012	0.00613183444047011	0.00715380684721512	0.0054505195026401	0.0057911769715551
Plate_003 180324-Plate_003.B9 180405	180404-Plate_003.B9	-582.399963378906	-4.19999980926514	158.199996948242	4421.19995117188	16351.9997558594	33382.3677734375	107347.796875	11854.1413390914	141575402.598795	0.638372093023256	2.27164215338778	24.7532718584636	6020	14946.3713145121	142131747.188362	13916.7829842063	0.0411731284000851	0	4849.56387043189	4651.25	4843.87642785766	4621.39990234375	0	0	0	0	0.000332225913621262	0.000166112956810631	0.00116279069767442	0.000996677740863787	0.00299003322259136	0.0026578073089701	0.0127906976744186	0.138039867109635	0.136212624584718	0.0647840531561462	0.0387043189368771	0.0219269102990033	0.00996677740863787	0.0104651162790698	0.00847176079734219	0.00730897009966777	0.00647840531561462	0.00847176079734219	0.0079734219269103	0.00996677740863787	0.00813953488372093	0.0121262458471761
Plate_003 180324-Plate_003.C1 180405	180404-Plate_003.C1	-315	-56	11.1999998092651	51.7999992370605	98	179.199996948242	72020.1953125	101.483970481334	1196671.79611251	0.00198445510170332	0.0158688764246207	0.0488519011379898	6047	13844.2494608561	447711645.681807	14351.3137552635	0.00736542060640104	0.0853459901328597	5147.2449148338	4937.5	4979.26325239078	4744.60009765625	0	0	0	0	0	0	0	0	0.0021498263601786	0.00711096411443691	0.0572184554324458	0.590210021498264	0.324789151645444	0.0165371258475277	0.000661485033901108	0	0	0	0.000165371258475277	0	0.000330742516950554	0	0	0	0	0
Plate_003 180324-Plate_003.C10 180405	180404-Plate_003.C10	-198.800003051758	-40.5999984741211	15.3999996185303	56	99.4000015258789	175	59025.3984375	141.044675534053	2641968.77206929	0.00185842203074844	0.0265164762693315	0.14209809277817	5919	29282.5264531916	623330635.163896	13867.1731880194	0.0074189945262863	0.0772470721861835	4897.07957425241	4704.5	4895.69490209297	4660.60009765625	0	0	0	0	0	0	0	0	0	0.000506842372022301	0.0405473897617841	0.596046629498226	0.346173340091232	0.0148673762459875	0.000675789829363068	0	0	0	0	0	0	0	0	0	0	0
Plate_003 180324-Plate_003.C11 180405	180404-Plate_003.C11	-224	-43.3999977111816	15.7499995231628	54.5999984741211	98	169.399993896484	76557.6015625	114.639903537402	1701710.73605691	0.00200467758102239	Inf	NA	5986	17108.8165054321	607060477.392609	14917.6158782774	0.00809623885624526	0.0331418243348283	4526.95840294019	4361	4878.9150172016	4644.49975585938	0	0	0	0	0	0	0	0	0	0.000501169395255596	0.0459405278984297	0.601737387236886	0.334948212495824	0.0147009689274975	0.000334112930170398	0.000167056465085199	0.000167056465085199	0	0	0.000167056465085199	0	0.000167056465085199	0	0.000167056465085199	0	0
Plate_003 180324-Plate_003.C12 180405	180404-Plate_003.C12	-162.399993896484	-54.5999984741211	11.1999998092651	57.3999977111816	110.599998474121	198.800003051758	9633.3994140625	86.6891423783614	36292.0563489129	0.00727650727650728	0.011963802209777	0.000935401973183178	5772	1163.399970645	3079404.48474122	14180.5348780416	0.00703906530783122	0.145951091653431	5943.09831947332	5790.25	5129.87544919845	4883.89990234375	0	0	0	0	0	0	0	0	0	0.00051975051975052	0.0663548163548164	0.542792792792793	0.356029106029106	0.0266805266805267	0.00381150381150381	0.00138600138600139	0.00103950103950104	0.000346500346500347	0.000173250173250173	0	0.000173250173250173	0	0.000173250173250173	0	0	0
Plate_003 180324-Plate_003.C2 180405	180404-Plate_003.C2	-247.800003051758	11.1999998092651	2469.59985351562	31591	52756.19921875	85518.4390625	167216	41169.9261525214	829167905.791855	0.854027664768104	7.71507916407881	54.9037465498076	6145	38948.5755371233	750096923.980294	16123.8593054186	0.00986400929141987	0.000584866391446726	4799.79438567941	4673.5	4788.19676236555	4604.60009765625	0	0	0	0	0	0	0	0	0	0.00065093572009764	0.0128559804719284	0.0831570382424736	0.0382424735557364	0.0107404393816111	0.0110659072416599	0.0115541090317331	0.0174125305126119	0.0182262001627339	0.0144833197721725	0.0139951179820993	0.012693246541904	0.0105777054515867	0.00829943043124491	0.0065093572009764	0.00829943043124491	0.00553295362082994
Plate_003 180324-Plate_003.C3 180405	180404-Plate_003.C3	-546	-32.2000007629395	43.3999977111816	116.199996948242	352.799987792969	2273.03989257812	139361.59375	646.37885657634	7754326.40856189	0.234596760728001	0.0990698738718536	0.13910642612231	5989	1917.40608550917	30491447.5935625	14658.3286347165	0.00404080013455438	0.889242870841456	5216.11913508098	5030	4934.41925259786	4706.7998046875	0	0	0	0	0.0001669727834363	0.0001669727834363	0.0003339455668726	0.0010018367006178	0.0011688094840541	0.003339455668726	0.0272165637001169	0.340791450993488	0.294873935548506	0.0940056770746368	0.0527633995658708	0.0322257472032059	0.0303890465854066	0.0247119719485724	0.0185339789614293	0.0175321422608115	0.0101853397896143	0.0118550676239773	0.00951744865586909	0.0060110202037068	0.0060110202037068	0.0045082651527801
Plate_003 180324-Plate_003.C4 180405	180404-Plate_003.C4	-180.599990844727	-43.3999977111816	12.5999994277954	53.2000007629395	95.1999969482422	169.399993896484	31210.19921875	83.0871686618889	289406.228233005	0.00197400888303997	0.0186018971488017	0.0391008633804716	6079	5614.23322550456	123960685.899724	14638.9382131136	0.00938379141185402	0.00515841106702264	4534.05025497615	4352	4744.86107916502	4503.7998046875	0	0	0	0	0	0	0	0	0	0.000329001480506662	0.046718210231946	0.618358282612272	0.320940944234249	0.0116795525579865	0.000822503701266656	0.000164500740253331	0	0.000329001480506662	0.000164500740253331	0	0.000164500740253331	0	0	0	0	0
Plate_003 180324-Plate_003.C5 180405	180404-Plate_003.C5	-193.199996948242	-42.1399997711181	14	53.2000007629395	96.5999984741211	170.800003051758	40632.19921875	84.9161661016845	377478.461952043	0.000839066957543212	0.0190714827148494	0.157696033485953	5959	13614.7197692871	326426472.736143	13932.4763552756	0.00732310407027743	0.0856959684430604	4689.52458466186	4480	4822.3545432362	4579.39990234375	0	0	0	0	0	0	0	0	0	0.000335626783017285	0.0439671085752643	0.611679812049001	0.329921127705991	0.0132572579291827	0.000167813391508642	0.000167813391508642	0	0	0	0	0	0.000167813391508642	0	0	0	0
Plate_003 180324-Plate_003.C6 180405	180404-Plate_003.C6	-228.199996948242	-46.2000007629395	12.5999994277954	56	105	205.800003051758	120051.3984375	208.373566054262	6892013.00732691	0.0181787577848847	0.03755339113967	0.313079901426854	5941	5996.97772018998	347386229.425867	13534.1453396639	0.00707579642480687	0.118354196708127	4954.7819390675	4762.5	4810.30070736263	4583.60009765625	0	0	0	0	0	0	0	0	0	0.000841609156707625	0.0494866184144084	0.582225214610335	0.324692812657802	0.0242383437131796	0.00589126409695338	0.00286147113280593	0.0026931493014644	0.00185154014475677	0.00168321831341525	0.000168321831341525	0.000168321831341525	0.00033664366268305	0.000504965494024575	0	0.000168321831341525	0.000168321831341525
Plate_003 180324-Plate_003.C7 180405	180404-Plate_003.C7	-154	-44.8699993133545	12.5999994277954	53.2000007629395	98	175	63919.80078125	129.630996132776	2009639.98374843	0.00299003322259136	0.0206230085689384	0.0562870565763585	6020	15868.5329352485	446050169.142561	14054.9027736692	0.00822096944662985	0.0299689357627224	5125.85531561462	4882.25	4893.16596330915	4639.60009765625	0	0	0	0	0	0	0	0	0	0	0.05	0.602491694352159	0.328571428571429	0.0159468438538206	0.000332225913621262	0.000332225913621262	0.000166112956810631	0.000332225913621262	0	0.000166112956810631	0	0	0.000166112956810631	0	0	0
Plate_003 180324-Plate_003.C8 180405	180404-Plate_003.C8	-190.399993896484	26.8800003051758	2252.59985351562	30839.19921875	52189.19921875	83605.4765625	204712.203125	40650.5645821739	825765725.925622	0.865907241659886	8.04967898186953	78.872519994967	6145	37929.017440122	761397621.198225	15502.2998744701	0.0122555076972264	6.77891451750234e-06	4634.12660699756	4493	4667.10599052361	4484.19970703125	0	0	0	0	0	0	0	0	0	0.00048820179007323	0.0096013018714402	0.0751830756712775	0.0375915378356387	0.0110659072416599	0.0138323840520749	0.019039869812856	0.0161106590724166	0.0195280716029292	0.0187144019528072	0.0151342554922701	0.0138323840520749	0.00895036615134255	0.0100895036615134	0.00716029292107404	0.00569568755085435	0.00569568755085435
Plate_003 180324-Plate_003.C9 180405	180404-Plate_003.C9	-162.399993896484	-39.2000007629395	35	96.5999984741211	197.399993896484	1014.50998535156	71458.796875	333.359012683737	1712224.8637524	0.138671209540034	0.0475574364046748	0.0467926450721318	5870	1378.56999975106	10874348.7988375	14724.7299790058	0.00499600879506156	0.599637546472339	5753.97316865417	5548	5051.31272496706	4806.89990234375	0	0	0	0	0	0	0	0	0	0.000170357751277683	0.0408858603066439	0.394548551959114	0.340204429301533	0.0838160136286201	0.0431005110732538	0.0275979557069847	0.0189097103918228	0.0132879045996593	0.00698466780238501	0.00902896081771721	0.00545144804088586	0.00528109028960818	0.0030664395229983	0.00187393526405451	0.00119250425894378	0.00153321976149915
Plate_003 180324-Plate_003.D1 180405	180404-Plate_003.D1	-196	-54.5999984741211	7	54.5999984741211	105	180.599990844727	606.200012207031	72.0302006929677	5307.98259221589	0.000520652551197501	0.0101288745356791	0.000186008324483773	5762	468.066670735677	14312.5750024415	14804.6478833329	0.00587555583604023	0.404751677753238	5792.57775078098	5583	5056.23355080294	4806.89990234375	0	0	0	0	0	0	0	0	0	0.000867754251995835	0.0649080180492884	0.563866712946893	0.351787573759111	0.0180492884415134	0.000347101700798334	0.000173550850399167	0	0	0	0	0	0	0	0	0	0
Plate_003 180324-Plate_003.D10 180405	180404-Plate_003.D10	-183.399993896484	-39.2000007629395	15.3999996185303	51.7999992370605	96.5999984741211	169.399993896484	8223.599609375	71.9916181995263	15144.1588990245	0.000333166749958354	Inf	NA	6003	4335.09980773926	30240861.4146424	14532.1335159701	0.00721475616460604	0.0906408972318966	4685.40687989339	4556	4825.08813907662	4624.19970703125	0	0	0	0	0	0	0	0	0	0.000166583374979177	0.0403131767449609	0.617191404297851	0.330667999333666	0.011327669498584	0.000166583374979177	0	0	0	0	0	0	0	0	0	0	0
Plate_003 180324-Plate_003.D11 180405	180404-Plate_003.D11	-191.800003051758	-40.5999984741211	15.3999996185303	53.2000007629395	96.5999984741211	170.870002746582	466.199981689453	70.7836199423022	4157.98488902728	0.000167785234899329	0.0134772801224158	0.00847370099795349	5960	466.199981689453	NA	14400.4936183588	0.0074403863948838	0.0762204210895414	4690.92701342282	4543	4767.10679780077	4567.49975585938	0	0	0	0	0	0	0	0	0	0.000335570469798658	0.0431208053691275	0.623322147651007	0.319630872483221	0.0134228187919463	0.000167785234899329	0	0	0	0	0	0	0	0	0	0	0
Plate_003 180324-Plate_003.D12 180405	180404-Plate_003.D12	-156.800003051758	-44.7999992370605	14	56	102.199996948242	175	362.600006103516	74.2199567085386	4499.80556716071	0	0.0126613534016633	0.000250165709441845	6027	NA	NA	15332.2100272501	0.00753415304886426	0.0651075768280098	5073.99850671976	4915	4903.67866095085	4687.19970703125	0	0	0	0	0	0	0	0	0	0.000165920026547204	0.0484486477517836	0.586195453791273	0.350091256014601	0.0150987224157956	0	0	0	0	0	0	0	0	0	0	0	0
Plate_003 180324-Plate_003.D2 180405	180404-Plate_003.D2	-161	-44.7999992370605	14	57.3999977111816	105	184.800003051758	386.399993896484	76.5391014071497	4854.3475866485	0.000166002656042497	0.0118351575810938	0.000204815730932952	6024	386.399993896484	NA	14825.1101922191	0.00632008154943935	0.229769634674975	5443.41243359894	5253.5	5090.91166664721	4874.7998046875	0	0	0	0	0	0	0	0	0	0.000166002656042497	0.048140770252324	0.578685258964143	0.35109561752988	0.0215803452855246	0.000332005312084993	0	0	0	0	0	0	0	0	0	0	0
Plate_003 180324-Plate_003.D3 180405	180404-Plate_003.D3	-183.399993896484	-56	5.59999990463257	51.7999992370605	102.199996948242	183.399993896484	1423.79992675781	70.0805536841026	6097.64531419484	0.00136402387041773	0.00970383026479654	0.000245704233305399	5865	753.724979400635	157401.382458802	14760.6673189575	0.00690570265597495	0.173779051608464	5870.07101449275	5689	5093.1810588918	4830	0	0	0	0	0	0	0	0	0	0.00051150895140665	0.0726342710997442	0.576470588235294	0.331628303495311	0.0173913043478261	0.000682011935208866	0.000170502983802217	0.000170502983802217	0.000170502983802217	0.000170502983802217	0	0	0	0	0	0	0
Plate_003 180324-Plate_003.D4 180405	180404-Plate_003.D4	-156.800003051758	-42	15.3999996185303	53.2000007629395	96.5999984741211	168	379.399993896484	71.3816175791763	4113.99521711272	0	0.00993863916916086	0.0643161648674479	5890	NA	NA	14807.9292515398	0.00749106772041218	0.0708893425832252	4638.58947368421	4478.5	5008.66915268696	4805.49975585938	0	0	0	0	0	0	0	0	0	0.000169779286926995	0.0453310696095076	0.611205432937182	0.329881154499151	0.0134125636672326	0	0	0	0	0	0	0	0	0	0	0	0
Plate_003 180324-Plate_003.D5 180405	180404-Plate_003.D5	-201.599990844727	-51.7999992370605	7	53.2000007629395	100.799995422363	176.399993896484	639.799987792969	69.3512774035668	4966.77864672973	0.00033921302578019	0.00999572410116097	0.000182745391732055	5896	534.799987792969	22050	14582.0303284127	0.00730040676590044	0.105879467751363	5660.3315807327	5504.75	5018.47562896025	4790.09985351562	0	0	0	0	0	0	0	0	0	0.00033921302578019	0.060719131614654	0.585990502035278	0.338364993215739	0.0140773405698779	0.00033921302578019	0.000169606512890095	0	0	0	0	0	0	0	0	0	0
Plate_003 180324-Plate_003.D6 180405	180404-Plate_003.D6	-236.599990844727	-42	15.3999996185303	54.5999984741211	98	173.599990844727	519.399963378906	73.0130099698916	4307.08073576829	0.000336360578540195	0.0132359850270074	0.00820618921292804	5946	468.29997253418	5222.41812866228	14600.4326141793	0.00786838340486409	0.0443800946363113	4940.36141944164	4780.75	4999.8263203056	4794.30004882812	0	0	0	0	0	0	0	0	0	0.000168180289270098	0.0440632357887656	0.600739993272788	0.341069626639758	0.0134544231416078	0.000504540867810293	0	0	0	0	0	0	0	0	0	0	0
Plate_003 180324-Plate_003.D7 180405	180404-Plate_003.D7	-198.800003051758	-51.7999992370605	8.39999961853027	53.2000007629395	100.799995422363	175	522.200012207031	69.9796862391429	4956.53949845953	0.000342407122068139	0.0100363298889477	0.000173544063663464	5841	455.699996948242	8844.50405883836	14017.7067365837	0.00726907041769323	0.112207485403579	5769.60178051703	5561	5051.80703452694	4799.19970703125	0	0	0	0	0	0	0	0	0	0.000856017805170348	0.0611196712891628	0.583461736004109	0.335387776065742	0.0188323917137476	0.000342407122068139	0	0	0	0	0	0	0	0	0	0	0
Plate_003 180324-Plate_003.D8 180405	180404-Plate_003.D8	-193.199996948242	-40.5999984741211	14	53.2000007629395	95.1999969482422	166.599990844727	102692.796875	128.742034181279	3768476.73161551	0.00102616726526424	0.0362519417387931	1.93400196676441	5847	46676.2330678304	1796051547.97129	14948.8682005615	0.00761998268390217	0.0642180657255197	4456.09278262357	4309.5	4838.29695846795	4650.7998046875	0	0	0	0	0	0	0	0	0	0.000684111510176159	0.042927997263554	0.618778860954336	0.327518385496836	0.0090644775098341	0.000342055755088079	0	0	0	0	0	0	0	0	0	0	0
Plate_003 180324-Plate_003.D9 180405	180404-Plate_003.D9	-173.599990844727	-46.2000007629395	12.5999994277954	53.2000007629395	96.5999984741211	172.199996948242	599.200012207031	69.8843195745533	4358.48009495323	0.000333277787035494	0.0109817266528116	0.0361318432647267	6001	499.100006103516	20040.0224438477	13886.1827700214	0.00751986286380607	0.0685612089586406	4867.79003499417	4729	4840.8065837904	4636.7998046875	0	0	0	0	0	0	0	0	0	0.000666555574070988	0.0508248625229129	0.609565072487919	0.326112314614231	0.012497917013831	0.000166638893517747	0.000166638893517747	0	0	0	0	0	0	0	0	0	0
Plate_003 180324-Plate_003.E1 180405	180404-Plate_003.E1	-120.400001525879	-14	78.4000015258789	457.099990844727	7200.89978027344	23334.4995117188	62690.59765625	6313.05966610104	72638431.2883057	0.515141540487163	1.41502984447275	115.140790680852	6076	9815.50270603168	95181301.0801483	15395.8021046192	0.0452874523304974	0	4860.09463462804	4645.25	4915.07779382702	4690.69995117188	0	0	0	0	0	0	0	0	0	0	0.0200789993416722	0.232718894009217	0.172152732060566	0.0574391046741277	0.0339038841342989	0.0199144173798552	0.0174456879526004	0.0164581961816985	0.0197498354180382	0.0139894667544437	0.0164581961816985	0.0128373930217248	0.0146477946017117	0.0164581961816985	0.0151415404871626	0.0195852534562212
Plate_003 180324-Plate_003.E10 180405	180404-Plate_003.E10	-280	-16.7999992370605	102.199996948242	1009.39996337891	11723.599609375	27799.79921875	73494.3984375	8617.7104317582	99159184.9233347	0.5890270914977	1.20509327018493	2.55306994682902	5869	11757.458170517	112440873.051361	15622.4335356252	0.0303472800190234	0	5800.87868461407	5635	5065.99807304035	4834.19970703125	0	0	0	0	0	0	0	0	0.000170386777986028	0	0.0235133753620719	0.183847333446925	0.1475549497359	0.0550349292894871	0.0400408928267166	0.0279434315897086	0.0202760265803374	0.0168682910206168	0.0131197819049242	0.012267848014994	0.0132901686829102	0.0124382347929801	0.011927074459022	0.0107343670131198	0.0158459703527006	0.0151644232407565
Plate_003 180324-Plate_003.E11 180405	180404-Plate_003.E11	-294	-28	47.5999984741211	121.799995422363	469.699996948242	3680.31997070312	66907.3984375	895.602600678007	4718361.39539849	0.272201091450306	0.182348164632838	4.34752009397442	6047	2410.94625733979	13401972.7704066	15243.7565652599	0.00467653947068638	0.660896523798733	4538.87183727468	4365	4757.70486317466	4590.60009765625	0	0	0	0	0	0	0	0	0.000992227550851662	0.00165371258475277	0.0294360840085993	0.339176451132793	0.273524061518108	0.081197287911361	0.0443194972713742	0.0340664792459071	0.0272862576484207	0.0241442037373904	0.0193484372416074	0.021498263601786	0.0175293533983794	0.0132297006780222	0.0130643294195469	0.0105837605424177	0.00975690425004134	0.00909541921614023
Plate_003 180324-Plate_003.E12 180405	180404-Plate_003.E12	-197.399993896484	-16.7999992370605	85.4000015258789	3089.80004882812	26287.7998046875	50606.0777343749	99828.3984375	17849.1746592711	328258688.843101	0.598224560249877	3.46182554619129	81.3988397270214	6083	24063.6431733478	317475520.924048	15329.7961882978	0.0539749267792987	0	4856.97682064771	4706	4891.45883756152	4667.60009765625	0	0	0	0	0	0	0	0	0	0.000657570277823442	0.0215354265987177	0.216340621403913	0.134308729245438	0.0284399145158639	0.0236725300016439	0.0238369225710998	0.0166036495150419	0.0115074798619102	0.0062469176393227	0.00591813250041098	0.00361663652802893	0.00361663652802893	0.00476738451421996	0.0054249547920434	0.00443859937530824	0.0062469176393227
Plate_003 180324-Plate_003.E2 180405	180404-Plate_003.E2	-152.599990844727	127.400001525879	3278.79992675781	26744.19921875	46990.298828125	80051.43984375	162540	37293.7230286921	736420142.857761	0.902324803478843	5.42377449143668	18.5383964682625	5979	33386.2877939247	708176612.083681	15623.4552037478	0.0118326926689749	1.19944587346765e-05	5583.37606623181	5462	4884.42360338006	4648	0	0	0	0	0	0	0	0	0	0	0.00468305736745275	0.0301053687907677	0.0346211741093828	0.0274293360093661	0.0260913196186653	0.0269275798628533	0.0234152868372638	0.0192339856163238	0.0157216925907342	0.0137146680046831	0.0110386352232815	0.00802809834420472	0.00819535039304231	0.00585382170931594	0.00685733400234153	0.00702458605117913
Plate_003 180324-Plate_003.E3 180405	180404-Plate_003.E3	-779.799987792969	-11.1999998092651	161	3162.59985351562	27402.19921875	54144.29765625	123293.796875	19066.6683844091	385347739.164072	0.665466448445172	2.83336786093362	4824.87113708445	6110	23112.0125436028	401678157.788573	16035.1115326685	0.0373305993900336	0	4646.99541734861	4430.75	4764.68544915881	4550	0	0	0.000163719711853307	0.000491159135559921	0.000818598559266536	0.00114603798297315	0.00245579567779961	0.00212835625409299	0.00278323510150622	0.00343811394891945	0.0142436149312377	0.139325474787164	0.113621480026195	0.0520628683693517	0.0401113294040603	0.0340537000654879	0.027177472167649	0.0189914865749836	0.0148984937786509	0.0104780615586117	0.00753110674525213	0.00540275049115914	0.00867714472822528	0.00589390962671906	0.00327439423706614	0.00556647020301244
Plate_003 180324-Plate_003.E4 180405	180404-Plate_003.E4	-637	-28.2099999427795	81.1999969482422	1247.39996337891	16228.1000976562	34797.8396484375	77525	11249.272455564	155353813.862506	0.581193731243748	1.9359542744669	11.8282349327781	5998	15595.3129896644	166281919.226909	15403.3470885926	0.0400003039786368	0	5034.78351117039	4892	4961.89074385472	4746.69995117188	0	0	0	0.000166722240746916	0.000166722240746916	0.000833611203734578	0.00250083361120373	0.00450150050016672	0.00383461153717906	0.00250083361120373	0.0233411137045682	0.207069023007669	0.134878292764255	0.0378459486495498	0.0291763921307102	0.0255085028342781	0.0170056685561854	0.0113371123707903	0.0101700566855619	0.00683561187062354	0.00866955651883961	0.00966988996332111	0.00783594531510503	0.00900300100033345	0.0110036678892964	0.00983661220406802
Plate_003 180324-Plate_003.E5 180405	180404-Plate_003.E5	-334.600006103516	-28	51.7999992370605	149.800003051758	1130.14993286133	7027.30004882812	82135.1953125	1751.81610735829	12668420.8622464	0.363863031914894	0.30327360942978	0.645685186484727	6016	3739.34876920056	26318270.8660271	14752.7009056553	0.00608962425002693	0.211339131620948	4860.15708111702	4635	4842.24945612157	4596.19970703125	0	0	0	0	0	0	0	0	0.000498670212765957	0.00598404255319149	0.0246010638297872	0.299534574468085	0.242852393617021	0.0613364361702128	0.0428856382978723	0.0309175531914894	0.0287566489361702	0.0226063829787234	0.0249335106382979	0.0231050531914894	0.0211103723404255	0.0201130319148936	0.0206117021276596	0.0177859042553191	0.0187832446808511	0.0131316489361702
Plate_003 180324-Plate_003.E6 180405	180404-Plate_003.E6	-180.599990844727	-14	100.799995422363	6684.2998046875	27779.4990234375	52960.2490234375	117111.3984375	19264.8252126304	357237345.682129	0.626408217362492	6.41345817130655	31909.7761368155	6036	24806.0304902891	341897523.009395	15222.2731502602	0.0418169761608971	0	4652.08490722333	4473.25	4853.48215941169	4625.60009765625	0	0	0	0	0	0	0	0	0	0.000828363154406892	0.0195493704440027	0.195328031809145	0.11779324055666	0.0387673956262425	0.0273359840954274	0.0208747514910537	0.0168986083499006	0.00911199469847581	0.00778661365142478	0.00480450629555997	0.0038104705102717	0.00579854208084824	0.00347912524850895	0.00347912524850895	0.00629555997349238	0.0046388336646786
Plate_003 180324-Plate_003.E7 180405	180404-Plate_003.E7	-579.599975585938	-39.2000007629395	53.2000007629395	166.599990844727	1957.19995117188	10679.759765625	86759.3984375	2520.9354829929	18441287.164656	0.391707399292095	0.482384078862017	5.93810938133014	5933	5081.25894942423	31831387.2584768	15117.3583253559	0.0171838978554971	0	4620.31130962414	4469	4815.17567985737	4597.60009765625	0	0	0	0	0.000337097589752233	0.0010112927692567	0.00235968312826563	0.00337097589752233	0.00556211023091185	0.00623630541041632	0.0257879656160458	0.278105511545592	0.224506994774987	0.0598348221810214	0.0338783077700994	0.0267992583853025	0.0197202090005056	0.0193831114107534	0.0197202090005056	0.0188774650261251	0.0192145626158773	0.020225855385134	0.0185403674363728	0.0205629529748862	0.015843586718355	0.0165177818978594
Plate_003 180324-Plate_003.E8 180405	180404-Plate_003.E8	-166.599990844727	30.7999992370605	1392.64999389648	26669.9990234375	48730.150390625	80590.996875	193001.203125	37153.3218324057	802411561.827523	0.843406593406593	7.04052001430112	70.0163218687653	6188	35583.1673822266	754142912.979129	17164.3229078444	0.00989087036712183	0.000463512814273259	4865.1828539108	4686	4872.95104779254	4661.30004882812	0	0	0	0	0	0	0	0	0	0.000323206205559147	0.00888817065287653	0.0769230769230769	0.0467032967032967	0.023109243697479	0.0260180995475113	0.024240465416936	0.0203619909502262	0.0169683257918552	0.0122818358112476	0.0111506140917906	0.00921137685843568	0.0101809954751131	0.00888817065287653	0.00630252100840336	0.00565610859728507	0.00549450549450549
Plate_003 180324-Plate_003.E9 180405	180404-Plate_003.E9	-177.800003051758	-1.39999997615814	142.800003051758	4285.39990234375	23792.9990234375	46064.9	100882.6015625	16420.1798644835	265050110.65123	0.646265560165975	2.32242628737743	6.82689927441986	5784	20478.3030298028	263232161.041359	15245.0666222408	0.0406850477770068	0	5715.24654218534	5551	4988.45721093649	4783.7998046875	0	0	0	0	0	0	0	0	0	0.000864453665283541	0.0176348547717842	0.146265560165975	0.139868603042877	0.0477178423236514	0.0323305670816044	0.0280082987551867	0.0240318118948824	0.0184993084370678	0.0121023513139696	0.00708852005532503	0.0063969571230982	0.00535961272475795	0.00449515905947441	0.00553250345781466	0.0043222683264177	0.00466804979253112
Plate_003 180324-Plate_003.F1 180405	180404-Plate_003.F1	-159.599990844727	-51.3799987792969	12.5999994277954	57.3999977111816	106.400001525879	184.800003051758	30111.19921875	82.7733363901507	162224.968417133	0.00104040228888504	0.0119352103595491	0.0084822332615122	5767	5639.43319702148	143754079.86981	15286.6012248562	0.00643170936763632	0.243476948439838	5859.8866828507	5675	5094.22897232503	4858	0	0	0	0	0	0	0	0	0	0.000346800762961679	0.0598231316108895	0.558869429512745	0.35945899080978	0.0202878446332582	0.000346800762961679	0.000173400381480839	0.000520201144442518	0	0	0	0	0	0	0	0	0
Plate_003 180324-Plate_003.F10 180405	180404-Plate_003.F10	-175	-53.2000007629395	7	53.2000007629395	102.199996948242	183.119995117188	54686.80078125	100.169551449598	904657.392687349	0.00221653878942881	0.0144873116840712	0.0371883878634173	5865	11022.630650447	309598645.383174	14051.7659861663	0.0065629106083695	0.227511723050474	5690.19693094629	5559	5020.22255622103	4807.60009765625	0	0	0	0	0	0	0	0	0	0.000682011935208866	0.0630861040068201	0.570673486786019	0.344416027280477	0.018925831202046	0.0010230179028133	0	0	0.000170502983802217	0	0	0	0	0.000170502983802217	0	0	0
Plate_003 180324-Plate_003.F11 180405	180404-Plate_003.F11	-194.599990844727	-40.5999984741211	18.1999988555908	57.3999977111816	99.4000015258789	173.599990844727	1281	75.6917382808771	4587.27036131483	0.000493096646942801	0.016085726719556	0.0228186935831226	6084	820.399993896484	177746.52005127	15437.1534776419	0.00902619160952912	0.00760512873834118	4669.16190006575	4472.5	5039.09212508443	4816	0	0	0	0	0	0	0	0	0	0.000493096646942801	0.0414201183431953	0.597140039447732	0.345332018408942	0.0151216305062459	0.000164365548980934	0.000164365548980934	0	0	0.000164365548980934	0	0	0	0	0	0	0
Plate_003 180324-Plate_003.F12 180405	180404-Plate_003.F12	-197.399993896484	-40.5999984741211	18.1999988555908	61.5999984741211	107.799995422363	186.199996948242	27585.599609375	98.1552736919971	239132.854379544	0.00483655770513676	0.00597811053646135	0.912933177474627	5996	3124.22064524683	40538939.0064651	14767.742489846	0.00675977523228338	0.144006263649078	4950.40660440294	4765.5	5030.96482440931	4827.19970703125	0	0	0	0	0	0	0	0	0	0.000500333555703803	0.0411941294196131	0.569546364242829	0.363408939292862	0.0203468979319546	0.00233488992661775	0.000833889259506338	0	0.000500333555703803	0	0	0.000166777851901267	0.000166777851901267	0.000166777851901267	0	0	0
Plate_003 180324-Plate_003.F2 180405	180404-Plate_003.F2	-218.399993896484	72.7999954223633	2749.59985351562	27552	47075.3486328125	77287.7	184535.390625	37157.2285679751	699352269.738014	0.893415364150316	5.4351952806318	18.1897819967186	6014	33598.651247071	663209794.263198	16426.0915027352	0.0132338728884691	0	5580.04156967077	5507	4896.9873829148	4684.39990234375	0	0	0	0	0	0	0	0	0	0.00033255736614566	0.00681742600598603	0.0452278017958098	0.0340871300299302	0.0191220485533755	0.0269371466577985	0.024442966411706	0.0259394745593615	0.0217825074825407	0.0133022946458264	0.0128034585966079	0.0114732291320253	0.00698370468905886	0.00698370468905886	0.00764881942135018	0.00681742600598603	0.00565347522447622
Plate_003 180324-Plate_003.F3 180405	180404-Plate_003.F3	-270.199981689453	-32.2000007629395	43.3999977111816	124.599998474121	385	3342.98995361328	110881.3984375	893.670474785102	8155404.07877334	0.249913524731927	0.122081689577413	0.243574541643265	5782	2605.8330316141	27887727.7321505	14752.238161185	0.00389743546031686	0.934400137723539	5894.14268419232	5706.5	5122.04446315073	4887.39990234375	0	0	0	0	0	0	0	0	0.000172950536146662	0.000172950536146662	0.0332065029401591	0.336215842269111	0.295918367346939	0.0833621584226911	0.0416810792113456	0.0316499481148392	0.0271532341750259	0.0242130750605327	0.0171221030785195	0.0179868557592529	0.013317191283293	0.0119335869941197	0.0126253891387063	0.00916637841577309	0.00882047734347977	0.00691802144586648
Plate_003 180324-Plate_003.F4 180405	180404-Plate_003.F4	-219.800003051758	-42	16.7999992370605	56	98	172.199996948242	71887.1953125	115.5430409605	1813372.34009308	0.0020273694880892	0.0195965466701496	0.054037312790102	5919	17204.9494298299	653290349.768157	15203.5431088714	0.00707112113137938	0.110419019534379	5033.81863490454	4849.5	4993.583256944	4775.39990234375	0	0	0	0	0	0	0	0	0	0.000506842372022301	0.042067916877851	0.608379793884102	0.334515965534719	0.0125021118432168	0.000506842372022301	0	0.000337894914681534	0.000168947457340767	0	0	0	0	0.000168947457340767	0	0	0.000168947457340767
Plate_003 180324-Plate_003.F5 180405	180404-Plate_003.F5	-238	-47.5999984741211	11.1999998092651	54.5999984741211	102.199996948242	180.599990844727	4456.19970703125	74.3825530172708	9613.03798062475	0.0015025041736227	0.0111531346044809	0.000375366810488333	5990	1174.13328721788	2155188.28194896	15293.1874814535	0.00783535311324697	0.0492536807855245	5557.00175292154	5327.5	4998.02655769055	4729.19970703125	0	0	0	0	0	0	0	0	0	0.000834724540901503	0.0534223706176962	0.586477462437396	0.340233722871452	0.0175292153589316	0.0011686143572621	0	0	0	0	0	0	0	0.000166944908180301	0	0	0.000166944908180301
Plate_003 180324-Plate_003.F6 180405	180404-Plate_003.F6	-148.399993896484	-37.7999992370605	16.7999992370605	57.3999977111816	100.799995422363	187.31999206543	38280.19921875	106.908681510995	425056.125519532	0.0117746005046257	0.0128335809615937	0.690601874400526	5945	2277.41995239258	31307420.3641278	15315.0136487316	0.00748071594431109	0.0682514340496001	4470.48940285955	4361	4801.56449406835	4569.60009765625	0	0	0	0	0	0	0	0	0	0	0.0393608074011775	0.601009251471825	0.329352396972246	0.0183347350714886	0.00403700588730025	0.00252312867956266	0.00117746005046257	0.000672834314550042	0.000672834314550042	0.000841042893187553	0.000672834314550042	0	0.000336417157275021	0.000168208578637511	0	0
Plate_003 180324-Plate_003.F7 180405	180404-Plate_003.F7	-142.800003051758	-42	15.3999996185303	54.5999984741211	99.4000015258789	176.399993896484	43149.3984375	137.732530894949	1552063.82783127	0.00318471337579618	0.0795999309464564	16.9352224207046	5966	16634.7257738615	223808479.501594	14773.1018399984	0.00764058679706601	0.0566846971347246	4762.64825678847	4594	4862.68473138147	4667.60009765625	0	0	0	0	0	0	0	0	0	0	0.0432450553134428	0.606939322829366	0.331210191082803	0.015420717398592	0.000335232986925914	0.000335232986925914	0.000167616493462957	0	0.000167616493462957	0	0.000167616493462957	0	0	0	0	0
Plate_003 180324-Plate_003.F8 180405	180404-Plate_003.F8	-221.199996948242	40.5999984741211	1769.59997558594	27694.798828125	48835.498046875	80969.28125	178364.203125	37464.9455829689	750012674.37413	0.860237823749796	7.1603134314202	62.1746199480751	6139	35180.5991605799	699842928.933149	16852.5050944437	0.0133263969202073	0	4741.72650268773	4568	4813.67220822272	4617.19970703125	0	0	0	0	0	0	0	0	0	0.000325785958625183	0.00798175598631699	0.0648314057664115	0.043492425476462	0.0218276592278873	0.0229679100830754	0.0224792311451376	0.0228050171037628	0.0216647662485747	0.0133572243036325	0.0127056523863821	0.0143345821795081	0.00684150513112885	0.00684150513112885	0.00618993321387848	0.00635282619319107	0.00651571917250366
Plate_003 180324-Plate_003.F9 180405	180404-Plate_003.F9	-756	-57.3999977111816	25.1999988555908	79.7999954223633	161.349998474121	1100.68002319336	59313.80078125	330.544914140994	2135919.80041742	0.124757281553398	0.068150627746833	2.15882408008493	6180	1656.53590224844	14844277.6769821	14357.5587776744	0.00615331733618093	0.223921286559972	4802.28851132686	4626.75	4902.65538618464	4680.19970703125	0	0	0.000323729362253156	0.000323729362253156	0.000971188086759469	0.00129491744901263	0.00275169957915183	0.00323729362253156	0.0051796697960505	0.0101974749109744	0.0370670119779864	0.435577856911622	0.31693104564584	0.0602136613790871	0.0314017481385562	0.0199093557785691	0.0186144383295565	0.0131110391712528	0.00776950469407575	0.00987374554872127	0.00712204596956944	0.00550339915830366	0.00258983489802525	0.00194237617351894	0.00242797021689867	0.0014567821301392
Plate_003 180324-Plate_003.G1 180405	180404-Plate_003.G1	-141.399993896484	-5.59999990463257	84	266	1981.70001220703	8915.9001953125	54948.59765625	2354.37290551484	15403085.8376031	0.449482503696402	0.398546772028955	14.1489945511989	6087	4096.68596264354	25516329.3283984	15921.0455866302	0.0108271399870292	0.000135502148863376	4571.75924100542	4384.5	4665.10099065263	4470.19970703125	0	0	0	0	0	0	0	0	0	0	0.0119927714802037	0.223262690980779	0.234105470675209	0.0793494332183342	0.0420568424511253	0.0336783308690652	0.0323640545424676	0.0302283555117463	0.0294069328076228	0.0259569574503039	0.0266140956136028	0.0254641038278298	0.023656973878758	0.0239855429604074	0.0210284212255627	0.0220141284705109
Plate_003 180324-Plate_003.G10 180405	180404-Plate_003.G10	-539	-12.5999994277954	106.400001525879	508.199981689453	5327	15745.7994140625	43927.80078125	4435.51432426582	31763962.1932485	0.530701020578886	1.14283188970404	581.522022733052	5977	6659.32454001197	39697229.2534941	14992.3520056403	0.0357659989640477	0	4683.2595783838	4477.5	4838.2443859706	4639.60009765625	0	0	0	0	0	0.000669232056215493	0.00167308014053873	0.00117115609837711	0.00234231219675422	0.00518654843567007	0.0167308014053873	0.164631085829011	0.199765768780325	0.0761251463945123	0.0424962355696838	0.0277731303329429	0.0247615860799732	0.0205788857286264	0.0214154257988958	0.0184038815459261	0.0184038815459261	0.0163961853772796	0.019742345658357	0.0215827338129496	0.0209135017567341	0.0207461937426803
Plate_003 180324-Plate_003.G11 180405	180404-Plate_003.G11	-228.199996948242	-39.2000007629395	26.6000003814697	77	145.599990844727	801.849963378902	90701.796875	369.090896920722	5492541.94908273	0.0937193326790972	0.0607832630521653	0.178564632943399	6114	2437.76888526797	53568123.0181955	12912.1209295727	0.0059822024876102	0.264155301218298	4991.59069349035	4856.75	4808.29694168545	4622.7998046875	0	0	0	0	0	0	0	0	0	0.00294406280667321	0.0384363755315669	0.469087340529931	0.33480536473667	0.0603532875368008	0.0251880929015375	0.0170101406607785	0.0121033693163232	0.00637880274779195	0.00719659797186784	0.00539744847890088	0.00310762185148839	0.00327118089630357	0.00392541707556428	0.00245338567222767	0.00114491331370625	0.00163559044815178
Plate_003 180324-Plate_003.G12 180405	180404-Plate_003.G12	-142.800003051758	158.689994812012	3069.49987792969	14552.2998046875	25412.8002929688	42166.8091796875	83795.6015625	20110.0001311097	197345216.379897	0.898777173913043	2.78817543987899	4.55271643936503	5888	18063.5002237437	187147703.148751	14792.056032148	0.0149626310800218	0	5863.50628396739	5737.25	4998.53252415035	4816	0	0	0	0	0	0	0	0	0	0	0.00203804347826087	0.0285326086956522	0.0315896739130435	0.0377038043478261	0.0404211956521739	0.0337975543478261	0.0220788043478261	0.0137567934782609	0.0086616847826087	0.00798233695652174	0.00764266304347826	0.0069633152173913	0.0115489130434783	0.0137567934782609	0.0134171195652174	0.014945652173913
Plate_003 180324-Plate_003.G2 180405	180404-Plate_003.G2	-266	88.1999969482422	2536.44989013672	27197.798828125	46563.6484375	76402.8269531249	168589.390625	36567.3918158756	656666642.828742	0.897959183673469	8.18243385845769	488.853073995133	6174	32896.0792551027	621694053.004966	17323.0992850651	0.0173667256183255	0	4466.87674117266	4336.75	4645.41579532901	4499.60009765625	0	0	0	0	0	0	0	0	0.000161969549724652	0.000485908649173955	0.00356333009394234	0.0424360220278588	0.028830579850988	0.025105280207321	0.0281827016520894	0.0281827016520894	0.0234855847100745	0.0223517978620019	0.018140589569161	0.0137674117265954	0.0110139293812763	0.00615484288953677	0.00728862973760933	0.00615484288953677	0.00615484288953677	0.00388726919339164
Plate_003 180324-Plate_003.G3 180405	180404-Plate_003.G3	-138.599990844727	168	3106.24987792969	18600.3994140625	30706.8994140625	51122.4677734375	97477.796875	24878.1705962786	293370901.373134	0.903285907859079	3.47894186489066	6.55552379885934	5904	22240.125806899	277658636.05973	15674.89106507	0.0178389255255849	0	5775.42064701897	5631.25	5023.22481067523	4817.39990234375	0	0	0	0	0	0	0	0	0	0	0.00203252032520325	0.0250677506775068	0.0335365853658537	0.0350609756097561	0.0392953929539295	0.0320121951219512	0.0264227642276423	0.0160907859078591	0.0140582655826558	0.00711382113821138	0.00643631436314363	0.00796070460704607	0.00575880758807588	0.00508130081300813	0.00711382113821138	0.00762195121951219
Plate_003 180324-Plate_003.G4 180405	180404-Plate_003.G4	-133	30.7999992370605	242.199996948242	2289	11580.4494628906	24628.6588867188	79275	8481.75860604099	79031667.1239084	0.681125042358523	1.18384296718401	1.96926568379124	5902	9996.37072432029	85071233.2997468	14742.9897983141	0.0225526815283892	0	5845.81260589631	5675.5	5068.07155136269	4806.89990234375	0	0	0	0	0	0	0	0	0	0	0.00931887495764148	0.0918332768553033	0.13537783802101	0.0799728905455778	0.0504913588614029	0.0360894611995934	0.0233819044391732	0.0220264317180617	0.0177905794645883	0.015757370382921	0.0160962385631989	0.0176211453744493	0.0167739749237547	0.0155879362927821	0.0181294476448661	0.0179600135547272
Plate_003 180324-Plate_003.G5 180405	180404-Plate_003.G5	-207.199996948242	-23.7999992370605	40.5999984741211	98	211.399993896484	1760.07996826172	37550.80078125	496.297692709817	1938162.30165408	0.167570231641203	0.0562888008794781	14.2732215833302	6087	1942.00310336842	8680907.30611181	15978.3668475421	0.00480848073009245	0.60552618992653	4697.37982585839	4495.5	4847.88366801496	4649.39990234375	0	0	0	0	0	0	0	0	0	0.000328569081649417	0.0231641202562839	0.399211434204041	0.334319040578282	0.0739280433711188	0.035485460818137	0.0261212419911286	0.0200427139806144	0.015771315919172	0.0142927550517496	0.010678495153606	0.0114999178577296	0.00689995071463775	0.00459996714309184	0.00525710530639067	0.00459996714309184	0.0019714144898965
Plate_003 180324-Plate_003.G6 180405	180404-Plate_003.G6	-141.399993896484	106.400001525879	3132.85003662109	16956.099609375	28304.150390625	49383.1802734375	102740.3984375	23189.8166859907	266873526.281747	0.890750670241287	3.96713078744531	11.401527209261	5968	21021.3962371688	251999058.515407	12575.0430416978	0.0153256615976241	0	5007.48751675603	4842.25	4802.77052703939	4580.7998046875	0	0	0	0	0	0	0	0	0	0	0.00301608579088472	0.0363605898123324	0.0350201072386059	0.0338471849865952	0.035857908847185	0.0304959785522788	0.0236260053619303	0.0137399463806971	0.0142426273458445	0.00703753351206434	0.00670241286863271	0.00435656836461126	0.00670241286863271	0.0075402144772118	0.0075402144772118	0.00988605898123324
Plate_003 180324-Plate_003.G7 180405	180404-Plate_003.G7	-379.399993896484	-35	46.2000007629395	121.799995422363	422.799987792969	3157.5599609375	43022	818.12217137035	3880842.94279475	0.257608514884417	0.118930602894476	0.116807743789763	6013	2301.38937399601	11416269.0843862	15424.9644996314	0.00425079095583159	0.823361071738604	5505.10369200067	5316.5	5036.63483850583	4774	0	0	0	0	0	0	0	0.000665225345085648	0.00149675702644271	0.00365873939797106	0.031099284882754	0.333943123232995	0.287876268085814	0.0814901047729918	0.0427407284217529	0.0405787460502245	0.0234491934142691	0.0242807250956261	0.0186263096623981	0.0196241476800266	0.016963246299684	0.0136371195742558	0.00997838017628472	0.0108099118576418	0.00648594711458507	0.00681855978712789
Plate_003 180324-Plate_003.G8 180405	180404-Plate_003.G8	-205.800003051758	35.9799978256226	1299.54995727539	26448.099609375	46798.8486328125	78834.559765625	224966	35920.1061434297	731631510.482539	0.85690626035111	6.36945959529436	40.433179174801	6038	33860.5225447222	690659918.093596	15855.9642852486	0.0181929334360379	0	4990.58993044054	4857.25	4880.64337532218	4670.39990234375	0	0	0	0	0	0	0	0	0	0.000165617754223253	0.0101026830076184	0.0660814839350778	0.0442199403776085	0.0215303080490229	0.0293143424975157	0.0283206359721762	0.0228552500828089	0.0250082808877112	0.0160649221596555	0.0107651540245114	0.00993706525339516	0.00761841669426963	0.00612785690626035	0.00579662139781385	0.00529976813514409	0.00679032792315336
Plate_003 180324-Plate_003.G9 180405	180404-Plate_003.G9	-210	105	1001	11908.3994140625	22787.798828125	40660.759375	78450.3984375	17797.0085874304	193018789.715988	0.853373921867073	2.35466352203775	4.08905619906059	5913	16825.2912674343	185489893.308579	15067.2582212514	0.0155655046655188	0	6144.48198883815	5868	5297.95316694941	4999.39990234375	0	0	0	0	0	0	0	0	0	0.000169118890580078	0.00388973448334179	0.0356840859123964	0.0556401150008456	0.0497209538305429	0.0448165060037206	0.0329781836631152	0.0268899036022324	0.0175883646203281	0.010823608997125	0.0109927278877051	0.0106544901065449	0.00930153898190428	0.00980889565364451	0.0118383223406054	0.0116692034500254	0.0160662946051074
Plate_003 180324-Plate_003.H1 180405	180404-Plate_003.H1	-172.199996948242	-21	74.1999969482422	253.399993896484	3600.79992675781	14608.0201171875	53498.19921875	3685.41810164429	30306562.7046867	0.453831711896228	0.531184220480153	0.837752723282076	5859	6447.04201835526	44744038.9888222	14637.377405579	0.0293062814122444	0	5575.79245605052	5435.5	4964.76574559105	4741.7998046875	0	0	0	0	0	0	0	0	0	0.000341355180064858	0.0233828298344427	0.237753882915173	0.22205154463219	0.0612732548216419	0.0300392558457075	0.0218467315241509	0.0201399556238266	0.0184331797235023	0.0184331797235023	0.0189452124935996	0.0194572452636969	0.0235535074244752	0.0196279228537293	0.0206519883939239	0.0216760539341184	0.0209933435739887
Plate_003 180324-Plate_003.H10 180405	180404-Plate_003.H10	-166.599990844727	-12.5999994277954	91	395.499984741211	6854.75	18760.56015625	47426.3984375	5453.93799709804	48325933.6463743	0.501359619306594	0.74841751442005	1.19107052990975	5884	8685.52487248825	59682223.6683004	12877.0994091604	0.0533598342314007	0	5934.28144119646	5698.75	4963.11055238518	4732	0	0	0	0	0	0	0	0	0	0.000169952413324269	0.0210740992522094	0.204282800815772	0.200883752549286	0.0705302515295717	0.0348402447314752	0.0190346702923182	0.0154656696125085	0.0142760027192386	0.0139360978925901	0.011386811692726	0.0120666213460231	0.0142760027192386	0.0173351461590755	0.0156356220258328	0.019544527532291	0.0193745751189667
Plate_003 180324-Plate_003.H11 180405	180404-Plate_003.H11	-235.199996948242	-46.2000007629395	25.1999988555908	75.5999984741211	147	1065.54001464844	57423.80078125	380.767340397748	3513767.58568588	0.109886494489225	0.0597002458081377	0.151879917189072	6079	2210.79067897226	27886151.1385951	14402.3472922337	0.00574600701207635	0.338216983625498	5248.88032571147	5046.5	4848.10411085583	4631.19970703125	0	0	0	0	0	0	0	0	0	0.00329001480506662	0.048198716894226	0.460931074189834	0.329001480506662	0.0478697154137194	0.024839611778253	0.0159565718045731	0.0154630695838131	0.0111860503372265	0.00888303997367988	0.00773153479190656	0.00542852442835993	0.00411251850633328	0.00230301036354664	0.00361901628557329	0.00148050666227998	0.00246751110379997
Plate_003 180324-Plate_003.H12 180405	180404-Plate_003.H12	-180.599990844727	-8.39999961853027	110.599998474121	6678	21828.798828125	41151.248046875	83400.796875	15355.3678615554	214100467.899873	0.628305582761998	2.58983968029274	9.03773263313822	6126	19697.0546885624	197866276.5752	15382.0463362223	0.0474530574254109	0	5019.96490368919	4879.25	4689.57141754918	4516.39990234375	0	0	0	0	0	0	0	0	0	0.000489715964740451	0.0176297747306562	0.184949396016977	0.120959843290891	0.0461965393405158	0.0360757427358799	0.019915115899445	0.0117531831537708	0.00783545543584721	0.00489715964740451	0.0029382957884427	0.00440744368266406	0.00408096637283709	0.00473392099249102	0.00408096637283709	0.00555011426705844	0.00685602350636631
Plate_003 180324-Plate_003.H2 180405	180404-Plate_003.H2	-180.599990844727	49	1306.19995117188	24732.400390625	44651.59765625	77472.3578125	151363.796875	34590.4625521241	689611146.605211	0.849448617548346	6.62869974428022	921.268804599189	6257	32887.8530422379	650160629.146168	15760.3660945272	0.0148628733902798	0	4683.78544030686	4505	4838.84697061166	4660.60009765625	0	0	0	0	0	0	0	0	0	0.000479463001438389	0.00543391401630174	0.0626498321879495	0.0479463001438389	0.0334025891002078	0.0271695700815087	0.028288317084865	0.0246124340738373	0.0177401310532204	0.0121463960364392	0.0110276490330829	0.00831069202493208	0.00831069202493208	0.0055937350167812	0.00511427201534282	0.00591337701774013	0.00463480901390443
Plate_003 180324-Plate_003.H3 180405	180404-Plate_003.H3	-450.799987792969	15.3999996185303	250.949993133545	9233	24999.7998046875	47199.8091796875	118363	18024.2112545691	279861118.098696	0.710914454277286	3.07908990487973	12.2362999070174	6102	20444.72861308	274123717.109865	15359.954283977	0.0295644055737591	0	5055.6321697804	4889.5	4844.87864434496	4648.69995117188	0	0	0	0	0	0	0.000163880694854146	0.000163880694854146	0.000327761389708292	0.000491642084562439	0.0113077679449361	0.117830219600131	0.109308423467716	0.0476892822025565	0.0419534578826614	0.029170763684038	0.0206489675516224	0.0142576204523107	0.0106522451655195	0.00884955752212389	0.00737463126843658	0.0063913470993117	0.00589970501474926	0.00704686987872829	0.00606358570960341	0.00884955752212389
Plate_003 180324-Plate_003.H4 180405	180404-Plate_003.H4	-469	-18.1999988555908	98	1033.19995117188	11827.8994140625	27813.3099609375	69115.1953125	8607.51706432417	96454658.3239827	0.575600801068091	2.77085229014421	6146.53557761502	5992	12019.4000265642	107158915.747785	16289.2018905742	0.0368242148089346	0	4513.84612817089	4359.75	4856.58473193343	4643.7998046875	0	0	0	0	0	0	0.000834445927903872	0.00216955941255007	0.00450600801068091	0.00333778371161549	0.0195260347129506	0.188751668891856	0.147696929238985	0.0550734312416555	0.0353805073431242	0.0246995994659546	0.017022696929239	0.0126835781041389	0.0123497997329773	0.00917890520694259	0.0121829105473965	0.0111815754339119	0.0101802403204272	0.0136849132176235	0.015520694259012	0.0145193591455274
Plate_003 180324-Plate_003.H5 180405	180404-Plate_003.H5	-268.799987792969	-35	35	96.5999984741211	261.799987792969	3229.9400390625	50842.3984375	813.722024868277	4816644.2478682	0.213366336633663	0.151888787813273	1.05926601370522	6060	2787.64573680055	16786679.9722575	14786.374133808	0.00502179268523782	0.556007388740786	4910.86130363036	4780.75	4763.69328419903	4534.60009765625	0	0	0	0	0	0	0	0	0.000165016501650165	0.00148514851485149	0.0341584158415842	0.398844884488449	0.293399339933993	0.0577557755775578	0.0301980198019802	0.0272277227722772	0.0221122112211221	0.0201320132013201	0.0151815181518152	0.0136963696369637	0.012046204620462	0.0118811881188119	0.0108910891089109	0.00841584158415842	0.00693069306930693	0.00577557755775578
Plate_003 180324-Plate_003.H6 180405	180404-Plate_003.H6	-194.599990844727	-4.19999980926514	149.800003051758	10647	25583.599609375	47850.0390625	102424	18615.1390211719	282927733.570769	0.677874364441529	3.51680112918038	24.3658941575328	6097	22151.107187422	260555196.156774	14595.7979757765	0.0348486671515649	0	4880.27513531245	4707	4684.36134546351	4467.39990234375	0	0	0	0	0	0	0	0	0	0.000164015089388224	0.0159094636706577	0.164671149745777	0.102017385599475	0.0377234705592915	0.0324749876988683	0.0209939314416926	0.0164015089388224	0.00934886009512875	0.00508446777103494	0.00426439232409382	0.00524848286042316	0.00557651303919961	0.00541249794981138	0.00377234705592915	0.0034443168771527	0.0062325733967525
Plate_003 180324-Plate_003.H7 180405	180404-Plate_003.H7	-236.599990844727	-35	42	112	434	4829.15998535156	45820.59765625	1082.65385798132	5136050.50472109	0.259757738896366	0.146983724106867	0.128258944649828	5944	3129.72442992611	12886945.9744469	13924.852422236	0.00635375639681888	0.184650117036578	5857.80265814266	5685.5	4899.40237340504	4664.09985351562	0	0	0	0	0	0	0	0	0	0.000168236877523553	0.0370121130551817	0.354138627187079	0.292900403768506	0.0555181695827725	0.030114401076716	0.0213660834454913	0.0195154777927322	0.0200201884253028	0.0159825033647376	0.017328398384926	0.0178331090174966	0.0161507402422611	0.0149730820995962	0.0134589502018843	0.0149730820995962	0.0111036339165545
Plate_003 180324-Plate_003.H8 180405	180404-Plate_003.H8	-163.800003051758	42	823.200012207031	21660.798828125	42145.59765625	73708.3187499999	163027.203125	31577.1356552387	635894365.717585	0.82562990155181	4.50282668466199	16.5529869281999	5993	30884.85707928	605073952.980964	14709.2870038535	0.0193236479664204	0	5752.4853996329	5654.5	4801.96534506729	4621.39990234375	0	0	0	0	0	0	0	0	0	0.000166861338227933	0.00850992824962456	0.0665776739529451	0.0672451193058568	0.0303687635574837	0.0360420490572334	0.0327048222926748	0.0258635074253296	0.0188553312197564	0.0143500750876022	0.012347739028867	0.00951109627899216	0.00650759219088937	0.00517270148506591	0.00617386951443351	0.00650759219088937	0.00634073085266144
Plate_003 180324-Plate_003.H9 180405	180404-Plate_003.H9	-418.600006103516	0	148.399993896484	3725.39990234375	16819.599609375	34913.90078125	114972.1953125	12232.0839465942	156786137.839904	0.643104872006606	1.8428252325187	4.61644023954681	6055	15313.5326584873	161231534.969368	13718.2781251498	0.0370780772557122	0	5457.86597853014	5280	4854.59876054784	4617.19970703125	0	0	0	0	0	0	0.000165152766308836	0.000330305532617671	0.00198183319570603	0.00247729149463253	0.0155243600330306	0.143352601156069	0.134269199009083	0.0571428571428571	0.0424442609413708	0.0255986787778695	0.0135425268373245	0.00858794384805945	0.00776218001651528	0.00941370767960363	0.00842279108175062	0.00809248554913295	0.00891824938067713	0.0118909991742362	0.00990916597853014	0.0105697770437655
Plate_004 180324-Plate_004.A1 180405	180404-Plate_004.A1	-742	-92.4000015258789	9.80000019073486	51.7999992370605	100.799995422363	180.599990844727	86283.3984375	194.619861482463	6108271.46179974	0.00552116446377782	0.0310064029049459	0.473371977988678	5977	21801.3513109612	653166034.660271	15062.8044816637	0.00824288677072196	0.0335918203262187	4757.22536389493	4566.5	4787.68745392494	4565.39990234375	0	0	0.000167336010709505	0.000669344042838019	0.000502008032128514	0.00301204819277108	0.00619143239625167	0.0102074966532798	0.00853413654618474	0.00836680053547523	0.0473560910307898	0.564424364123159	0.327978580990629	0.0170682730923695	0.00150602409638554	0.000334672021419009	0.000167336010709505	0.000334672021419009	0.000167336010709505	0	0	0	0	0	0	0.000167336010709505
Plate_004 180324-Plate_004.A10 180405	180404-Plate_004.A10	-182	-41.2999992370605	18.1999988555908	58.7999992370605	106.400001525879	182	64094.80078125	102.397529808888	1121390.93632902	0.000994859890565412	0.0180409961947716	0.0362920108816741	6031	22981.4670511882	717195394.536979	15054.1583551889	0.00685670717119102	0.128904424904314	5082.85649146079	4892.5	4829.94327424356	4645.19970703125	0	0	0	0	0	0	0	0	0	0.000331619963521804	0.0436080252031172	0.570552147239264	0.368098159509202	0.0164151881943293	0.000497429945282706	0	0	0	0	0	0	0	0	0	0	0
Plate_004 180324-Plate_004.A11 180405	180404-Plate_004.A11	-186.199996948242	-49	12.5999994277954	58.7999992370605	109.199996948242	191.800003051758	36685.59765625	91.4677500609535	349236.064477577	0.00085940185630801	0.0135581258694083	0.0110258403692904	5818	16207.5192138672	174445777.824942	14845.4626203472	0.0066317742043797	0.19633165489907	5846.65864558267	5700	4936.60758234144	4710.30004882812	0	0	0	0	0	0	0	0	0	0.00085940185630801	0.0562048814025438	0.549673427294603	0.367823994499828	0.0242351323478859	0.000343760742523204	0	0	0	0.000171880371261602	0	0	0	0	0	0	0
Plate_004 180324-Plate_004.A12 180405	180404-Plate_004.A12	-179.199996948242	-39.2000007629395	18.1999988555908	63	110.599998474121	196	79126.6015625	218.615786053989	6212897.4457831	0.0076844262295082	0.0482493196965535	0.771871673436104	5856	15451.4886644151	585856696.853356	15538.8062299899	0.00658300761160255	0.184747104316704	5121.72856898907	4979.25	4363.8668615831	4202.7998046875	0	0	0	0	0	0	0	0	0	0.000512295081967213	0.0396174863387978	0.560792349726776	0.368681693989071	0.0227117486338798	0.00153688524590164	0.00153688524590164	0.000512295081967213	0.000341530054644809	0.000512295081967213	0.000170765027322404	0.000170765027322404	0	0.000170765027322404	0	0	0
Plate_004 180324-Plate_004.A2 180405	180404-Plate_004.A2	-207.199996948242	16.7999992370605	2738.39990234375	33569.19921875	55251	89448.796875	162730.390625	41606.6792469356	910840913.448052	0.855613289245788	9.41744671790357	3943.57167554628	6351	41036.2121686602	822120350.804232	17971.5145506288	0.0106176272112588	9.55060454689294e-05	4494.76980003149	4305	4562.75334750587	4382	0	0	0	0	0	0	0	0	0	0.000157455518815934	0.0135411746181704	0.0828216028971815	0.0349551251771375	0.0125964415052748	0.00991969768540387	0.00976224216658794	0.0130688080617226	0.0146433632498819	0.0157455518815935	0.0155880963627775	0.0127538970240907	0.0136986301369863	0.0105495197606676	0.00850259801606046	0.00708549834671705	0.00551094315855771
Plate_004 180324-Plate_004.A3 180405	180404-Plate_004.A3	-182	-33.5999984741211	43.3999977111816	119	294	2015.15998535156	81029.1953125	715.778044111193	14145754.5416938	0.210252973697437	0.103555692754944	0.339724716753392	5969	2500.36090780919	62728660.1860397	16727.533852368	0.00446385712522642	0.764199074910636	5871.56751549673	5691.5	4985.36473689093	4740.39990234375	0	0	0	0	0	0	0	0	0	0.000335064499916234	0.0350142402412464	0.334896967666276	0.31847880717038	0.0983414307254146	0.0484168202378958	0.0353493047411627	0.0252973697436757	0.0222817892444296	0.0167532249958117	0.0110571284972357	0.0108895962472776	0.0115597252471101	0.00770648349807338	0.00452337074886916	0.00351817724912046	0.00268051599932987
Plate_004 180324-Plate_004.A4 180405	180404-Plate_004.A4	-177.800003051758	-40.5999984741211	18.1999988555908	58.7999992370605	103.599998474121	180.599990844727	16360.3994140625	79.638129987291	64396.4093070618	0.000986031224322103	0.0164555449732137	0.0106062666068789	6085	4782.63312276204	46096715.974958	15629.646039334	0.00684351060289863	0.127012441438096	4966.24658997535	4778	4786.26838569484	4558.39990234375	0	0	0	0	0	0	0	0	0	0.000821692686935086	0.0422350041084634	0.577649958915366	0.361709120788825	0.0165981922760887	0.000493015612161052	0	0	0.000164338537387017	0	0	0	0	0	0	0	0
Plate_004 180324-Plate_004.A5 180405	180404-Plate_004.A5	-191.800003051758	-53.2000007629395	9.80000019073486	54.5999984741211	103.599998474121	183.399993896484	30473.798828125	75.7875584849407	165306.976415859	0.00138312586445367	0.0108105236690759	0.00305876675913693	5784	4220.47484970093	112534804.647095	14021.4060887695	0.00673695470704884	0.188492630742096	5746.88355809129	5594.75	4870.83615306469	4673.19970703125	0	0	0	0	0	0	0	0	0	0.000345781466113416	0.0637966804979253	0.575899031811895	0.338692946058091	0.0198824343015214	0.00103734439834025	0.000172890733056708	0	0	0	0	0	0	0	0	0	0
Plate_004 180324-Plate_004.A6 180405	180404-Plate_004.A6	-163.800003051758	-36.3999977111816	19.6000003814697	60.8999996185303	106.400001525879	203	13749.3994140625	97.3410423234765	77133.0534289976	0.0128416200197563	Inf	NA	6074	1358.77176568447	4036570.54432105	15104.1416738353	0.00665008710860042	0.150330279049967	4778.78836022391	4633	4826.40449593764	4623.49975585938	0	0	0	0	0	0	0	0	0	0.00016463615409944	0.0380309515969707	0.566513006256174	0.358083635166282	0.0240368784985183	0.00493908462298321	0.00230490615739216	0.00131708923279552	0.00148172538689496	0.00115245307869608	0.00016463615409944	0.00032927230819888	0.00016463615409944	0.00032927230819888	0.00032927230819888	0	0
Plate_004 180324-Plate_004.A7 180405	180404-Plate_004.A7	-218.399993896484	-50.3999977111816	12.5999994277954	58.7999992370605	109.199996948242	193.199996948242	98323.3984375	168.952218868189	4846083.16089687	0.00334728033472803	0.0243743383681198	0.140728454786507	5975	24018.8895050049	919874772.048303	14302.363261443	0.00637605153155095	0.233710788115665	5950.24920502092	5808	5046.49193052922	4835.60009765625	0	0	0	0	0	0	0	0	0	0.000669456066945607	0.0599163179916318	0.551297071129707	0.356150627615063	0.0282845188284519	0.00133891213389121	0	0.000167364016736402	0	0.000167364016736402	0.000167364016736402	0.000167364016736402	0	0.000167364016736402	0	0	0
Plate_004 180324-Plate_004.A8 180405	180404-Plate_004.A8	-207.199996948242	8.39999961853027	1501.49996948242	34990.8984375	58731.3984375	95322.079296875	195812.390625	42854.149267279	1096847069.31293	0.811955793703952	6.46481538393535	28.6387103336606	5972	44535.0755703785	978999404.486574	16049.9567843696	0.0131192541389768	1.83926071517515e-06	5677.76724715338	5579	4806.28759414049	4608.7998046875	0	0	0	0	0	0	0	0	0	0.000669792364367046	0.0160750167448091	0.0952779638312123	0.0631279303415941	0.0128935030140656	0.00954454119223041	0.011219022103148	0.0133958472873409	0.0133958472873409	0.0154052243804421	0.0172471533824514	0.0122237106496986	0.0123911587407904	0.011219022103148	0.0087073007367716	0.00485599464166109	0.00720026791694575
Plate_004 180324-Plate_004.A9 180405	180404-Plate_004.A9	-176.399993896484	-37.7999992370605	33.5999984741211	93.7999954223633	182	998.410006713867	132571.59375	800.142358492418	33418525.3136753	0.117647058823529	0.10927353791983	0.71771084391271	6018	5067.4501700105	262455908.872578	15196.2442802212	0.00544051747832116	0.418470972241747	5825.33241940844	5662.75	4912.99493114082	4692.7998046875	0	0	0	0	0	0	0	0	0	0.000664672648720505	0.0372216683283483	0.406613492854769	0.357261548687272	0.0797607178464606	0.0347291458956464	0.0214356929212363	0.0119641076769691	0.0108009305417082	0.00797607178464606	0.00481887670322366	0.00398803589232303	0.0031571950814224	0.00348953140578265	0.00265869059488202	0.00149551345962114	0.00166168162180126
Plate_004 180324-Plate_004.B1 180405	180404-Plate_004.B1	-159.599990844727	-46.2000007629395	15.3999996185303	54.5999984741211	100.799995422363	175	387.799987792969	69.76146667233	4506.08916974399	0.000171939477303989	0.0126426306600857	0.000266892335076852	5816	387.799987792969	NA	13779.0745387078	0.00724789915966387	0.0984123510343738	5062.25249312242	4875.75	4231.1665352214	4025	0	0	0	0	0	0	0	0	0	0.000515818431911967	0.0502063273727648	0.594910591471802	0.33923658872077	0.014958734525447	0.000171939477303989	0	0	0	0	0	0	0	0	0	0	0
Plate_004 180324-Plate_004.B10 180405	180404-Plate_004.B10	-205.800003051758	-49	14	61.5999984741211	112	194.599990844727	525	77.0746163374364	5532.40657329186	0.000337154416722859	0.0110230988036057	0.000170590744483436	5932	459.199996948242	8659.28080322267	15231.155467369	0.00668805330972338	0.177538144095723	5945.96207012812	5747.5	4847.87658448583	4602.49975585938	0	0	0	0	0	0	0	0	0	0.000674308833445718	0.0546190155091032	0.541807147673634	0.377107215104518	0.0254551584625759	0.000337154416722859	0	0	0	0	0	0	0	0	0	0	0
Plate_004 180324-Plate_004.B11 180405	180404-Plate_004.B11	-186.199996948242	-39.2000007629395	18.1999988555908	58.7999992370605	103.599998474121	175	728	73.9011582876626	4500.61733459222	0.000669232056215493	0.014403382240009	0.00192924766976948	5977	525.349990844727	22677.6904016115	15299.339983751	0.00703127487346659	0.104189037211408	4827.32892755563	4642.5	4579.09096825919	4384.7998046875	0	0	0	0	0	0	0	0	0	0.00117115609837711	0.0396519993307679	0.583403045005856	0.360716078300151	0.0143884892086331	0.00050192404216162	0.000167308014053873	0	0	0	0	0	0	0	0	0	0
Plate_004 180324-Plate_004.B12 180405	180404-Plate_004.B12	-225.399993896484	-44.7999992370605	15.3999996185303	60.2000007629395	106.400001525879	186.199996948242	420	75.6597731709249	4975.3066231794	0.000333667000333667	0.0120713304487193	0.00019967819321796	5994	408.099990844727	283.220435791183	15093.7386468129	0.00702604107865711	0.11113369261036	5452.06039372706	5287.75	4734.65580908871	4537.39990234375	0	0	0	0	0	0	0	0	0	0.000667334000667334	0.0475475475475475	0.561895228561895	0.368535201868535	0.021021021021021	0.000333667000333667	0	0	0	0	0	0	0	0	0	0	0
Plate_004 180324-Plate_004.B2 180405	180404-Plate_004.B2	-212.800003051758	-53.2000007629395	12.5999994277954	57.3999977111816	107.799995422363	187.599990844727	383.600006103516	72.923499829991	5418.15397242563	0	0.0105499199763611	0.000178946145682765	5756	NA	NA	13692.218320162	0.00738842306104265	0.0976427601315848	5911.34555246699	5727.25	4407.10506682565	4174.7998046875	0	0	0	0	0	0	0	0	0	0.000694927032661571	0.0627171646977067	0.550034746351633	0.362925642807505	0.023453787352328	0.000173731758165393	0	0	0	0	0	0	0	0	0	0	0
Plate_004 180324-Plate_004.B3 180405	180404-Plate_004.B3	-197.399993896484	-51.7999992370605	12.2499995231628	57.3999977111816	107.799995422363	191.800003051758	44070.59765625	110.737571712925	775942.687607882	0.00214438884917798	0.0182509962457508	0.0444838540094051	5596	14857.49974823	153598135.347615	13789.6634961059	0.00680476456388198	0.194079151355904	5932.06656540386	5722.5	4403.60210293817	4179.69995117188	0	0	0	0	0	0	0	0	0	0.000357398141529664	0.0604002859185132	0.557719799857041	0.356325947105075	0.0228734810578985	0.000357398141529664	0	0	0	0	0	0	0	0.000178699070764832	0	0	0.000178699070764832
Plate_004 180324-Plate_004.B4 180405	180404-Plate_004.B4	-212.800003051758	-42	15.3999996185303	56	103.599998474121	180.809992218017	37417.80078125	80.0147828373737	239067.902709952	0.000335683115139308	0.013323690445304	0.00286746381597389	5958	19019.0003967285	677031711.178936	15269.0356608292	0.007569558101473	0.0638647383418859	5229.23271231957	4996.5	4367.83872956644	4146.09985351562	0	0	0	0	0	0	0	0	0	0.000503524672708963	0.0439744880832494	0.587781134608929	0.348774756629742	0.0186304128902316	0	0.000167841557569654	0	0	0	0	0	0	0	0	0	0
Plate_004 180324-Plate_004.B5 180405	180404-Plate_004.B5	-208.599990844727	-44.7999992370605	15.3999996185303	57.3999977111816	105	183.749996185303	16298.7998046875	86.1793292502225	106460.871274027	0.00373134328358209	0.0133303034889411	0.00229710899024373	5896	3248.69995255904	17918643.9765727	14542.6701109963	0.00652653813831711	0.198237353617965	5507.94971166893	5325	4393.42193976186	4181.09985351562	0	0	0	0	0	0	0	0	0	0.00067842605156038	0.0488466757123474	0.575814111261872	0.351255088195387	0.019674355495251	0.000848032564450475	0.000508819538670285	0.000169606512890095	0.000169606512890095	0.000169606512890095	0.00033921302578019	0	0	0.00033921302578019	0.000169606512890095	0	0.00033921302578019
Plate_004 180324-Plate_004.B6 180405	180404-Plate_004.B6	-233.800003051758	-39.2000007629395	18.1999988555908	58.7999992370605	103.599998474121	176.399993896484	830.200012207031	73.9572723874831	4539.82311861739	0.000509164969450102	0.00963555847639544	0.0800731486294198	5892	543.200002034505	61918.3645971681	14587.9687520423	0.00752912873007361	0.0652750625709131	4755.45239307536	4583	4398.28193408684	4186.69995117188	0	0	0	0	0	0	0	0	0	0.000339443312966735	0.0427698574338086	0.589103869653768	0.350475220638153	0.0168024439918534	0.000339443312966735	0	0.000169721656483367	0	0	0	0	0	0	0	0	0
Plate_004 180324-Plate_004.B7 180405	180404-Plate_004.B7	-233.800003051758	-56	9.09999990463257	58.7999992370605	107.799995422363	186.199996948242	446.600006103516	72.1874612463189	5548.27118695859	0.000347765605981568	0.010282819377403	0.000179433414202279	5751	431.199996948242	474.320563965011	14979.1968515754	0.00698931151810485	0.158661020401615	5998.08815858112	5814.5	4569.21042531836	4347	0	0	0	0	0	0	0	0	0	0.000521648408972353	0.0676404103634151	0.541644931316293	0.367936011128499	0.0219092331768388	0.000347765605981568	0	0	0	0	0	0	0	0	0	0	0
Plate_004 180324-Plate_004.B8 180405	180404-Plate_004.B8	-173.599990844727	-47.5999984741211	12.5999994277954	57.3999977111816	106.400001525879	184.800003051758	522.200012207031	73.5451384250482	5118.12653750608	0.000324622626197046	0.0118390418184967	0.000213632993173369	6161	485.100006103516	2752.82090576179	16725.8595869945	0.00733161044715483	0.0787530617845031	5375.97492290213	5232.5	4686.68500444375	4502.39990234375	0	0	0	0	0	0	0	0	0	0.000324622626197046	0.0516149975653303	0.56484336958286	0.362278850835903	0.0206135367635124	0.000324622626197046	0	0	0	0	0	0	0	0	0	0	0
Plate_004 180324-Plate_004.B9 180405	180404-Plate_004.B9	-177.800003051758	-42	16.7999992370605	57.3999977111816	100.799995422363	170.800003051758	785.399963378906	71.1678296617665	4362.2186160101	0.000653701585226344	0.0144487737117556	0.000447734606789407	6119	501.199981689453	36284.8223771161	16750.9949059974	0.00729960955944131	0.0767591872199842	4780.98406602386	4612	4547.22211466398	4370.7998046875	0	0	0	0	0	0	0	0	0	0.000326850792613172	0.0421637522470992	0.602386010786076	0.341395652884458	0.0130740317045269	0.000490276188919758	0	0.000163425396306586	0	0	0	0	0	0	0	0	0
Plate_004 180324-Plate_004.C1 180405	180404-Plate_004.C1	-154	-12.0399995803833	89.5999984741211	529.200012207031	8719.2001953125	25977.8390625	81439.3984375	6920.27023139052	90515924.3112266	0.522998854149615	1.16545664777022	3.16865819937578	6109	11078.8785512623	115561810.23442	14748.2741936341	0.051897204688789	0	5189.69037485677	5007.5	4650.93283930791	4468.7998046875	0	0	0	0	0	0	0	0	0	0	0.0204616140121133	0.208053691275168	0.189229006384024	0.0579472908823048	0.027991487968571	0.0206253069242102	0.0183336061548535	0.0144049762645277	0.0119495825830742	0.0121132754951711	0.0150597479129154	0.0129317400556556	0.0130954329677525	0.0181699132427566	0.012276968407268	0.0168603699459813
Plate_004 180324-Plate_004.C10 180405	180404-Plate_004.C10	-376.600006103516	-15.3999996185303	84	698.599975585938	11183.1997070312	28539.1400390625	60342.80078125	8020.86094459881	101794788.802148	0.558454591068741	1.3907017400596	4.02465900121705	5979	12056.9431946952	118981115.875623	15200.1618388256	0.0423651366777345	0	5203.72018732229	5006	4697.9466014351	4502.39990234375	0	0	0	0	0	0	0	0.000334504097675196	0.000836260244187991	0.00317778892791437	0.0205720020070246	0.215922395049339	0.154373641077103	0.0446562970396387	0.0372972068907844	0.0312761331326309	0.0199029938116742	0.0137146680046831	0.0105368790767687	0.00786084629536712	0.0127111557116575	0.0100351229302559	0.0115403913697943	0.0120421475163071	0.014550928248871	0.0160561966884094
Plate_004 180324-Plate_004.C11 180405	180404-Plate_004.C11	-284.199981689453	-26.6000003814697	47.5999984741211	123.199996948242	487.900001525879	3557.81989746093	111693.3984375	945.128426216967	9705063.9762971	0.276650563607085	0.160757305738297	0.346822187667535	6210	2642.19518403485	30365051.5767875	17148.2073038319	0.00464770615708918	0.649748895811765	5082.23526570048	4874.5	4685.02191502176	4494	0	0	0	0	0	0	0	0	0.000161030595813205	0.00273752012882448	0.0260869565217391	0.339130434782609	0.280837359098229	0.072463768115942	0.0452495974235105	0.0373590982286634	0.0297906602254428	0.0246376811594203	0.0210950080515298	0.0181964573268921	0.0159420289855072	0.0143317230273752	0.0140096618357488	0.0104669887278583	0.00837359098228663	0.00676328502415459
Plate_004 180324-Plate_004.C12 180405	180404-Plate_004.C12	-267.399993896484	-15.3999996185303	119	9319.7998046875	30541	55927.19921875	140508.203125	20458.9700280001	409008338.159728	0.647496281606346	2.94469664581801	9.86184899500817	6051	26627.1948477106	383244515.614371	16266.2646174389	0.0428565249973422	0	5904.04313336639	5681	4805.69345766067	4575.19970703125	0	0	0	0	0	0	0	0	0.000165261940175178	0.000826309700875888	0.0237977193852256	0.167740869277805	0.128739051396463	0.0310692447529334	0.0224756238638242	0.0229714096843497	0.0209882664022476	0.0140472649148901	0.00776731118823335	0.00677573954718228	0.0029747149231532	0.00479259626508015	0.00479259626508015	0.00429681044455462	0.0044620723847298	0.00413154850437944
Plate_004 180324-Plate_004.C2 180405	180404-Plate_004.C2	-184.800003051758	69.1599990844727	3122	27780.19921875	49151.19921875	81919.6015625	150232.59375	36855.058930003	757919373.64488	0.878151971568793	5.44626115011843	18.5465791921148	5909	35409.8837155415	711282282.624321	15554.0074449703	0.00866798788083605	0.00515788438956111	5737.84523608055	5588.5	4686.58438320551	4478.60009765625	0	0	0	0	0	0	0	0	0	0.000676933491284481	0.00660010154002369	0.0451853105432391	0.0438314435606702	0.0248773058047047	0.0231849720764935	0.0203080047385344	0.0206464714841767	0.0145540700626163	0.0159079370451853	0.00812320189541378	0.00981553562362498	0.00947706887798274	0.00693856828566593	0.00660010154002369	0.00880013538669826	0.00490776781181249
Plate_004 180324-Plate_004.C3 180405	180404-Plate_004.C3	-680.399963378906	-8.39999961853027	207.199996948242	5384.39990234375	28752.4995117188	56102.5478515625	133366.796875	19376.2599990389	403399831.454727	0.684850476503451	4.14671921049679	418.842146734498	6086	23839.7383817647	411285002.368773	15134.3954141776	0.0371172972267739	0	4818.64451199474	4657	4518.34947611257	4300.09985351562	0	0	0.000328623069339468	0.000164311534669734	0.000657246138678935	0.00197173841603681	0.00213604995070654	0.00262898455471574	0.00197173841603681	0.00410778836674335	0.014788038120276	0.121919158724942	0.10483075911929	0.0576733486690766	0.0494577719355899	0.0322050607952678	0.0225106802497535	0.0182385803483405	0.0116661189615511	0.00887282287216563	0.00887282287216563	0.00525796910943148	0.00657246138678935	0.00936575747617483	0.00575090371344068	0.00624383831744988
Plate_004 180324-Plate_004.C4 180405	180404-Plate_004.C4	-547.399963378906	-27.0900002479553	84	1374.09997558594	15775.5498046875	34192.8984375	82651.796875	10761.8529099459	153400678.676987	0.583526682134571	2.96731237296289	521.683440361544	6034	15517.8227759905	163487561.543777	15268.9656801385	0.0414036386065346	0	4439.05543586344	4238.75	4441.9328682267	4239.89990234375	0	0	0	0	0.000165727543917799	0.000497182631753397	0.00198873052701359	0.00232018561484919	0.00364600596619158	0.00563473649320517	0.0210473980775605	0.205999337089824	0.134902220749089	0.0392774279085184	0.0328140536957242	0.0225389459728207	0.0145840238647663	0.0107722903546569	0.00812064965197216	0.00861783228372556	0.00828637719588996	0.00679482930062976	0.00828637719588996	0.00861783228372556	0.00994365263506795	0.0112694729864103
Plate_004 180324-Plate_004.C5 180405	180404-Plate_004.C5	-156.800003051758	-22.3999996185303	58.7999992370605	179.199996948242	1415.40002441406	7922.03974609375	35656.59765625	1882.12578288745	11401070.9407238	0.40019617459539	0.286206423753363	0.293187142969921	6117	3832.28604488747	20086023.046855	14204.8911184477	0.00685400053284652	0.085557990336763	5321.28764100049	5120.5	4585.73505288237	4359.60009765625	0	0	0	0	0	0	0	0	0	0.000326957658983162	0.0256661762301782	0.284943599803825	0.22543730586889	0.0617949975478176	0.0379270884420468	0.0366192578061141	0.0312244564328919	0.0284453163315351	0.0268105280366193	0.0233774726172961	0.0228870361288213	0.0188000653915318	0.0235409514467876	0.0158574464606833	0.0199444171979729	0.017165277096616
Plate_004 180324-Plate_004.C6 180405	180404-Plate_004.C6	-232.399993896484	-12.5999994277954	112	9114	30664.19921875	58545.7578125	115318	20872.807433074	435261846.681786	0.64995904995905	5.56874356083646	9291.51021478369	6105	27064.9247935126	414747567.243639	15937.3902470192	0.0358971908986006	0	4613.33652743653	4453	4494.47002818914	4299.39990234375	0	0	0	0	0	0	0	0	0	0.000982800982800983	0.0196560196560197	0.19033579033579	0.102538902538903	0.0357084357084357	0.027027027027027	0.0214578214578215	0.0142506142506142	0.0103194103194103	0.00753480753480754	0.00737100737100737	0.00507780507780508	0.0058968058968059	0.00458640458640459	0.00393120393120393	0.00556920556920557	0.00475020475020475
Plate_004 180324-Plate_004.C7 180405	180404-Plate_004.C7	-459.199981689453	-19.179999923706	68.5999984741211	207.199996948242	2318.39990234375	11571.9795898437	51347.80078125	2651.80392857272	18985344.2940716	0.417834184934894	0.494510122926435	4.97488965773047	6067	5221.55092061963	30140154.5394822	15292.2176404004	0.0153091742087739	0	4929.52505356849	4723	4656.61083191632	4454.7998046875	0	0	0	0	0	0	0.000164826108455579	0.000988956650733476	0.00131860886764463	0.00313169606065601	0.0196143069062139	0.250700510960936	0.234217900115378	0.0703807483105324	0.0359320916433163	0.0262073512444371	0.0255480468106148	0.0229108290753255	0.0186253502554805	0.0209329157738586	0.0163177847371024	0.0191198285808472	0.0186253502554805	0.020768089665403	0.0186253502554805	0.018790176363936
Plate_004 180324-Plate_004.C8 180405	180404-Plate_004.C8	-225.399993896484	39.2000007629395	1466.5	28880.599609375	51822.3984375	87365.59765625	166724.59375	38115.7413333901	906373629.857095	0.845465096998839	5.68850152717606	22.6424959344124	6031	38035.9261357543	849622836.230383	16299.8256673405	0.01214772462563	8.26502547901509e-06	5679.80011606699	5539	4673.640046932	4466	0	0	0	0	0	0	0	0	0	0.000994859890565412	0.008456309069806	0.0668214226496435	0.0530591941634886	0.0247056872823744	0.0228817774830045	0.0255347371911789	0.0177416680484165	0.018570717957221	0.0159177582490466	0.0130989885591113	0.010114408887415	0.00696401923395788	0.00928535897861051	0.00596915934339247	0.00480848947106616	0.00679820925219698
Plate_004 180324-Plate_004.C9 180405	180404-Plate_004.C9	-168	-3.07999992370604	121.799995422363	1534.40002441406	23991.798828125	46531.51953125	141274	15364.0308595841	280756898.661115	0.613671406544458	2.23097967199167	7.05355505462868	5837	21069.9230345487	287619530.931935	15983.8011646912	0.0465935738865253	0	5782.98672263149	5637.5	4699.04055494917	4522	0	0	0	0	0	0	0	0	0	0.000171320884015762	0.0169607675175604	0.169093712523557	0.149734452629776	0.0484838101764605	0.0359773856433099	0.0275826623265376	0.0224430358060648	0.0183313345896865	0.011478499229056	0.00942264862086688	0.00479698475244132	0.0044543429844098	0.00376905944834675	0.00633887270858318	0.00342641768031523	0.00565358917252013
Plate_004 180324-Plate_004.D1 180405	180404-Plate_004.D1	-218.399993896484	-51.7999992370605	14	61.5999984741211	109.199996948242	193.199996948242	87452.3984375	134.341559887633	2433225.28068278	0.0055584505819003	0.0192538274462992	0.06030931177514	5757	9061.06241226196	367696326.721472	14049.0146274004	0.00612017859680138	0.313971026429979	6031.86260204968	5852.5	4857.97316904285	4681.60009765625	0	0	0	0	0	0	0	0	0	0.000521104742053153	0.0599270453361126	0.540038214347751	0.371026576341845	0.0229286086503387	0.00243182212958138	0.000173701580684384	0.000347403161368768	0.000694806322737537	0	0	0.000173701580684384	0	0.000173701580684384	0	0	0.000173701580684384
Plate_004 180324-Plate_004.D10 180405	180404-Plate_004.D10	-151.199996948242	-40.5999984741211	16.7999992370605	58.7999992370605	103.599998474121	173.599990844727	2247	73.5926139593055	5337.74852316324	0.000979591836734694	0.0137228515255305	0.000419391939351888	6125	836.266657511393	511645.205146159	15066.9507129379	0.00716284739760639	0.0880055761446638	5047.71379591837	4858.5	4669.84266083387	4481.39990234375	0	0	0	0	0	0	0	0	0	0	0.0416326530612245	0.587102040816327	0.357224489795918	0.0130612244897959	0.000653061224489796	0	0.000163265306122449	0	0	0	0.000163265306122449	0	0	0	0	0
Plate_004 180324-Plate_004.D11 180405	180404-Plate_004.D11	-177.800003051758	-42	16.7999992370605	58.7999992370605	105	180.599990844727	77737.796875	164.436844286481	4345619.97829115	0.00167056465085199	0.0290936112111624	0.165529236108977	5986	45619.839465332	584641508.778621	14510.3758721834	0.00736976042130138	0.0761688662772141	5076.41697293685	4895.25	4733.50493069441	4494	0	0	0	0	0	0	0	0	0	0.000334112930170398	0.0457734714333445	0.576511861009021	0.358670230537922	0.0170397594386903	0	0	0	0	0	0.000167056465085199	0	0	0	0	0	0
Plate_004 180324-Plate_004.D12 180405	180404-Plate_004.D12	-152.599990844727	-43.3999977111816	19.6000003814697	61.5999984741211	107.799995422363	191.800003051758	21386.400390625	90.5207994408644	112865.206060272	0.00640814985211962	0.0160418604017716	0.0181270143794902	6086	1827.53844432342	14121840.396696	15947.7115919471	0.00724767052474807	0.0802995743191927	5316.18715083799	5049	4718.8936077598	4514.30004882812	0	0	0	0	0	0	0	0	0	0	0.0461715412421952	0.556030233322379	0.368879395333552	0.0225106802497535	0.00312191915872494	0.000821557673348669	0.000328623069339468	0.000657246138678935	0.000164311534669734	0	0.000492934604009201	0	0.000164311534669734	0	0	0.000164311534669734
Plate_004 180324-Plate_004.D2 180405	180404-Plate_004.D2	-235.199996948242	96.5999984741211	3387.29992675781	29486.798828125	49576.099609375	83208.859375	174231.390625	38021.3876257817	766880855.424207	0.899589827727646	Inf	NA	6095	35662.6942280434	725615417.69611	16118.388595123	0.0158899600762954	0	4641.23076292043	4454	4559.62328420612	4354	0	0	0	0	0	0	0	0	0	0.000164068908941756	0.00377358490566038	0.0401968826907301	0.0328137817883511	0.0229696472518458	0.0264150943396226	0.0257588187038556	0.0257588187038556	0.0162428219852338	0.0155865463494668	0.0146021328958162	0.00853158326497129	0.007383100902379	0.00672682526661198	0.00639868744872847	0.00328137817883511	0.00344544708777687
Plate_004 180324-Plate_004.D3 180405	180404-Plate_004.D3	-186.199996948242	-33.5999984741211	44.7999992370605	121.799995422363	380.799987792969	3190.59997558594	125094.1953125	878.033158099322	10694698.8454004	0.248457847840987	0.119974333026453	0.177295948606705	5836	2703.80933235958	37909837.3987394	14422.9849914723	0.00448389032973436	0.774151232133484	5856.65652844414	5639	4791.93651749714	4542.30004882812	0	0	0	0	0	0	0	0	0	0.00102810143934202	0.0325565455791638	0.342700479780672	0.297292666209733	0.0762508567511995	0.0442083618917066	0.0335846470185058	0.0236463331048663	0.0210760795065113	0.020904729266621	0.0159355723098012	0.0155928718300206	0.0126799177518849	0.0114804660726525	0.00959561343385881	0.00582590815627142	0.00633995887594243
Plate_004 180324-Plate_004.D4 180405	180404-Plate_004.D4	-200.199996948242	-40.5999984741211	14	56	102.199996948242	177.800003051758	4818.7998046875	72.8910990475097	8582.28609364965	0.000660611065235343	0.0133545726613333	0.000437982490900118	6055	1864.79992675781	3893057.51402833	14554.6878901442	0.00823862943037613	0.0264369192863705	5101.82964492155	4879	4639.68454487027	4415.60009765625	0	0	0	0	0	0	0	0	0	0.000330305532617671	0.0394715111478117	0.594054500412882	0.348802642444261	0.0166804293971924	0	0.000165152766308836	0.000165152766308836	0.000165152766308836	0	0	0	0	0	0	0	0.000165152766308836
Plate_004 180324-Plate_004.D5 180405	180404-Plate_004.D5	-162.399993896484	-43.3999977111816	12.5999994277954	53.2000007629395	98	173.599990844727	26712	77.7184018736994	177250.160201703	0.00151082759778412	0.0203493693984226	0.117124077109008	5957	5633.28874037001	93817416.3061751	13193.6849817238	0.00871004753077254	0.0159509679630458	4856.50948463992	4660.5	4487.48828907791	4282.60009765625	0	0	0	0	0	0	0	0	0	0.000671478932348498	0.0463320463320463	0.610374349504784	0.328856807117677	0.0122544905153601	0.000671478932348498	0	0	0.000167869733087124	0.000167869733087124	0	0.000167869733087124	0	0	0	0	0
Plate_004 180324-Plate_004.D6 180405	180404-Plate_004.D6	-187.599990844727	-42	14	58.7999992370605	107.799995422363	196	66689	143.838898251281	1987926.26263807	0.0131055076310551	0.0254282070243549	0.0899129193012031	6028	4532.34930265402	133256421.997975	14259.2232341523	0.00670731707317073	0.160378624405788	5063.67692435302	4872.75	4546.92795858908	4324.60009765625	0	0	0	0	0	0	0	0	0	0.00033178500331785	0.0466157929661579	0.565195753151958	0.353019243530192	0.0214001327140013	0.0033178500331785	0.00149303251493033	0.0026542800265428	0.000829462508294625	0.0013271400132714	0.000165892501658925	0.000165892501658925	0.000497677504976775	0.000497677504976775	0	0.000497677504976775	0.000165892501658925
Plate_004 180324-Plate_004.D7 180405	180404-Plate_004.D7	-200.199996948242	-53.2000007629395	11.1999998092651	58.7999992370605	110.599998474121	196	58401	187.059027692982	3636843.17906982	0.00363070539419087	0.02704661637992	0.108969085768045	5784	26349.5994945708	327043566.052522	13565.5706272439	0.00641852952656204	0.254361481649563	6046.45807399723	5865.25	4875.74801563986	4671.09985351562	0	0	0	0	0	0	0	0	0	0.000518672199170124	0.0617219917012448	0.546680497925311	0.362033195020747	0.0254149377593361	0.000518672199170124	0	0.000172890733056708	0	0	0	0	0	0	0	0	0
Plate_004 180324-Plate_004.D8 180405	180404-Plate_004.D8	-158.199996948242	58.9399993896485	2671.19995117188	31241	52535.69921875	84704.76015625	173245.796875	39636.1329371519	835228608.947918	0.884103238533618	7.93981391230007	164.336633170092	6083	37827.9743510878	779838239.925382	15758.4209799666	0.0172884436989865	0	4819.05531809962	4623	4565.12765845581	4384.7998046875	0	0	0	0	0	0	0	0	0	0.000164392569455861	0.00641131020877856	0.0501397336840375	0.0345224395857307	0.0231793522932763	0.031892158474437	0.025974025974026	0.0203846786125267	0.0147953312510275	0.0159460792372185	0.0116718724313661	0.00805523590333717	0.00739766562551373	0.0062469176393227	0.00493177708367582	0.00526056222258754	0.00378102909748479
Plate_004 180324-Plate_004.D9 180405	180404-Plate_004.D9	-743.399963378906	-97.7199996948242	23.7999992370605	82.5999984741211	170.800003051758	1115.65993652344	13973.3994140625	282.784265549824	571632.448139048	0.120882687003083	0.0423975733309657	0.0392559466479926	6163	1518.94735545728	2732657.70271303	16077.9098126196	0.00507723517998478	0.563358577890669	5333.32184001298	5142.5	4835.32868660663	4610.19970703125	0	0	0.00113636363636364	0.0012987012987013	0.00340909090909091	0.00487012987012987	0.00698051948051948	0.00681818181818182	0.00762987012987013	0.00762987012987013	0.0392857142857143	0.406331168831169	0.326948051948052	0.0659090909090909	0.0282467532467532	0.0201298701298701	0.0176948051948052	0.011525974025974	0.0099025974025974	0.00714285714285714	0.00616883116883117	0.00503246753246753	0.00308441558441558	0.00308441558441558	0.0025974025974026	0.00162337662337662
Plate_004 180324-Plate_004.E1 180405	180404-Plate_004.E1	-212.800003051758	-2.79999995231628	81.1999969482422	250.599990844727	2091.24987792969	9458.3994140625	60824.3984375	2396.36663390077	18263291.5145761	0.444278606965174	0.436033113230585	9.35717135722817	6030	4417.40910817225	30782042.3033975	14777.5346058606	0.0116105888865846	2.4311305705238e-05	4803.92620232172	4597	4629.48161131193	4423.30004882812	0	0	0	0	0	0	0	0	0	0.00033167495854063	0.0137645107794362	0.230348258706468	0.234991708126036	0.0746268656716418	0.0447761194029851	0.0285240464344942	0.030016583747927	0.026865671641791	0.0258706467661692	0.0260364842454395	0.0227197346600332	0.0238805970149254	0.0266998341625207	0.0222222222222222	0.0199004975124378	0.0207296849087894
Plate_004 180324-Plate_004.E10 180405	180404-Plate_004.E10	-501.199981689453	-4.19999980926514	106.400001525879	456.399993896484	5545.39990234375	17149.158984375	40903.80078125	4505.50933770797	36551469.6832915	0.518088066786708	0.873372203551442	5.03570587543741	6109	7234.65181920442	46105460.7302006	14325.2695345737	0.0378379286835637	0	4980.61810443608	4794.5	4714.06552827891	4499.60009765625	0	0	0	0	0	0.000491078736290719	0.000654771648387625	0.00229170076935669	0.00245539368145359	0.00360124406613194	0.010476346374202	0.171059093141267	0.204616140121133	0.0851203142903912	0.0394499918153544	0.0265182517596988	0.0230807006056638	0.0171877557701752	0.0184972990669504	0.0202979211000164	0.0158782124733999	0.017515141594369	0.0181699132427566	0.0171877557701752	0.0166966770338844	0.0207889998363071
Plate_004 180324-Plate_004.E11 180405	180404-Plate_004.E11	-200.199996948242	-36.3299978256225	30.7999992370605	81.1999969482422	151.199996948242	800.449987792967	100821	370.282681389593	6193866.68399601	0.087137620793069	0.0611312677647588	0.203529306129497	6002	2731.51774605921	64707880.632706	14532.3142666387	0.00596258782174151	0.271919003534621	5090.31339553482	4899.5	4643.31871309824	4446.39990234375	0	0	0	0	0	0	0	0	0	0.000833055648117294	0.0359880039986671	0.455514828390536	0.361046317894035	0.058813728757081	0.02215928023992	0.0144951682772409	0.0118293902032656	0.00833055648117294	0.00683105631456181	0.00516494501832722	0.00349883372209264	0.00266577807397534	0.00266577807397534	0.00216594468510496	0.00133288903698767	0.000666444518493835
Plate_004 180324-Plate_004.E12 180405	180404-Plate_004.E12	-169.399993896484	105	2349.19995117188	14312.2001953125	26273.798828125	44498.020703125	93542.3984375	19744.0033791534	225159503.780738	0.874254393035628	3.67850545144715	68.5589504413177	6203	19040.5753800893	212693334.473676	16488.295070562	0.0163025212282938	0	5136.63711107529	4998	4771.93727067784	4578	0	0	0	0	0	0	0	0	0	0.00016121231662099	0.00354667096566178	0.0356279219732388	0.0451394486538772	0.0403030791552475	0.0403030791552475	0.0295018539416411	0.0211188134773497	0.0122521360631952	0.00886667741415444	0.00467515718200871	0.00693212961470256	0.00693212961470256	0.00967273899725939	0.0101563759471224	0.0135418345961631	0.0133806222795422
Plate_004 180324-Plate_004.E2 180405	180404-Plate_004.E2	-189	49	1948.09997558594	28947.798828125	49682.5	82989.1999999999	166342.390625	37345.6358392468	789003931.803773	0.867752118292075	9.0908844759615	3194.67164767015	6019	36311.6498023538	735867606.293737	16929.747394556	0.014547034293801	0	4458.01412194717	4302.5	4565.78510299254	4361	0	0	0	0	0	0	0	0	0	0.000664562219637814	0.00697790330619704	0.0584814753281276	0.0400398737331783	0.0250872237913275	0.0196045854793155	0.0257517860109653	0.0202691476989533	0.0215982721382289	0.0164479149360359	0.0134573849476657	0.00897158996511048	0.00797474663565376	0.00764246552583486	0.00398737331782688	0.00614720053164978	0.00614720053164978
Plate_004 180324-Plate_004.E3 180405	180404-Plate_004.E3	-138.599990844727	162.399993896484	2993.19989013672	19567.099609375	32382.349609375	54772.128125	109485.6015625	25122.801379109	333946622.362277	0.904672578444748	3.70848752329829	7.69676102578793	5864	23423.5371006253	317549611.946799	15672.4654174202	0.0190793183979896	0	5785.89751023192	5627.5	4752.53699284198	4531.7998046875	0	0	0	0	0	0	0	0	0	0	0.00221691678035471	0.0250682128240109	0.0373465211459754	0.0291609822646658	0.0395634379263302	0.03768758526603	0.0219986357435198	0.0180763983628922	0.0112551159618008	0.0100613915416098	0.00716234652114598	0.00562755798090041	0.00733287858117326	0.00545702592087312	0.00596862210095498	0.00767394270122783
Plate_004 180324-Plate_004.E4 180405	180404-Plate_004.E4	-240.800003051758	25.1999988555908	238	2315.59985351562	11937.7998046875	27290.479296875	70441	8580.90817128694	93989964.0772691	0.678118124894229	1.22917297300644	2.26816521550407	5909	10613.7100618199	103305280.088075	16081.3465171548	0.0212008382954118	0	5935.38221357252	5759	4865.80144273103	4649.39990234375	0	0	0	0	0	0	0	0	0	0.00016923337282112	0.0091386021323405	0.098493822981892	0.12997123032662	0.0824166525638856	0.0484007446268404	0.0340159079370452	0.0252157725503469	0.0199695379928922	0.018277204264681	0.0167541039092909	0.0148925368082586	0.0157387036723642	0.0167541039092909	0.02115417160264	0.0179387375190388	0.0187849043831444
Plate_004 180324-Plate_004.E5 180405	180404-Plate_004.E5	-182	-32.2000007629395	41.6499996185303	109.199996948242	252	2074.79992675781	31953.599609375	543.369884688373	2120944.32465279	0.188755020080321	0.0712593234315183	0.0396468024257737	5976	2020.33524947471	8195822.23622549	15585.8144180602	0.00480254315821035	0.640915419388069	5932.1030789826	5788.25	4814.95952282437	4580.09985351562	0	0	0	0	0	0	0	0	0	0.000334672021419009	0.0359772423025435	0.356425702811245	0.331659973226238	0.0853413654618474	0.0426706827309237	0.0282797858099063	0.0235943775100402	0.0150602409638554	0.0142235609103079	0.0115461847389558	0.00886880856760375	0.00652610441767068	0.00786479250334672	0.0071954484605087	0.00568942436412316	0.00468540829986613
Plate_004 180324-Plate_004.E6 180405	180404-Plate_004.E6	-154	169.259993743896	4797.09997558594	19476.099609375	32414.1997070312	52527.4376953125	103829.6015625	25056.1570050786	305847649.837746	0.908085808580858	4.46729097233822	15.934054896954	6060	23274.4948617393	287686826.460815	16101.7372685457	0.0174814548604801	0	5141.68778877888	4978.25	4752.81070836637	4581.49975585938	0	0	0	0	0	0	0	0	0	0	0.00280528052805281	0.0250825082508251	0.0338283828382838	0.03003300330033	0.0321782178217822	0.0325082508250825	0.0257425742574257	0.016006600660066	0.00891089108910891	0.00643564356435644	0.00693069306930693	0.00577557755775578	0.00462046204620462	0.00561056105610561	0.00726072607260726	0.00891089108910891
Plate_004 180324-Plate_004.E7 180405	180404-Plate_004.E7	-168	-25.1999988555908	56	140	516.599975585938	3661.98001708984	80785.6015625	936.958904535995	6279929.30850074	0.278758059043095	0.130242762222677	0.148561376903706	5894	2571.28017885715	18115590.1328904	14875.0555381584	0.0037960711672447	0.938062834367559	5938.90906006108	5793	4855.71274357729	4641	0	0	0	0	0	0	0	0	0	0.000848320325755005	0.0300305395317272	0.290295215473363	0.310315575161181	0.0877163216830675	0.0403800475059382	0.0390227349847302	0.0266372582287072	0.0240922972514421	0.0223956565999321	0.0196810315575161	0.0178147268408551	0.0154394299287411	0.0135731252120801	0.0128944689514761	0.00933152358330506	0.00763488293179505
Plate_004 180324-Plate_004.E8 180405	180404-Plate_004.E8	-189	36.3999977111816	1110.19995117188	27833.400390625	48130.59765625	80476.4781249999	168030.796875	35748.4240351461	780101772.674268	0.838615309605071	6.57467486637754	39.6847569541749	6153	35961.9130597669	722715958.77632	15864.7235894155	0.0192769425801907	0	4984.83642125792	4799.5	4601.66704372962	4396	0	0	0	0	0	0	0	0	0	0.000325044693645376	0.00828863968795709	0.0742727124979685	0.0484316593531611	0.0290915000812612	0.0295790671217292	0.0273037542662116	0.0235657402892898	0.0178774581504957	0.0149520559076873	0.0121891760117016	0.00780107264748903	0.00601332683243946	0.0040630586705672	0.00471314805785796	0.00520071509832602	0.00536323744514871
Plate_004 180324-Plate_004.E9 180405	180404-Plate_004.E9	-557.200012207031	100.939995574951	1108.09997558594	11550	22869.69921875	41112.2578125	91613.1953125	16987.2099006419	194816754.643093	0.854076565753644	2.95124209734579	8.04247333700222	6243	16761.6501537818	187872021.48228	16044.2541942256	0.011949719000059	7.40846322944133e-06	5168.55582252122	4939.5	4711.83637463021	4481.39990234375	0	0	0	0	0.000160179400929041	0	0	0.000320358801858081	0	0.000640717603716162	0.00448502322601313	0.0363607240108922	0.0551017139195899	0.0480538202787122	0.0410059266378344	0.0310748037802339	0.0248278071440013	0.0153772224891879	0.0126541726733942	0.0104116610603876	0.012013455069678	0.0126541726733942	0.012013455069678	0.012013455069678	0.0144161460836136	0.0144161460836136
Plate_004 180324-Plate_004.F1 180405	180404-Plate_004.F1	-152.599990844727	-22.3999996185303	70	214.199996948242	3415.29986572266	14205.8001953125	41483.3984375	3384.58022793592	27681638.9536819	0.430910951893552	0.473753872125732	0.65682843970495	5862	6503.43440358939	40866872.86781	15393.4062931186	0.0316278546661639	0	5955.0153531218	5727.25	4875.48654165434	4634.69995117188	0	0	0	0	0	0	0	0	0	0	0.0259297168201979	0.249402934152166	0.228420334356875	0.063971340839304	0.0247355851245309	0.023712043671102	0.0184237461617195	0.015353121801433	0.0167178437393381	0.0174002047082907	0.020129648584101	0.0185943364039577	0.0194472876151484	0.0163766632548618	0.0214943705220061	0.0194472876151484
Plate_004 180324-Plate_004.F10 180405	180404-Plate_004.F10	-253.399993896484	-15.3999996185303	85.4000015258789	354.199981689453	6682.89978027344	20536.3895507812	130928	5449.41038964424	61862523.5528857	0.489712606139778	0.91817228828195	2.28584918901686	6124	9288.12128627837	83246375.84495	12687.2663164626	0.0504713077374147	0	5220.1725996081	5027.25	4649.09564073439	4438	0	0	0	0	0	0	0	0	0.000163291966035271	0.00212279555845852	0.0215545395166558	0.214239059438276	0.204441541476159	0.0659699542782495	0.0338014369693011	0.0202482037883736	0.0150228608752449	0.0102873938602221	0.0122468974526453	0.013226649248857	0.0120836054866101	0.0146962769431744	0.0148595689092097	0.0163291966035271	0.0179621162638798	0.0194317439581973
Plate_004 180324-Plate_004.F11 180405	180404-Plate_004.F11	-173.599990844727	-42	26.6000003814697	81.1999969482422	163.800003051758	1333.70994262695	88918.1953125	405.610148481374	3815112.4182348	0.118632707774799	0.0573147101986889	0.0932381372142313	5968	2304.14685075835	27769018.4977127	12960.0006466337	0.00569901521784956	0.36589745541411	5823.87164879357	5658.5	4772.10870275421	4546.49975585938	0	0	0	0	0	0	0	0	0	0.000670241286863271	0.0437332439678284	0.444202412868633	0.332439678284182	0.0589812332439678	0.0239611260053619	0.0172587131367292	0.014745308310992	0.0112265415549598	0.0103887399463807	0.0085455764075067	0.00670241286863271	0.00435656836461126	0.00368632707774799	0.00351876675603217	0.00351876675603217	0.0028485254691689
Plate_004 180324-Plate_004.F12 180405	180404-Plate_004.F12	-254.800003051758	4.19999980926514	207.199996948242	10970.3994140625	26065.19921875	47165.16015625	94318	18153.8878592555	280558412.591106	0.70359231411863	2.51965273589157	6.18538332447512	5985	21737.9043509964	259937320.447732	15824.5524270877	0.0353264347133459	0	6022.6432748538	5835	4904.72997691984	4673.19970703125	0	0	0	0	0	0	0	0	0.000167084377610693	0.000167084377610693	0.0175438596491228	0.129156223893066	0.109273182957393	0.0390977443609023	0.0365914786967419	0.0284043441938179	0.0175438596491228	0.00935672514619883	0.00601503759398496	0.00451127819548872	0.00551378446115288	0.00467836257309942	0.00434419381787803	0.00634920634920635	0.00601503759398496	0.0051796157059315
Plate_004 180324-Plate_004.F2 180405	180404-Plate_004.F2	-247.800003051758	52.3599998474122	1257.19995117188	22682.798828125	41916	72055.2015625	137554.203125	31060.5441846762	590080681.984561	0.846619741365199	7.67641011888136	7230.88346050492	6109	30944.6748104818	551320564.961241	15456.6897667937	0.0179263933513461	0	4548.72188574235	4373.5	4489.39772841715	4313.39990234375	0	0	0	0	0	0	0	0	0	0.000327385824193812	0.00671140939597315	0.057619905058111	0.0479620232443935	0.0392862989032575	0.0340481257161565	0.027991487968571	0.0207889998363071	0.0150597479129154	0.010476346374202	0.00769356686855459	0.00720248813226387	0.00474709445081028	0.00638402357177934	0.00507448027500409	0.00622033065968244	0.00671140939597315
Plate_004 180324-Plate_004.F3 180405	180404-Plate_004.F3	-371	9.80000019073486	256.199981689453	9220.3994140625	25212.599609375	48547.8007812499	121333.796875	17665.6900068891	292306856.027727	0.709002433090024	3.40798017782325	2058.46774969668	6165	20985.7587649333	285480166.115763	15543.6440108709	0.0295809267898178	0	4579.6797242498	4452.5	4569.22272875957	4358.19970703125	0	0	0	0	0	0	0	0.0008110300081103	0.00097323600973236	0.0032441200324412	0.0102189781021898	0.114679643146796	0.10316301703163	0.0549878345498783	0.0436334144363341	0.0253041362530414	0.0210867802108678	0.0152473641524736	0.00940794809407948	0.00794809407948094	0.00600162206001622	0.00616382806163828	0.00843471208434712	0.00681265206812652	0.0072992700729927	0.00778588807785888
Plate_004 180324-Plate_004.F4 180405	180404-Plate_004.F4	-278.600006103516	-11.1999998092651	100.799995422363	856.100006103516	11013.4494628906	25997.2298828125	57120	7715.90851070195	85835256.3040024	0.559631544925663	1.255773560607	2.73886572522372	6188	11557.0127394806	95596819.4379828	14600.68915165	0.0446339323256855	0	5299.34510342599	5104.5	4630.47299555339	4401.60009765625	0	0	0	0	0	0	0	0	0.000161603102779573	0.00177763413057531	0.0177763413057531	0.190853264382676	0.161926308985133	0.0667420814479638	0.0342598577892696	0.0210084033613445	0.0126050420168067	0.0105042016806723	0.0111506140917906	0.0100193923723335	0.0108274078862314	0.0145442792501616	0.0122818358112476	0.0129282482223659	0.0130898513251454	0.0168067226890756
Plate_004 180324-Plate_004.F5 180405	180404-Plate_004.F5	-341.600006103516	-36.3999977111816	36.3999977111816	99.4000015258789	299.600006103516	3597.01990966796	41843.19921875	844.64258802128	5221503.28267838	0.221740580193398	0.138669051844975	0.190274564471161	5998	2925.97047321061	17232929.2111377	14834.6548480608	0.00468349341768816	0.687073985009441	5057.44081360453	4888.25	4672.37271192448	4468.7998046875	0	0	0	0	0	0	0	0.000166722240746916	0.00100033344448149	0.00400133377792598	0.033677892630877	0.386128709569857	0.288429476492164	0.0633544514838279	0.0311770590196732	0.0266755585195065	0.0185061687229076	0.0188396132044015	0.0183394464821607	0.0171723907969323	0.0160053351117039	0.0101700566855619	0.00950316772257419	0.00783594531510503	0.0085028342780927	0.00766922307435812
Plate_004 180324-Plate_004.F6 180405	180404-Plate_004.F6	-200.199996948242	-9.80000019073486	134.399993896484	8555.3994140625	25399.5	48132.7	132498.796875	17307.7593330479	292869988.571908	0.651234070011292	3.09517870500567	12.0727904026674	6199	22383.2218259859	276431783.742306	14866.8099335724	0.0415151520112183	0	4960.86949507985	4794.5	4503.45076915521	4317.60009765625	0	0	0	0	0	0	0	0	0	0.000322632682690757	0.0203258590095177	0.162445555734796	0.116470398451363	0.0482335860622681	0.0319406355863849	0.0217777060816261	0.0153250524278109	0.00903371511534118	0.00435554121632521	0.00435554121632521	0.00500080658170673	0.00516212292305211	0.00354895950959832	0.00580738828843362	0.00613002097112438	0.00532343926439748
Plate_004 180324-Plate_004.F7 180405	180404-Plate_004.F7	-191.800003051758	-32.2000007629395	39.2000007629395	110.599998474121	514.850006103516	5394.55009765625	85365	1202.65797504229	9625667.52989467	0.270882254277088	0.171136170441108	0.252333408146561	5962	3531.43969148335	26839583.8001879	12223.3482406283	0.00676047651190576	0.121605275833377	5617.22492452197	5505	4620.56677446746	4432.39990234375	0	0	0	0	0	0	0	0	0	0.000335457900033546	0.0327071452532707	0.376551492787655	0.265347198926535	0.0530023482053002	0.0288493794028849	0.0248238846024824	0.0216370345521637	0.0174438108017444	0.019959745051996	0.0171083529017108	0.0164374371016437	0.0194565582019457	0.0145924186514592	0.0137537739013754	0.0119087554511909	0.0109023817510902
Plate_004 180324-Plate_004.F8 180405	180404-Plate_004.F8	-155.399993896484	33.5999984741211	812	22544.8994140625	43722.6982421875	78445.007421875	188195	32048.3519641006	714512677.081094	0.814128728414443	6.11940569866674	51.8620675478538	6370	33201.3609048216	674179433.262038	13917.5790471772	0.0176068880096073	0	4899.98799058085	4720.5	4484.41354909565	4287.49975585938	0	0	0	0	0	0	0	0	0	0.000156985871271586	0.00769230769230769	0.0786499215070644	0.0588697017268446	0.0384615384615385	0.0318681318681319	0.0293563579277865	0.0204081632653061	0.0171114599686028	0.0106750392464678	0.00627943485086342	0.00675039246467818	0.00722135007849294	0.00596546310832025	0.00580847723704867	0.00518053375196232	0.00580847723704867
Plate_004 180324-Plate_004.F9 180405	180404-Plate_004.F9	-567	1.11999998092653	161	4799.19970703125	17585.400390625	34998.31875	78838.1953125	11990.6150444537	152097592.994511	0.646732931399707	2.78764176470957	391.836808077112	6137	15590.4720474132	150496079.432619	13444.03592701	0.0428355993898032	0	4757.98745315301	4645	4483.67295517408	4296.60009765625	0	0	0	0	0.000162946064852534	0.000162946064852534	0.000651784259410135	0.00130356851882027	0.0014665145836728	0.00195535277823041	0.0138504155124654	0.134104611373635	0.135897018087013	0.0619195046439628	0.0423659768616588	0.021671826625387	0.0138504155124654	0.00896203356688936	0.00602900439954375	0.00700668078865895	0.00847319537233176	0.00700668078865895	0.00847319537233176	0.00912497963174189	0.00993970995600456	0.00928792569659443
Plate_004 180324-Plate_004.G1 180405	180404-Plate_004.G1	-376.600006103516	-45.9900005340576	16.7999992370605	57.3999977111816	102.199996948242	177.800003051758	119173.6015625	164.535472146016	5969308.52729474	0.00260416666666667	0.028704951569921	0.182329730339278	6144	30343.2498016357	1467038675.67253	14986.2478988824	0.00889013272264345	0.00941709081624953	4912.17260742188	4695.25	4661.83699540297	4395.30004882812	0	0	0	0	0	0	0	0.000162760416666667	0.000813802083333333	0.00260416666666667	0.0465494791666667	0.583821614583333	0.348307291666667	0.01513671875	0.00048828125	0.000325520833333333	0.000162760416666667	0.000162760416666667	0	0.000162760416666667	0	0	0	0	0	0
Plate_004 180324-Plate_004.G10 180405	180404-Plate_004.G10	-194.599990844727	-43.3999977111816	14	53.2000007629395	99.4000015258789	177.800003051758	6608	71.2317832345698	12343.4860146199	0.00179240671337787	0.014190823702515	0.0024481917344076	6137	1217.49088911577	3314814.05586987	13210.5164768685	0.00761370466840313	0.053670485098629	4969.25533648362	4820.5	4557.52072887971	4355.39990234375	0	0	0	0	0	0	0	0	0	0.000651784259410135	0.0452990060290044	0.600456248981587	0.335831839661072	0.0159687143555483	0.000977676389115203	0.000325892129705068	0.000162946064852534	0	0	0.000162946064852534	0	0	0	0	0	0
Plate_004 180324-Plate_004.G11 180405	180404-Plate_004.G11	-147	-42	16.7999992370605	57.3999977111816	100.799995422363	176.399993896484	31530.798828125	78.3539460912458	173268.31053996	0.000509857239972808	0.0182966625949095	0.0503451507421126	5884	11266.7329203288	308499175.564522	12700.9453066765	0.00798708199095369	0.0418395491753054	4897.92394629504	4700.25	4560.80066996768	4382	0	0	0	0	0	0	0	0	0	0	0.0443575798776343	0.590584636301835	0.349082256968049	0.0152957171991842	0.000339904826648538	0	0	0	0	0.000169952413324269	0	0	0	0	0	0
Plate_004 180324-Plate_004.G12 180405	180404-Plate_004.G12	-189	-37.7999992370605	21	61.5999984741211	109.199996948242	197.679995727539	84214.1953125	131.061592343152	2045134.54895972	0.00733700183425046	0.0412527628581361	2.29034852318919	5997	6051.65896398371	248118690.20283	15110.025103685	0.00624865696508884	0.224038267771569	5144.69426379857	4980	4756.80725539365	4575.19970703125	0	0	0	0	0	0	0	0	0	0.000833750208437552	0.0381857595464399	0.559779889944973	0.368517592129398	0.0250125062531266	0.00300150075037519	0.00116725029181257	0.000333500083375021	0.00116725029181257	0.000333500083375021	0.00016675004168751	0	0	0.000333500083375021	0.00016675004168751	0	0
Plate_004 180324-Plate_004.G2 180405	180404-Plate_004.G2	-135.800003051758	33.5999984741211	2296	34346.19921875	55917.400390625	91141.12109375	229482.390625	42244.2522098293	969134742.487894	0.8667856563362	7.8096061678028	46.7764202261255	6163	41126.4419950987	893604499.360911	15989.6448531927	0.013565639545641	0	4965.25701768619	4797	4505.36915688652	4323.19970703125	0	0	0	0	0	0	0	0	0	0	0.00859970793444751	0.0741521986045757	0.0347233490183352	0.0157390881064417	0.0116826220996268	0.0162258640272595	0.018822002271621	0.0193087781924387	0.0210936232354373	0.0150900535453513	0.0134674671426253	0.0110335875385364	0.00941100113581048	0.00924874249553789	0.00778841473308454	0.00503001784845043
Plate_004 180324-Plate_004.G3 180405	180404-Plate_004.G3	-858.200012207031	-103.809998703003	35	103.599998474121	296.799987792969	2259.66995849609	47838	507.317138670359	1590915.07494625	0.216296787015568	0.10235824473251	0.3649405628623	6038	1738.08710546333	5087045.15550709	15614.3314775138	0.00447580310364531	0.776686135567931	4528.80614441868	4364.25	4516.52605728094	4331.60009765625	0	0	0.00116182572614108	0.00215767634854772	0.00298755186721992	0.00464730290456432	0.004149377593361	0.00663900414937759	0.00912863070539419	0.0106224066390041	0.0303734439834025	0.337759336099585	0.290954356846473	0.08149377593361	0.045643153526971	0.0307053941908714	0.0267219917012448	0.0224066390041494	0.0172614107883817	0.0119502074688797	0.0131120331950207	0.0107883817427386	0.00946058091286307	0.00912863070539419	0.00647302904564315	0.00365145228215768
Plate_004 180324-Plate_004.G4 180405	180404-Plate_004.G4	-154	-46.2000007629395	11.1999998092651	54.5999984741211	100.799995422363	176.399993896484	66479	119.47048157146	1946506.39748114	0.00252016129032258	0.0198594940336829	0.064486159605886	5952	17214.0263366699	510899033.291363	13927.233832355	0.0071466713596002	0.111262566052487	5107.56754032258	4959.25	4592.58913343696	4414.19970703125	0	0	0	0	0	0	0	0	0	0	0.0504032258064516	0.595934139784946	0.335685483870968	0.0154569892473118	0.00084005376344086	0.000168010752688172	0.000168010752688172	0	0	0	0	0.000168010752688172	0	0	0	0
Plate_004 180324-Plate_004.G5 180405	180404-Plate_004.G5	-177.800003051758	-42	15.3999996185303	54.5999984741211	102.199996948242	180.599990844727	994	71.9235594105448	4983.53224348862	0.00133377792597533	0.0127460299181899	0.000278656409397051	5998	548.624992370605	39691.9249114992	14338.4366710908	0.00725390465684744	0.0894906985014179	5127.4905801934	4929.25	4654.00091762358	4442.89990234375	0	0	0	0	0	0	0	0	0	0.000666888962987663	0.0440146715571857	0.597365788596199	0.338946315438479	0.0173391130376792	0.00133377792597533	0.000166722240746916	0.000166722240746916	0	0	0	0	0	0	0	0	0
Plate_004 180324-Plate_004.G6 180405	180404-Plate_004.G6	-177.800003051758	-42	18.1999988555908	63	110.599998474121	205.800003051758	11096.3994140625	97.4219802048198	65077.955322911	0.0131357359380263	0.0174641103667872	0.00444490064506325	5938	1325.6922846085	3028523.88572697	15295.1768607394	0.0072645018152615	0.0871538392108516	5202.47137083193	5011.75	4775.58947605892	4543	0	0	0	0	0	0	0	0	0	0.000673627484001347	0.0444594139440889	0.551700909397103	0.360390703940721	0.0294712024250589	0.00421017177500842	0.00336813742000674	0.00117884809700236	0.00101044122600202	0.000842034355001684	0.000336813742000674	0.00050522061300101	0.000673627484001347	0.000336813742000674	0.000168406871000337	0	0.000168406871000337
Plate_004 180324-Plate_004.G7 180405	180404-Plate_004.G7	-175	-37.7999992370605	18.1999988555908	60.8999996185303	106.400001525879	183.399993896484	55027	119.804556251676	1332945.12980913	0.00232018561484919	0.0265581774756156	0.145510092079726	6034	15815.5998142787	349961983.110878	14802.5202062896	0.00831288082554344	0.0199335991371153	5207.40694398409	5001.5	4828.82126163006	4621.39990234375	0	0	0	0	0	0	0	0	0	0.000497182631753397	0.037951607557176	0.573417301955585	0.368578057673185	0.0172356645674511	0.000331455087835598	0.000165727543917799	0	0.000331455087835598	0	0.000165727543917799	0	0	0.000165727543917799	0	0	0.000165727543917799
Plate_004 180324-Plate_004.G8 180405	180404-Plate_004.G8	-221.199996948242	26.6000003814697	2305.80004882812	39426.099609375	62276.548828125	98128.1015625	208614	46671.8196476249	1132235304.00253	0.850900600400267	6.99031317264653	28.7884376652021	5996	46286.3258365166	1012142222.39378	15032.0001208861	0.0112054496880778	4.63386473283922e-05	5669.76425950634	5567	4655.76226179595	4473.69995117188	0	0	0	0	0	0	0	0	0	0.00100066711140761	0.0120080053368913	0.0772181454302869	0.0468645763842562	0.0115076717811875	0.00967311541027352	0.01184122748499	0.014342895263509	0.0165110073382255	0.0146764509673115	0.0160106737825217	0.0151767845230153	0.0113408939292862	0.0105070046697799	0.00833889259506338	0.00683789192795197	0.00683789192795197
Plate_004 180324-Plate_004.G9 180405	180404-Plate_004.G9	-452.199981689453	-36.3999977111816	32.2000007629395	85.4000015258789	169.399993896484	867.719970703124	80749.1953125	306.046913237649	2664373.10781589	0.111238344511696	0.0499907729838587	0.0675142918510341	6113	1643.29320149141	21752818.735161	14842.6088085191	0.00555900163820509	0.37077899452264	5152.1519712089	4968.5	4641.33818436855	4445	0	0	0	0	0	0	0.000163585800752495	0.00114510060526746	0.000654343203009979	0.00229020121053493	0.0333715033535089	0.434156715197121	0.341894323572714	0.0742679535416326	0.0340258465565189	0.0212661540978243	0.0132504498609521	0.0106330770489122	0.00768853263536725	0.00490757402257484	0.00507115982332734	0.00327171601504989	0.00408964501881237	0.00163585800752495	0.00163585800752495	0.00114510060526746
Plate_004 180324-Plate_004.H1 180405	180404-Plate_004.H1	-168	-49	14	58.7999992370605	109.199996948242	186.199996948242	488.600006103516	74.5992574781901	5326.34750196382	0.000502933780385583	0.0108772452136059	0.000181267069554566	5965	439.133331298828	1837.17392008472	14363.0802978252	0.00759820515614015	0.0663994028546354	5792.72103939648	5590.5	4776.58446185103	4550	0	0	0	0	0	0	0	0	0	0.000670578373847443	0.0554903604358759	0.556580050293378	0.363118189438391	0.0236378876781224	0.000502933780385583	0	0	0	0	0	0	0	0	0	0	0
Plate_004 180324-Plate_004.H10 180405	180404-Plate_004.H10	-175	-51.7999992370605	9.80000019073486	57.3999977111816	106.400001525879	182	372.399993896484	70.4550176378031	5106.61595487699	0	0.0103271796182821	0.000181104771890901	5841	NA	NA	13719.9232609781	0.00636050021561018	0.259767879735953	5745.5795240541	5622	4635.80283347745	4466	0	0	0	0	0	0	0	0	0	0.000684814244136278	0.0602636534839925	0.562746105118986	0.35969868173258	0.0166067454203047	0	0	0	0	0	0	0	0	0	0	0	0
Plate_004 180324-Plate_004.H11 180405	180404-Plate_004.H11	-204.399993896484	-50.3999977111816	11.1999998092651	57.3999977111816	107.799995422363	191.800003051758	2039.79992675781	74.1160464741068	6295.34296638935	0.00132056784417299	0.0107657454171225	0.000196069033379064	6058	646.449974060059	321635.837564698	14953.4579982877	0.0064724599359737	0.208855982674766	5811.81404754044	5639.25	4710.16588351986	4499.60009765625	0	0	0	0	0	0	0	0	0	0.000660283922086497	0.0605810498514361	0.553317926708485	0.360019808517663	0.0241003631561571	0.000990425883129746	0.000165070980521624	0	0	0	0	0.000165070980521624	0	0	0	0	0
Plate_004 180324-Plate_004.H12 180405	180404-Plate_004.H12	-163.800003051758	-40.5999984741211	16.7999992370605	58.7999992370605	103.599998474121	176.539994812011	1352.40002441406	73.9064492681017	4671.21268365778	0.000165043736590196	0.0136054982110367	0.000272618888885225	6059	1352.40002441406	NA	14860.9988465581	0.00763220651242879	0.050528710432921	4965.95428288496	4826	4481.12149531882	4303.60009765625	0	0	0	0	0	0	0	0	0	0.000495131209770589	0.0392804093084667	0.584749958739066	0.359300214556858	0.0158441987126589	0.000165043736590196	0	0	0	0.000165043736590196	0	0	0	0	0	0	0
Plate_004 180324-Plate_004.H2 180405	180404-Plate_004.H2	-204.399993896484	-41.1599990844726	18.1999988555908	58.7999992370605	102.199996948242	173.599990844727	345.799987792969	73.2818145286849	4265.19216649916	0	0.014363888119492	0.00150532541322998	5933	NA	NA	14056.9624565314	0.00727850842315473	0.084894705877996	5021.72863644025	4848.5	4700.19894148394	4517.7998046875	0	0	0	0	0	0	0	0	0	0.000337097589752233	0.043317040283162	0.583853025450868	0.359177481881005	0.0133153547952132	0	0	0	0	0	0	0	0	0	0	0	0
Plate_004 180324-Plate_004.H3 180405	180404-Plate_004.H3	-226.800003051758	-51.7999992370605	14	60.2000007629395	107.799995422363	193.199996948242	89451.6015625	243.188136775822	7320631.20708085	0.004394861392833	0.0339437876471803	0.185161502791747	5916	32421.1995309683	646639335.809037	13954.4352537319	0.00667368815423862	0.183097100454457	5957.8373056119	5773.25	4833.84044791138	4606.69995117188	0	0	0	0	0	0	0	0	0	0.000169033130493577	0.0600067613252197	0.546822177146721	0.363759296822177	0.0248478701825558	0.00101419878296146	0	0.000169033130493577	0	0	0	0	0	0	0	0	0
Plate_004 180324-Plate_004.H4 180405	180404-Plate_004.H4	-176.399993896484	-53.2000007629395	11.1999998092651	58.7999992370605	109.199996948242	196	31955	92.4390387613131	367411.837489785	0.00117351215423303	0.0133415037502582	0.011165792193411	5965	13259.9999738421	156686924.317479	14553.8389240074	0.00648942851161817	0.210420160093945	6025.09782062029	5793.5	4871.42160855315	4611.60009765625	0	0	0	0	0	0	0	0	0	0.00117351215423303	0.0611902766135792	0.547694886839899	0.362782900251467	0.0258172673931266	0.000502933780385583	0	0	0	0	0	0	0	0	0	0	0
Plate_004 180324-Plate_004.H5 180405	180404-Plate_004.H5	-170.800003051758	-44.7999992370605	12.5999994277954	53.2000007629395	98	169.399993896484	481.600006103516	67.7940944845547	4290.44266536193	0.00016273393002441	0.0133500783056029	0.000473613605703102	6145	481.600006103516	NA	14046.2528599979	0.00744900318662716	0.0679926298305905	4935.75931651749	4775.5	4476.69027513794	4307.7998046875	0	0	0	0	0	0	0	0	0	0.00048820179007323	0.0486574450772986	0.599837266069976	0.338323840520749	0.0125305126118796	0.00016273393002441	0	0	0	0	0	0	0	0	0	0	0
Plate_004 180324-Plate_004.H6 180405	180404-Plate_004.H6	-191.800003051758	-49	12.5999994277954	58.7999992370605	107.799995422363	192.709999084472	400.399993896484	74.7879301618977	5356.90588447904	0.000343170899107756	0.0104599903563902	0.000161871629215756	5828	394.099990844727	79.3800769043155	13213.8036669162	0.00671886215572733	0.180880768082744	6017.19895332876	5874.75	4835.05653996098	4633.30004882812	0	0	0	0	0	0	0	0	0	0.000686341798215511	0.0569663692518874	0.557995881949211	0.358270418668497	0.0257378174330817	0.000343170899107756	0	0	0	0	0	0	0	0	0	0	0
Plate_004 180324-Plate_004.H7 180405	180404-Plate_004.H7	-190.399993896484	-42	15.3999996185303	56	99.4000015258789	169.399993896484	400.399993896484	70.3649549521172	4270.1455811266	0.000163800163800164	0.0135016884012961	0.0323816353771367	6105	400.399993896484	NA	15201.524962437	0.00745230524642289	0.0646766394030213	4821.7371007371	4670.5	4533.26298448217	4356.7998046875	0	0	0	0	0	0	0	0	0	0.000491400491400491	0.0417690417690418	0.6	0.343652743652744	0.0139230139230139	0.000163800163800164	0	0	0	0	0	0	0	0	0	0	0
Plate_004 180324-Plate_004.H8 180405	180404-Plate_004.H8	-158.199996948242	-37.7999992370605	16.7999992370605	57.3999977111816	100.799995422363	173.809992218017	305.199981689453	72.7452149480099	4130.30633845155	0	0.0155072619399994	0.0194742096498851	6158	NA	NA	14393.7471736755	0.00674486803519062	0.135218484440463	4723.33192594998	4566.5	4584.08689515131	4395.30004882812	0	0	0	0	0	0	0	0	0	0.00032478077297824	0.0355634946411172	0.591101006820396	0.360019486846379	0.0129912309191296	0	0	0	0	0	0	0	0	0	0	0	0
Plate_004 180324-Plate_004.H9 180405	180404-Plate_004.H9	-175	-51.7999992370605	11.1999998092651	57.3999977111816	107.799995422363	193.199996948242	418.600006103516	74.0850295795744	5525.47737700276	0.00033217073575818	0.0104908408280285	0.000176794487729563	6021	407.399993896484	250.880546875298	15091.5861005276	0.00617644711170916	0.274566446923896	5927.28757681448	5770.5	4808.13587992969	4627	0	0	0	0	0	0	0	0	0	0.00049825610363727	0.0614515861152632	0.550406909151304	0.359906992193988	0.0274040857000498	0.00033217073575818	0	0	0	0	0	0	0	0	0	0	0
Plate_005 180324-Plate_005.A1 180405	180404-Plate_005.A1	-254.800003051758	-18.1999988555908	86.7999954223633	652.399963378906	9741.2001953125	27454.4193359375	79633.3984375	6253.83831163	93468074.4362973	0.533457563950534	1.09530919680194	2.48004585058267	5903	11640.125740892	113023727.844245	15340.5030922126	0.0488057179560695	0	5650.42690157547	5492	5012.94407909974	4783.7998046875	0	0	0	0	0	0	0	0	0.000169405387091309	0.000169405387091309	0.0245637811282399	0.20955446383195	0.176181602574962	0.0548873454175843	0.0272742673217008	0.0176181602574962	0.0169405387091309	0.0149076740640352	0.0121971878705743	0.0133830255802134	0.0127054040318482	0.0137218363543961	0.0152464848382179	0.0138912417414874	0.0147382686769439	0.0154158902253092
Plate_005 180324-Plate_005.A10 180405	180404-Plate_005.A10	-232.399993896484	-9.80000019073486	113.400001525879	1013.59997558594	13994.3994140625	32082.400390625	85502.1953125	8163.80300093869	134059518.337116	0.583009626752238	1.37162305397845	3.31135592960663	5921	13929.7998184169	150210423.008748	15593.5805984132	0.0389893897279008	0	5969.22327309576	5793	5135.96339935782	4912.60009765625	0	0	0	0	0	0	0	0	0	0.000168890390136801	0.0195912852558689	0.179023813545009	0.158250295558183	0.0591116365478804	0.0352980915385915	0.0285424759331194	0.0184090525249113	0.0133423408208073	0.0131734504306705	0.00878230028711366	0.0126667792602601	0.00996453301807127	0.00928897145752407	0.0109778753588921	0.00895119067725047	0.0138490119912177
Plate_005 180324-Plate_005.A11 180405	180404-Plate_005.A11	-170.800003051758	-22.3999996185303	54.5999984741211	135.800003051758	483.699996948242	4258.10009765625	87344.6015625	931.200054059116	12938353.6377462	0.275080906148867	0.146891481868264	0.288525348750911	5871	3119.7980958543	40419652.8933084	15501.1896728677	0.00442296854593854	0.767341299384434	6013.23922670755	5840	5253.49716974024	5058.19970703125	0	0	0	0	0	0	0	0	0	0.000510986203372509	0.028785556123318	0.305399420882303	0.306080735820133	0.0812468063362289	0.0425821836143757	0.027422926247658	0.0233350366206779	0.0243570090274229	0.0211207630727304	0.0202691194004429	0.0182251745869528	0.0154999148356328	0.0141372849599727	0.0115823539431102	0.0112416964741952	0.00970873786407767
Plate_005 180324-Plate_005.A12 180405	180404-Plate_005.A12	-211.399993896484	-9.80000019073486	110.599998474121	8446.19970703125	35160.6484375	63448.7	128318.3984375	19369.3706877114	527381929.450975	0.62335092348285	3.6592816688731	16.9278864380865	6064	31021.875781355	485530029.197362	16569.1279515791	0.054746035788199	0	5500.97361477573	5287.75	5206.89704093832	4979.7998046875	0	0	0	0	0	0	0	0	0	0.000989445910290238	0.0184696569920844	0.179419525065963	0.14396437994723	0.0324868073878628	0.0227572559366755	0.0202836411609499	0.0178100263852243	0.0140171503957784	0.00890501319261214	0.00511213720316623	0.00428759894459103	0.00296833773087071	0.00197889182058048	0.00428759894459103	0.00214379947229551	0.00395778364116095
Plate_005 180324-Plate_005.A2 180405	180404-Plate_005.A2	-208.599990844727	49	2126.59985351562	31374	54238.80078125	87961.4390625	194811.390625	33930.4356106642	912298424.762671	0.863988144245019	7.27409794517813	40.6364283398102	6073	39254.8848227808	847464953.016997	19097.7715915723	0.0112600279955251	3.32548446484449e-05	4904.05672649432	4808.5	4904.78061534694	4722.19970703125	0	0	0	0	0	0	0	0	0	0.00065865305450354	0.00708052033591306	0.0576321422690598	0.0447884077062407	0.0248641528075086	0.0251934793347604	0.0225588671167463	0.0163016630989626	0.0161369998353367	0.0139963774082002	0.0131730610900708	0.0116910917174378	0.00724518359953894	0.00691585707228717	0.00609254075415775	0.00493989790877655	0.00625720401778363
Plate_005 180324-Plate_005.A3 180405	180404-Plate_005.A3	-866.599975585938	-21.139999961853	162.399993896484	7313.60009765625	34289.498046875	63150.078515625	149413.59375	18994.5765710116	522477852.265226	0.67044507417903	4.02831616261286	22.9775930806917	5999	28296.2846971433	516743084.579688	18550.363077161	0.0384522812760557	0	4942.3369728288	4763.5	4911.21088544868	4711	0	0	0.0006678911337452	0.0011688094840541	0.0025045917515445	0.0021706461846719	0.0015027550509267	0.0030055101018534	0.0030055101018534	0.0045082651527801	0.0182000333945567	0.128569043245951	0.115044247787611	0.0469193521456003	0.0372349307062949	0.0280514276172984	0.0232092168976457	0.0168642511270663	0.0131908498914677	0.00918350308899649	0.00717982968776089	0.0058440474202705	0.0058440474202705	0.0056770746368342	0.0036734012355986	0.0043412923693438
Plate_005 180324-Plate_005.A4 180405	180404-Plate_005.A4	-491.399993896484	-19.6000003814697	98	2144.80004882812	19194	41013.56015625	97111	10927.7863743532	218004109.328737	0.601146601146601	2.28278111861953	9.28889641932795	6105	18123.8454002609	232812555.126349	16050.5928100068	0.0375508499889133	0	5100.78263718264	4918.5	4942.0820139742	4716.60009765625	0	0	0	0	0	0.000327600327600328	0.000327600327600328	0.000982800982800983	0.00131040131040131	0.0040950040950041	0.0203112203112203	0.191318591318591	0.133824733824734	0.0448812448812449	0.0332514332514333	0.0198198198198198	0.0155610155610156	0.010974610974611	0.00917280917280917	0.00900900900900901	0.00737100737100737	0.0095004095004095	0.00884520884520885	0.0095004095004095	0.0104832104832105	0.00999180999180999
Plate_005 180324-Plate_005.A5 180405	180404-Plate_005.A5	-222.599990844727	-15.3999996185303	71.4000015258789	187.599990844727	1519	7702.6599609375	43206.80078125	1598.87587042187	12633647.9619934	0.389824854045038	0.294642748092329	0.353490342818218	5995	3938.45453563816	23427917.2481268	15928.5407716113	0.0106007146859561	0.00028446514749525	5373.09541284404	5174	5064.93742812207	4830	0	0	0	0	0	0	0	0	0	0.000333611342785655	0.0166805671392827	0.256213511259383	0.260050041701418	0.0752293577981651	0.0373644703919933	0.0321934945788157	0.0268557130942452	0.0263552960800667	0.0235195996663887	0.0233527939949958	0.0250208507089241	0.0210175145954962	0.02418682235196	0.0225187656380317	0.0168473728106756	0.0166805671392827
Plate_005 180324-Plate_005.A6 180405	180404-Plate_005.A6	-305.199981689453	-12.5999994277954	119	10859.7998046875	37956.80078125	67206.4390625	151488.390625	20844.5171915997	590945924.49992	0.64892374436843	3.61483582694686	15.1659650277142	5993	32078.1627492868	551188794.65251	17089.7032951447	0.0444919909354746	0	5741.27707325213	5602.5	5007.32055725169	4771.19970703125	0	0	0	0	0	0	0	0	0.000333722676455865	0.00183547472050726	0.0210245286167195	0.167528783580844	0.128483230435508	0.0312030702486234	0.022359419322543	0.019689637910896	0.0158518271316536	0.0156849657934257	0.00850992824962456	0.00834306691139663	0.0071750375438011	0.00450525613215418	0.00250292007341899	0.00300350408810279	0.00467211747038211	0.00300350408810279
Plate_005 180324-Plate_005.A7 180405	180404-Plate_005.A7	-485.799987792969	-28	54.5999984741211	158.199996948242	1587.59997558594	11400.2	136334.796875	2237.97397235718	35287801.5238435	0.365145228215768	0.411469224933372	1.06561370935982	6025	5974.87599520597	74644159.7286489	16401.2704074252	0.014092854846526	0	5418.27601659751	5253	5107.54776411761	4876.19970703125	0	0	0	0	0	0.00016597510373444	0.00033195020746888	0.000663900414937759	0.0016597510373444	0.00348547717842324	0.0280497925311203	0.286639004149378	0.248464730290456	0.0647302904564315	0.0328630705394191	0.0257261410788382	0.0209128630705394	0.0180912863070539	0.0164315352697095	0.0144398340248963	0.015103734439834	0.0136099585062241	0.0156016597510373	0.0167634854771784	0.0182572614107884	0.0147717842323651
Plate_005 180324-Plate_005.A8 180405	180404-Plate_005.A8	-228.199996948242	85.4000015258789	3045.69989013672	34005.298828125	57901.2001953125	95057.830859375	216851.59375	36747.3670395544	1021159439.33058	0.895615183246073	Inf	NA	6112	41016.724104352	965547123.618568	16961.2450270621	0.0148467606723978	0	4516.34808573298	4381	4810.30165487559	4640.30004882812	0	0	0	0	0	0	0	0	0	0.000163612565445026	0.00638089005235602	0.0410667539267016	0.0322316753926702	0.0237238219895288	0.0260143979057592	0.0253599476439791	0.0206151832460733	0.0209424083769634	0.0178337696335079	0.0104712041884817	0.0111256544502618	0.00948952879581152	0.00621727748691099	0.00507198952879581	0.00539921465968586	0.00589005235602094
Plate_005 180324-Plate_005.A9 180405	180404-Plate_005.A9	-225.399993896484	-1.39999997615814	142.099998474121	2878.39990234375	28094.5	51594.19921875	115166.796875	15224.0942803458	361513590.496035	0.634072069023854	2.53672140834915	8.63510863066191	5911	23947.943888824	362160040.785666	17787.5782310384	0.0511874283830197	0	6026.52698358992	5874	5231.78854386122	5010.60009765625	0	0	0	0	0	0	0	0	0	0.000845880561664693	0.016579259008628	0.139401116562341	0.153273557773642	0.0541363559465404	0.0372187447132465	0.030282524107596	0.0235154796142785	0.0152258501099645	0.00947386229064456	0.00795127727964811	0.00355269835899171	0.00558281170698697	0.00693622060565048	0.00473693114532228	0.00389105058365759	0.00456775503298934
Plate_005 180324-Plate_005.B1 180405	180404-Plate_005.B1	-201.599990844727	-50.3999977111816	15.3999996185303	64.4000015258789	116.199996948242	197.399993896484	36699.59765625	79.5778589701729	281061.065366891	0.00254280386506187	0.0135278712569197	0.00830746986559254	5899	4836.25310668945	91716723.8952902	15104.8257689177	0.00643009384810682	0.22116849730936	5960.23063231056	5783.5	5166.89179430074	4914	0	0	0	0	0	0	0	0	0	0.000678081030683167	0.0567892863197152	0.523309035429734	0.388879471096796	0.0278013222580098	0.000678081030683167	0.000339040515341583	0.000169520257670792	0.000169520257670792	0.000169520257670792	0.000339040515341583	0	0	0.000169520257670792	0	0	0
Plate_005 180324-Plate_005.B10 180405	180404-Plate_005.B10	-163.800003051758	-36.3999977111816	19.6000003814697	58.7999992370605	102.199996948242	175	10231.2001953125	64.6058540852544	21964.4570298009	0.00115779027456169	0.0195513224650621	0.0492392528102763	6046	2077.40002005441	13215801.270579	19691.1429616409	0.00717233248182354	0.0848821636042085	4369.00587165068	4189.25	4886.63878607111	4703.30004882812	0	0	0	0	0	0	0	0	0	0.000165398610651671	0.0347337082368508	0.594442606682104	0.353953026794575	0.0153820707906054	0.000992391663910023	0	0	0	0	0	0.000165398610651671	0	0	0	0	0
Plate_005 180324-Plate_005.B11 180405	180404-Plate_005.B11	-162.399993896484	-40.5999984741211	18.1999988555908	58.7999992370605	106.400001525879	182	81495.3984375	124.044376184642	3899645.66980118	0.00199600798403194	0.0295664358512682	0.236769231521271	6012	30503.0829950968	1119695283.51576	17128.1160683889	0.0073528794548863	0.0755092052479041	4934.6123586161	4757.25	4956.1100654729	4750.19970703125	0	0	0	0	0	0	0	0	0	0.000499001996007984	0.0434131736526946	0.576513639387891	0.359614105123087	0.0179640718562874	0.000499001996007984	0.000166333998669328	0	0	0	0	0	0	0.000166333998669328	0	0	0.000166333998669328
Plate_005 180324-Plate_005.B12 180405	180404-Plate_005.B12	-236.599990844727	-50.3999977111816	14	60.2000007629395	113.400001525879	207.199996948242	97077.3984375	235.069667678732	10271132.7326776	0.00863557858376511	0.0353824769900953	0.207262236850209	5790	19810.1396392822	818376468.228634	16179.1675174586	0.00613696918105873	0.307264176308639	5948.12357512953	5822	5111.42723610043	4911.89990234375	0	0	0	0	0	0	0	0	0	0.00103626943005181	0.0556131260794473	0.547495682210708	0.358031088082902	0.0291882556131261	0.00172711571675302	0.00172711571675302	0.000518134715025907	0.000172711571675302	0.000345423143350604	0.000172711571675302	0.000518134715025907	0	0	0	0	0
Plate_005 180324-Plate_005.B2 180405	180404-Plate_005.B2	-298.199981689453	44.7999992370605	1840.29998779297	33611.19921875	57187.19921875	93090.0609374999	183275.390625	35850.5628804577	1010542624.29794	0.861800979895253	6.19319857061667	23.9426178938543	5919	41584.0518899636	934710661.542695	15766.2538609472	0.0154286344950717	0	5809.75772934617	5639.5	5066.45019250771	4873.39990234375	0	0	0	0	0	0	0	0	0.000168947457340767	0.000337894914681534	0.00963000506842372	0.0601452948133131	0.0466294982260517	0.0207805372529143	0.019597905051529	0.0223010643689812	0.0228079067410035	0.022470011826322	0.0153742186180098	0.0116573745565129	0.00895421523906065	0.00675789829363068	0.00591316100692685	0.00506842372022301	0.00456158134820071	0.00456158134820071
Plate_005 180324-Plate_005.B3 180405	180404-Plate_005.B3	-553	-35	47.5999984741211	117.599998474121	347.199981689453	3355.51997070313	43006.59765625	666.493713753257	3743611.97379598	0.237510513036165	0.124791210360081	0.122099816495092	5945	2514.38904759566	11252042.1284115	15744.7644821279	0.0040516830117296	0.888734953160083	5483.55878889823	5352	5023.90591834656	4832.7998046875	0	0	0	0	0.000336417157275021	0.000168208578637511	0.00100925147182506	0.00185029436501262	0.00437342304457527	0.00470984020185029	0.0264087468460892	0.324137931034483	0.317073170731707	0.0802354920100925	0.0380151387720774	0.032632464255677	0.0198486122792262	0.0186711522287637	0.0218671152228764	0.0171572750210261	0.0144659377628259	0.0119428090832632	0.0105971404541632	0.0100925147182506	0.00689655172413793	0.0080740117746005
Plate_005 180324-Plate_005.B4 180405	180404-Plate_005.B4	-162.399993896484	-39.2000007629395	21	61.5999984741211	106.400001525879	184.800003051758	2233	66.991527345278	6716.93137141216	0.00131341323263832	0.0182303859185922	0.262741823347215	6091	1106.69998550415	633873.518201904	16605.3486774456	0.0063033359193173	0.198598548711712	4829.00131341323	4630	5039.01593551673	4789.39990234375	0	0	0	0	0	0	0	0	0	0.00032835330815958	0.0392382203250698	0.56263339353144	0.375636184534559	0.0206862584140535	0.000656706616319159	0.00032835330815958	0	0	0	0	0.00049252996223937	0	0	0	0	0
Plate_005 180324-Plate_005.B5 180405	180404-Plate_005.B5	-172.199996948242	-50.3999977111816	15.3999996185303	62.2999992370605	112	194.599990844727	579.599975585938	66.6158398087072	5711.03243299869	0.000842601954836535	0.0114677070583129	0.000185401628587133	5934	455.559991455078	6348.04704638682	15778.447878052	0.00608122036693465	0.291349724986874	5855.28446241995	5677.25	5161.46512792245	4938.49975585938	0	0	0	0	0	0	0	0	0	0.000505561172901921	0.0583080552746882	0.538085608358611	0.372767104819683	0.0294910684192787	0.000674081563869228	0.000168520390967307	0	0	0	0	0	0	0	0	0	0
Plate_005 180324-Plate_005.B6 180405	180404-Plate_005.B6	-228.199996948242	-51.7999992370605	11.1999998092651	61.5999984741211	114.799995422363	203	59180.80078125	111.280995331935	1859900.0973944	0.0105856240396107	0.0188035272477686	0.0497732113982538	5857	4507.23219053207	158141702.208343	17694.7380209975	0.00642525588045314	0.23845370342372	5754.38586306983	5618	4969.99609016521	4757.19970703125	0	0	0	0	0	0	0	0	0	0.001365886972853	0.0597575550623186	0.533720334642308	0.36674065221103	0.0278299470718798	0.00204883045927949	0.00153662284445962	0.00119515110124637	0.00170735871606625	0.000682943486426498	0.000512207614819874	0.000512207614819874	0.000682943486426498	0.000170735871606625	0.000341471743213249	0.000341471743213249	0
Plate_005 180324-Plate_005.B7 180405	180404-Plate_005.B7	-180.599990844727	-42	16.7999992370605	57.3999977111816	102.199996948242	176.399993896484	60740.3984375	72.219945112545	622147.233044383	0.00117135207496653	0.0165392231571138	0.0198269428179647	5976	9622.59974452427	508466784.10435	14835.4113380277	0.00718391426251098	0.0951330453592114	4910.08960843373	4738	4845.99894683715	4643.7998046875	0	0	0	0	0	0	0	0	0	0.000669344042838019	0.0441767068273092	0.583165997322624	0.353246318607764	0.017570281124498	0.000334672021419009	0	0.000334672021419009	0	0	0.000167336010709505	0.000167336010709505	0	0	0	0	0
Plate_005 180324-Plate_005.B8 180405	180404-Plate_005.B8	-256.199981689453	23.7999992370605	1005.55000305176	31922.7998046875	56352.7998046875	91272.85859375	186421.203125	34143.4814462778	1008560136.53907	0.820935711881521	5.98097422758904	25.5071921434723	5942	41571.894045759	920364120.402894	15968.4841613827	0.0182807950968529	0	5716.29426119152	5594	4966.53737648341	4747.39990234375	0	0	0	0	0	0	0	0	0.000168293503870751	0.000336587007741501	0.0131268933019185	0.0811174688657018	0.0636149444631437	0.0198586334567486	0.0222147425109391	0.0235610905419051	0.0250757320767418	0.0203635139683608	0.0148098283406261	0.012117132278694	0.00824638168966678	0.00908784920902053	0.00673174015483002	0.00437563110063952	0.00420733759676876	0.00488051161225177
Plate_005 180324-Plate_005.B9 180405	180404-Plate_005.B9	-807.799987792969	-124.599998474121	19.6000003814697	75.5999984741211	151.199996948242	1023.39996337891	97532.3984375	373.516747238636	9603859.58676168	0.106872794488321	0.0741323099648869	0.382772084108279	5951	3033.52699318172	81901872.9862699	20200.7190161737	0.00574224621896446	0.38418101838476	4884.35237775164	4725	4879.60428759511	4681.60009765625	0	0	0.000840760047082563	0.00184967210358164	0.00302673616949723	0.00454010425424584	0.00554901631074491	0.00840760047082563	0.00975281654615773	0.0107617286026568	0.046578106608374	0.424247519757861	0.318984361863124	0.0566672271733647	0.0250546494030604	0.0169833529510678	0.0151336808474861	0.0116024886497394	0.00756684042374306	0.00454010425424584	0.00622162434841096	0.00454010425424584	0.00235412813183118	0.00201782411299815	0.00184967210358164	0.00218597612241466
Plate_005 180324-Plate_005.C1 180405	180404-Plate_005.C1	-163.800003051758	-7	82.5999984741211	251.299995422363	2109.09997558594	9716.55991210937	66036.6015625	2018.78331053799	16708635.8823239	0.441837409120952	0.40145717348741	0.578203865611529	6052	4428.27113003328	27406391.1865307	15909.8960270479	0.01143554513248	3.75270523125248e-05	5148.92457038995	5022	4899.36121944773	4700.49975585938	0	0	0	0	0	0	0	0	0	0.000660938532716457	0.01305353602115	0.226040978189028	0.235624586913417	0.0806345009914078	0.0423000660938533	0.0343688037012558	0.0297422339722406	0.023132848645076	0.0264375413086583	0.0219762062128222	0.0226371447455387	0.0242894910773298	0.0244547257105089	0.0213152676801058	0.0234633179114342	0.020158625247852
Plate_005 180324-Plate_005.C10 180405	180404-Plate_005.C10	-212.800003051758	0	121.799995422363	456.399993896484	5567.09985351562	17703.2803710937	75301.796875	3956.12841495234	42927856.8133221	0.521225607668607	0.650158653589533	1.00294328889948	5842	7475.36538788493	56485558.4525336	15904.2011367237	0.0349121161145288	0	6055.6396781924	5849.25	5068.61939546402	4838.39990234375	0	0	0	0	0	0	0	0	0	0.000684697021567956	0.015576857240671	0.159020883259158	0.212769599452242	0.0883259157822664	0.046730571722013	0.0279014036288942	0.0200273878808627	0.0205409106470387	0.0166039027730229	0.0166039027730229	0.0166039027730229	0.0171174255391989	0.016261554262239	0.0193426908592948	0.0195138651146868	0.0215679561793906
Plate_005 180324-Plate_005.C11 180405	180404-Plate_005.C11	-201.599990844727	-40.5999984741211	30.7999992370605	88.1999969482422	165.199996948242	737.659985351562	67060	220.75912727529	1663562.8709543	0.0901933938045524	0.0360647709205145	0.0388263889156393	5843	1574.41819517074	16376601.9523695	14517.2047752469	0.00514508485637419	0.562046407366074	5920.73934622625	5746.5	5147.13429593738	4939.19970703125	0	0	0	0	0	0	0	0	0	0.000855724798904672	0.0436419647441383	0.418962861543728	0.373438302241999	0.0713674482286497	0.0244737292486736	0.0198528153345884	0.00924182782817046	0.00872839294882766	0.00770152319014205	0.00718808831079925	0.00290946431627589	0.00342289919561869	0.00308060927605682	0.00102686975868561	0.000855724798904672	0.000684579839123738
Plate_005 180324-Plate_005.C12 180405	180404-Plate_005.C12	-141.399993896484	121.799995422363	2798.25	14613.2001953125	26403.9995117188	43699.878515625	95596.1953125	16692.2822176487	218880765.098872	0.879437374413932	3.51519758311521	8.89438509059642	5972	18958.2833217496	206292781.667094	24545.7970724372	0.0159753068063484	0	5034.34753851306	4857.5	5129.8666892847	4911.19970703125	0	0	0	0	0	0	0	0	0	0	0.00301406563965171	0.0328198258539853	0.0418620227729404	0.0413596784996651	0.0420294708640322	0.0301406563965171	0.0150703281982585	0.0122237106496986	0.00703281982585399	0.00703281982585399	0.00720026791694575	0.00853985264567984	0.00987943737441393	0.0118888144675151	0.0135632953784327	0.0130609511051574
Plate_005 180324-Plate_005.C2 180405	180404-Plate_005.C2	-172.199996948242	53.2000007629395	1776.59997558594	35403.19921875	57802.1484375	92272.8792968749	208089	36681.1699642884	1005204977.15349	0.868285622386619	7.53398372251955	38.8442630575855	6218	42228.4303463044	924044629.044404	17471.4067992399	0.0203109360539287	0	5132.12528144098	5003	4884.19441576025	4691.39990234375	0	0	0	0	0	0	0	0	0	0.000160823415889353	0.00707623029913155	0.0543583145706015	0.0434223222901254	0.0258925699581859	0.0250884528787391	0.0252492762946285	0.0257317465422966	0.0178513991637182	0.0160823415889353	0.0128658732711483	0.00755870054679961	0.00595046638790608	0.00498552589256996	0.00353811514956578	0.00353811514956578	0.00466387906079125
Plate_005 180324-Plate_005.C3 180405	180404-Plate_005.C3	-177.800003051758	152.389991760254	4131.05004882812	22410.5	36576.7490234375	59731.2806640625	123144	23863.3818929754	405113377.328891	0.906556269009801	4.02100217994494	8.80551618680373	5918	26306.7231768748	382977098.830494	16252.2330808212	0.0184256232721358	0	5952.16804663738	5874.25	5126.95320672399	4932.19970703125	0	0	0	0	0	0	0	0	0	0.000168976005407232	0.00253464008110848	0.0245015207840487	0.0353159851301115	0.0295708009462656	0.0349780331192971	0.0307536329841163	0.0250084488002704	0.01892531260561	0.0130111524163569	0.00861777627576884	0.00591416018925313	0.00591416018925313	0.0052382561676242	0.00540723217303143	0.00591416018925313	0.00675904021628929
Plate_005 180324-Plate_005.C4 180405	180404-Plate_005.C4	-161	28	242.199996948242	2493.39990234375	12583.2001953125	28551.040234375	83683.6015625	7714.16174943438	105090122.166431	0.681420483787957	1.2502446633139	2.32460745703894	5829	11253.2290639042	114903546.456464	15811.8672314904	0.0231865175370626	0	6212.84173957797	6055.5	5296.87697427632	5077.7998046875	0	0	0	0	0	0	0	0	0	0.000171556013038257	0.00874935666495111	0.0936695831188883	0.132098130039458	0.0826899982844399	0.0461485675072911	0.0332818665294219	0.0262480699948533	0.0219591696688969	0.018013381369017	0.0156115971864814	0.0132098130039458	0.0152684851604049	0.0144107050952136	0.0190427174472465	0.0190427174472465	0.01869960542117
Plate_005 180324-Plate_005.C5 180405	180404-Plate_005.C5	-166.599990844727	-30.7999992370605	42	106.400001525879	226.800003051758	1791.29992675781	24302.599609375	419.147046857974	1738757.5671179	0.169754631947922	0.0694359318778095	0.0414938522100947	5991	2004.71599351551	7176752.38117331	15502.9571632249	0.00469352935296675	0.678098738668355	5765.5403104657	5628	5132.73805210583	4900	0	0	0	0	0	0	0	0	0	0.000166917042230012	0.0330495743615423	0.362043064596895	0.347855116007344	0.085962276748456	0.0370555833750626	0.0248706392922717	0.0218661325321315	0.014688699716241	0.014354865631781	0.0101819395760307	0.0071774328158905	0.00684359873143048	0.00584209647805041	0.0056751794358204	0.00200300450676014	0.00517442830913036
Plate_005 180324-Plate_005.C6 180405	180404-Plate_005.C6	-189	67.1999969482422	1371.29998779297	19815.599609375	33831.6982421875	56070.69765625	136817.796875	21423.0332774758	361636019.677124	0.862131147540984	4.22404162643717	12.2673878877572	6100	24828.5600673852	335339604.21749	17399.5255880494	0.0191910896954792	0	5287.98967213115	5123	4912.07296558818	4729.19970703125	0	0	0	0	0	0	0	0	0	0.000163934426229508	0.00557377049180328	0.0518032786885246	0.0463934426229508	0.0327868852459016	0.0355737704918033	0.0313114754098361	0.0265573770491803	0.0142622950819672	0.0113114754098361	0.0080327868852459	0.00459016393442623	0.00360655737704918	0.00360655737704918	0.00459016393442623	0.00508196721311475	0.00770491803278689
Plate_005 180324-Plate_005.C7 180405	180404-Plate_005.C7	-158.199996948242	-28	53.2000007629395	138.599990844727	459.199981689453	4032.69990234375	46620	781.652691942792	4560282.11275479	0.267508213729898	0.121568721535595	0.0934834182717606	5783	2644.48863909671	12288312.2384641	14483.7462968881	0.00411799756613562	0.879593691017521	6336.47449420716	6148	5238.75827211594	5007.7998046875	0	0	0	0	0	0	0	0	0	0.000172920629431091	0.0328549195919073	0.302438180874978	0.306069514093031	0.0890541241570119	0.0430572367283417	0.0268026975618191	0.026629776932388	0.0223067611966108	0.0179837454608335	0.0176379042019713	0.0195400311257133	0.0159086979076604	0.013314888466194	0.0105481583952966	0.0126232059484697	0.00830019021269237
Plate_005 180324-Plate_005.C8 180405	180404-Plate_005.C8	-246.399993896484	56.9799983978271	2066.39990234375	35583.80078125	58460.5	93501.3757812501	207550	37074.5655218045	1025724201.6002	0.870753935376968	6.34575532423473	23.4052883801996	6035	42561.5420600521	945012494.563061	16280.557843312	0.0175839913757585	0	5887.25376967688	5731.5	4940.37906851148	4708.19970703125	0	0	0	0	0	0	0	0	0	0.000497100248550124	0.00845070422535211	0.0503728251864126	0.0470588235294118	0.0215410107705054	0.028003314001657	0.0285004142502071	0.0210439105219553	0.0152444076222038	0.0157415078707539	0.00944490472245236	0.00845070422535211	0.00795360397680199	0.0067937033968517	0.00447390223695112	0.00513670256835128	0.00563380281690141
Plate_005 180324-Plate_005.C9 180405	180404-Plate_005.C9	-620.200012207031	68.5999984741211	700.349975585938	11324.599609375	23116.7998046875	41609.74765625	83825	14235.4838247537	206593355.9614	0.814724919093851	2.94155756280701	8.14054611182148	6180	17437.9545262932	198214021.416988	16731.1716516349	0.0176180845992815	0	5108.92993527508	4946.25	4757.09118209888	4554.19970703125	0	0	0	0.000161812297734628	0.000161812297734628	0.000323624595469256	0.000161812297734628	0.000485436893203883	0.000647249190938511	0.000647249190938511	0.00501618122977346	0.0483818770226537	0.0697411003236246	0.0572815533980583	0.0428802588996764	0.0305825242718447	0.0190938511326861	0.012621359223301	0.0131067961165049	0.00970873786407767	0.00922330097087379	0.0118122977346278	0.0122977346278317	0.0114886731391586	0.00954692556634304	0.0101941747572816
Plate_005 180324-Plate_005.D1 180405	180404-Plate_005.D1	-506.799987792969	-19.6000003814697	68.5999984741211	187.599990844727	3124.09997558594	14809.4797851563	55174	2923.18674386032	33198678.0536641	0.418028643639427	0.556513580122566	1.15226289107374	5935	6866.50726715666	52693174.5703601	15683.4728142511	0.0265909567470117	0	5365.20783487784	5191	5146.38576004041	4949	0	0	0	0	0	0.00016849199663016	0.00016849199663016	0.00033698399326032	0.00101095197978096	0.00202190395956192	0.0237573715248526	0.254591406908172	0.244650379106992	0.0545914069081719	0.029486099410278	0.0213984835720303	0.0176916596461668	0.0192080876158382	0.015838247683235	0.0175231676495366	0.016849199663016	0.0146588037068239	0.0181971356360573	0.0205560235888795	0.0183656276326874	0.0171861836562763
Plate_005 180324-Plate_005.D10 180405	180404-Plate_005.D10	-571.200012207031	-24.6399990081787	86.7999954223633	435.399993896484	7669.19970703125	20526.240234375	87677.796875	4816.15658394004	57414340.5213094	0.512990320937341	1.25270661518068	31.8232250795555	5889	9301.19851944187	70606159.1543004	19008.9261289021	0.0526123778494916	0	4686.21939208694	4513	4981.41149792483	4800.60009765625	0	0	0	0	0.000169808116827984	0.000849040584139922	0.00169808116827984	0.00254712175241977	0.00492443538801155	0.00407539480387163	0.0186788928510783	0.198675496688742	0.187298352861267	0.0665647817965699	0.0361691288843607	0.0207165902530141	0.0146034980472067	0.010358295126507	0.011207335710647	0.0122261844116149	0.0149431142808626	0.0147733061640346	0.0147733061640346	0.0147733061640346	0.0132450331125828	0.0191883172015622
Plate_005 180324-Plate_005.D11 180405	180404-Plate_005.D11	-317.799987792969	-36.3999977111816	28	79.7999954223633	159.599990844727	1248.09997558594	45752	304.189617705875	1668028.23727714	0.116239892183288	0.0626083230147652	0.0951546989609159	5936	2030.8967792898	10932188.4461293	18106.545012516	0.00637750261095915	0.190180453234688	5047.33920148248	4852.5	4935.05369041422	4759.30004882812	0	0	0	0	0	0	0	0	0.00101078167115903	0.00539083557951483	0.0338611859838275	0.455862533692722	0.331704851752022	0.0550876010781671	0.027122641509434	0.0158355795148248	0.0119609164420485	0.0121293800539084	0.00943396226415094	0.00774932614555256	0.00539083557951483	0.00522237196765499	0.00387466307277628	0.0035377358490566	0.00286388140161725	0.00202156334231806
Plate_005 180324-Plate_005.D12 180405	180404-Plate_005.D12	-225.399993896484	1.39999997615814	214.199996948242	12808.599609375	27536.599609375	47066.31875	91308	15947.654272137	288928384.291541	0.695395513577332	2.63493579051283	6.58105469343774	5929	22886.1676892732	257423846.772045	16875.7474642422	0.0400728152885981	0	6009.82745825603	5862.5	5126.58810433555	4940.60009765625	0	0	0	0	0	0	0	0	0	0.000505987518974532	0.0153482880755608	0.127340192275257	0.110305279136448	0.0494181143531793	0.0376117389104402	0.0241187384044527	0.0139989880249621	0.00927643784786642	0.00455388767077079	0.00371057513914657	0.00387923764547141	0.0042165626581211	0.00337325012649688	0.00387923764547141	0.00489121268342048	0.00539720020239501
Plate_005 180324-Plate_005.D2 180405	180404-Plate_005.D2	-236.599990844727	56	1362.19995117188	28498.400390625	50604.3984375	82986.678125	158410	31363.5052908828	817622581.072251	0.844542823088711	5.28887698741123	18.9467906241275	5873	37114.0267289623	755391610.63772	17817.2031120781	0.0176718008026442	0	5908.58581644815	5803	5140.00706511292	4918.19970703125	0	0	0	0	0	0	0	0	0	0.000681082921845735	0.00749191214030308	0.0555082581304274	0.0558487995913502	0.0352460412055168	0.033373063170441	0.0284352119870594	0.0171973437766048	0.0110675974799932	0.0103865145581475	0.00970543163630172	0.00510812191384301	0.00459730972245871	0.00664055848799591	0.00510812191384301	0.00595947556615018	0.00527839264430444
Plate_005 180324-Plate_005.D3 180405	180404-Plate_005.D3	-231	2.79999995231628	201.599990844727	8292.2001953125	28238.69921875	53045.85859375	134257.203125	16093.8891580908	355915865.003939	0.671979434447301	2.65039000477335	8.08387106643833	5835	23891.578026458	344277301.385023	17350.1152029121	0.0447997526641622	0	6037.14293059126	5861.5	5221.48477717304	5012	0	0	0	0	0	0	0	0	0	0.00051413881748072	0.016452442159383	0.117395029991431	0.127163667523565	0.0646101113967438	0.0380462724935733	0.0289631533847472	0.0152527849185947	0.0119965724078835	0.00754070265638389	0.00754070265638389	0.00702656383890317	0.00736932305055698	0.00428449014567267	0.00479862896315338	0.00668380462724936	0.00856898029134533
Plate_005 180324-Plate_005.D4 180405	180404-Plate_005.D4	-170.800003051758	-8.39999961853027	103.599998474121	854	12526.5	29313.900390625	78586.1953125	7461.55268173155	113984967.48376	0.556772735176491	1.23205722908187	2.65184807282665	5751	13317.2894682828	127356274.276161	14948.693857056	0.0514912768802169	0	5931.96809250565	5810.5	5116.18659339816	4890.19970703125	0	0	0	0	0	0	0	0	0	0.000347765605981568	0.0170405146930969	0.187619544427056	0.169709615719005	0.0669448791514519	0.0361676230220831	0.0173882802990784	0.0116501478003825	0.00817249174056686	0.00799860893757607	0.0106068509824378	0.0102590853764563	0.0099113197704747	0.0125195618153365	0.0132150930272996	0.0119979134063641	0.0116501478003825
Plate_005 180324-Plate_005.D5 180405	180404-Plate_005.D5	-422.799987792969	-47.5999984741211	33.5999984741211	95.1999969482422	256.199981689453	3693.96986083984	53198.59765625	710.546163143491	6096734.61949236	0.213872832369942	-Inf	NA	5882	3050.4085352038	21518126.3395153	18052.8882166884	0.00516635825460399	0.533923120281636	4405.84631077865	4260	4775.39182793839	4588.49975585938	0	0	0	0	0	0	0.000340020401224073	0.0018701122067324	0.00578034682080925	0.00680040802448147	0.0360421625297518	0.390173410404624	0.288337300238014	0.055763345800748	0.0265215912954777	0.0256715402924175	0.0219313158789527	0.0178510710642639	0.0168310098605916	0.0136008160489629	0.0113906834410065	0.0119007140428426	0.0107106426385583	0.00918055083304998	0.00867052023121387	0.00935056103366202
Plate_005 180324-Plate_005.D6 180405	180404-Plate_005.D6	-205.800003051758	-7	128.800003051758	10225.599609375	27377.69921875	51468.900390625	104207.6015625	15904.6304435314	335826144.462662	0.646550318055782	3.30136063774099	13.4607763933946	6131	24549.258489553	307970224.508676	17863.2609897683	0.0467036506905257	0	5054.94389169793	4868	4900.58380470407	4690	0	0	0	0	0	0	0	0	0	0.000489316587832327	0.0182678192790736	0.169466644919263	0.121350513782417	0.0432229652585223	0.0327842113847659	0.0208775077475126	0.0133746534007503	0.00587179905398793	0.00505627140760072	0.00407763823193606	0.00342521611482629	0.00440384929049095	0.00342521611482629	0.00391453270265862	0.00358832164410373	0.00407763823193606
Plate_005 180324-Plate_005.D7 180405	180404-Plate_005.D7	-152.599990844727	-36.3999977111816	39.2000007629395	107.799995422363	332.849983215332	4841.19982910156	55928.59765625	853.418790946092	5755877.31180949	0.238161078465261	0.138017053313165	0.136757282346012	5786	3313.92897731299	16202836.789762	19004.741743741	0.00497863315194324	0.611335712613953	5963.22908745247	5768.25	5128.4847030666	4881.7998046875	0	0	0	0	0	0	0	0	0	0	0.0378499827169029	0.359142758382302	0.305046664362254	0.05876253024542	0.0286899412374698	0.0200483926719668	0.0184929139301763	0.0165917732457656	0.0148634635326651	0.0162461113031455	0.0115796750777739	0.0131351538195645	0.0138264777048047	0.0129623228482544	0.0152091254752852	0.00933287245074317
Plate_005 180324-Plate_005.D8 180405	180404-Plate_005.D8	-211.399993896484	11.1999998092651	460.25	20334.9990234375	47795.6484375	83268.426953125	177811.203125	27684.1928689272	867959441.860929	0.764429530201342	4.7976893980429	21.9533655365629	5960	36184.9681521341	828663630.250475	16343.2990914981	0.0228818958252399	0	5769.25612416107	5626	4968.28420852559	4749.49975585938	0	0	0	0	0	0	0	0	0	0.000838926174496644	0.0120805369127517	0.103859060402685	0.0835570469798658	0.0343959731543624	0.0313758389261745	0.0302013422818792	0.0226510067114094	0.0151006711409396	0.00973154362416107	0.00855704697986577	0.00906040268456376	0.00805369127516779	0.00436241610738255	0.00671140939597315	0.00704697986577181	0.00520134228187919
Plate_005 180324-Plate_005.D9 180405	180404-Plate_005.D9	-163.800003051758	9.80000019073486	179.199996948242	5408.89990234375	19302.1494140625	37642.009375	89205.1953125	11211.9235015178	185523539.942773	0.65405872193437	1.89449414849188	4.50517196676395	5790	17077.3486870543	184194571.02417	19211.8698719407	0.0441065083549341	0	5882.34231433506	5691.25	5072.56430153855	4813.19970703125	0	0	0	0	0	0	0	0	0	0.000345423143350604	0.0157167530224525	0.120034542314335	0.139205526770294	0.0690846286701209	0.0404145077720207	0.0262521588946459	0.0157167530224525	0.0117443868739206	0.00656303972366149	0.00621761658031088	0.00587219343696028	0.00431778929188256	0.00708117443868739	0.00863557858376511	0.00880829015544041	0.00967184801381693
Plate_007 180324-Plate_007.A1 180405	180404-Plate_007.A1	-466.199981689453	-39.2000007629395	19.6000003814697	60.2000007629395	107.799995422363	184.099998474121	93199.3984375	132.734288754072	4150684.93024797	0.00436116943950896	0.0306326674988824	0.263609241879172	6191	15688.2440162941	734682442.366457	16378.5352285166	0.00675154320987654	0.127335473797942	5044.05548376676	4878	4761.56884087347	4557	0	0	0	0	0	0	0.000161524794055888	0	0.000161524794055888	0.000807623970279438	0.0405427233080278	0.560006460991762	0.376191245356162	0.0177677273461476	0.00113067355839121	0.000969148764335325	0.000484574382167663	0	0	0	0	0	0.000161524794055888	0	0	0.000161524794055888
Plate_007 180324-Plate_007.A10 180405	180404-Plate_007.A10	-142.800003051758	-38.2899997711181	22.3999996185303	65.7999954223633	114.799995422363	196	3287.19995117188	72.599121287344	8769.02506953889	0.00146246343841404	0.014001757945512	0.000501688125637504	6154	1317.08885362413	1055959.63234436	15658.8128628727	0.00708657398018701	0.0860769290128879	5654.36594085148	5412.25	4896.9485365527	4686.49975585938	0	0	0	0	0	0	0	0	0	0	0.0386740331491713	0.537374065648359	0.393565160870978	0.0289242768930777	0.00064998375040624	0	0.00016249593760156	0	0	0.00032499187520312	0.00016249593760156	0	0	0.00016249593760156	0	0
Plate_007 180324-Plate_007.A11 180405	180404-Plate_007.A11	-170.800003051758	-39.2000007629395	21	64.4000015258789	113.400001525879	193.82999420166	1804.59997558594	70.1489685351282	5633.39786818615	0.000643915003219575	0.0148075541258324	0.000580881205712196	6212	855.049980163574	425694.191395874	16068.9730167517	0.00750578948038956	0.0488958250826167	5418.68641339343	5210.25	4785.53707333557	4576.60009765625	0	0	0	0	0	0	0	0	0	0.000482936252414681	0.0400837089504185	0.543303283966516	0.389568576947843	0.0259175788795879	0.000321957501609788	0.000160978750804894	0	0	0	0.000160978750804894	0	0	0	0	0	0
Plate_007 180324-Plate_007.A12 180405	180404-Plate_007.A12	-183.399993896484	-47.5999984741211	19.6000003814697	67.1999969482422	120.400001525879	215.599990844727	12003.599609375	95.608232991609	123531.907932637	0.0127075567604202	0.0151815908478011	0.0030030801662524	5902	2025.16530192057	5554973.9524632	14762.1097185997	0.00604590502998646	0.294339911094259	6379.48043036259	6216.5	4898.133802465	4696.30004882812	0	0	0	0	0	0	0	0	0	0.00084717045069468	0.053032870213487	0.506777363605557	0.39325652321247	0.0333785157573704	0.00389698407319553	0.00203320908166723	0.000338868180277872	0.000508302270416808	0.00118603863097255	0.000508302270416808	0.000508302270416808	0.000677736360555744	0.000338868180277872	0.000508302270416808	0.000508302270416808	0.000508302270416808
Plate_007 180324-Plate_007.A2 180405	180404-Plate_007.A2	-236.599990844727	24.0799991607667	1996.40002441406	37304.3984375	59759	96113.3578124999	186088	38011.3365960851	1064209814.33943	0.864591439688716	10.3289223069347	17215.5431628418	6425	43953.5277463073	970099425.709989	17246.9494495047	0.0179397856311055	0	4519.76941634241	4360	4519.41760318504	4314.7998046875	0	0	0	0	0	0	0	0	0	0.000311284046692607	0.008715953307393	0.0785992217898833	0.0351750972762646	0.0118287937743191	0.015408560311284	0.0213229571984436	0.0216342412451362	0.0203891050583658	0.0164980544747082	0.0157198443579767	0.0130739299610895	0.00747081712062257	0.00575875486381323	0.00513618677042802	0.00529182879377432	0.0045136186770428
Plate_007 180324-Plate_007.A3 180405	180404-Plate_007.A3	-967.399963378906	-32.2000007629395	53.2000007629395	137.199996948242	483	5826.79990234374	79361.796875	1086.8974607224	10025616.7996594	0.274028297284111	0.205898795194129	0.329092133068356	6149	3713.0566723017	27061440.9865229	16209.3485610343	0.00410717795590237	0.843328599733143	5455.12587412587	5300	4989.44532206869	4802	0	0	0.00016273393002441	0	0.00048820179007323	0.00048820179007323	0.00195280716029292	0.0016273393002441	0.00211554109031733	0.00390561432058584	0.0283157038242474	0.29373474369406	0.303173311635476	0.0888527257933279	0.0377542717656631	0.0283157038242474	0.0222945484133442	0.0183889340927583	0.019039869812856	0.0148087876322213	0.0139951179820993	0.0159479251423922	0.0109031733116355	0.0110659072416599	0.0115541090317331	0.0107404393816111
Plate_007 180324-Plate_007.A4 180405	180404-Plate_007.A4	-151.199996948242	-33.5999984741211	22.3999996185303	63	107.799995422363	180.599990844727	112642.6015625	92.383299526319	2202425.70300251	0.00147058823529412	0.0202731560584181	0.0608694129692128	6120	17262.9333089193	1349091944.92724	12117.4277276474	0.0064299424184261	0.174156666545347	5063.39705882353	4885.5	4781.19550705455	4598.30004882812	0	0	0	0	0	0	0	0	0	0	0.0318627450980392	0.567647058823529	0.379901960784314	0.0191176470588235	0.000490196078431373	0.000163398692810458	0.000163398692810458	0	0	0	0.000163398692810458	0	0	0	0	0
Plate_007 180324-Plate_007.A5 180405	180404-Plate_007.A5	-254.800003051758	-49	15.3999996185303	64.4000015258789	112	196	60611.59765625	77.5846266475995	614736.883173922	0.00099387112804373	0.0122602276145696	0.00799351693006038	6037	10963.399617513	593110883.02116	15922.9095004093	0.00660789829301597	0.173442829381687	6145.61081663078	5948	4992.87346349529	4803.39990234375	0	0	0	0	0	0	0	0	0.000165645188007288	0.00099387112804373	0.052840814974325	0.532880569819447	0.386947159185026	0.0250124233891005	0.000828225940036442	0	0	0	0	0	0	0	0	0.000165645188007288	0	0
Plate_007 180324-Plate_007.A6 180405	180404-Plate_007.A6	-177.800003051758	-53.2000007629395	16.7999992370605	70	124.599998474121	230.579997253418	103083.3984375	113.149662092584	2425103.47066879	0.0134272146716882	0.0173033056518709	0.0479250253037626	6107	3117.95358313584	173052397.97301	15062.5578305946	0.00586503109101377	0.33007224352173	6420.05632880301	6222	5114.86953599929	4862.19970703125	0	0	0	0	0	0	0	0	0	0.00114622564270509	0.060422466022597	0.485999672506959	0.395447846733257	0.0433928279024071	0.00491239561159325	0.00229245128541019	0.00180121172425086	0.000491239561159325	0.00114622564270509	0.000818732601932209	0.000818732601932209	0.000163746520386442	0.000327493040772884	0	0.000163746520386442	0.000163746520386442
Plate_007 180324-Plate_007.A7 180405	180404-Plate_007.A7	-200.199996948242	-37.7999992370605	22.3999996185303	67.1999969482422	114.799995422363	194.599990844727	105448	113.982948334122	2776872.07775537	0.00279237844940867	0.0233696495999102	0.0686465952267848	6088	15544.3645109289	800869612.921537	15757.1043317439	0.00655712352592278	0.156063780244243	5291.68273653088	5050.75	5036.46427430242	4837.69995117188	0	0	0	0	0	0	0	0	0	0.000492772667542707	0.038107752956636	0.534329829172142	0.397503285151117	0.0267739816031537	0.000657030223390276	0.000328515111695138	0	0.000164257555847569	0	0	0	0.000164257555847569	0.000164257555847569	0.000164257555847569	0	0
Plate_007 180324-Plate_007.A8 180405	180404-Plate_007.A8	-204.399993896484	19.6000003814697	1701.34997558594	39500.998046875	67057.19921875	104717.1953125	217470.390625	41072.368573605	1344377139.03886	0.839010809040288	7.83606007594152	46.8386204092595	6106	48940.3765589342	1217777114.29176	15956.3789942058	0.0134856392136728	0	5540.71994759253	5405.5	4688.18033491648	4509.39990234375	0	0	0	0	0	0	0	0	0	0.000491320013101867	0.0145758270553554	0.082377988863413	0.0522436947264985	0.0111365869636423	0.0142482803799541	0.0168686537831641	0.0175237471339666	0.0188339338355716	0.0144120537176548	0.0157222404192597	0.0111365869636423	0.00982640026203734	0.00687848018342614	0.00720602685882738	0.00704225352112676	0.00540452014412054
Plate_007 180324-Plate_007.A9 180405	180404-Plate_007.A9	-191.800003051758	-35	39.2000007629395	105.700000762939	214.199996948242	1762.80997924805	39930.80078125	423.353580275823	2500556.39100119	0.155271135062311	0.0679024417393903	0.0799460484005372	5938	2210.1945419146	12286927.5803371	14896.0729625872	0.0057640640228621	0.321783859780962	6541.74275850455	6337	4974.01860624566	4725	0	0	0	0	0	0	0	0	0	0.00050522061300101	0.0385651734590771	0.366958571909734	0.350959919164702	0.0862243179521724	0.0357022566520714	0.0223981138430448	0.0176827214550354	0.0126305153250253	0.0122937015830246	0.00842034355001684	0.00724149545301448	0.00724149545301448	0.00454698551700909	0.0050522061300101	0.00471539238800943	0.00286291680700573
Plate_007 180324-Plate_007.B1 180405	180404-Plate_007.B1	-154	-37.7999992370605	21	64.4000015258789	112	189	481.600006103516	68.5726263972008	4823.15991632191	0.000158957240502305	0.0151516559132967	0.00177383399777147	6291	481.600006103516	NA	15523.6665231677	0.00753595081935477	0.0449189169673795	5332.3485137498	5105	4771.41444784324	4569.60009765625	0	0	0	0	0	0	0	0	0	0	0.0362422508345255	0.549197265935463	0.390240025433158	0.0241615005563503	0.000158957240502305	0	0	0	0	0	0	0	0	0	0	0
Plate_007 180324-Plate_007.B10 180405	180404-Plate_007.B10	-166.599990844727	-46.2000007629395	19.6000003814697	67.1999969482422	117.599998474121	203	432.600006103516	71.2970610530545	5895.91420057687	0.000663900414937759	0.0107934546847077	0.000146312870161715	6025	418.25	333.690017089869	15792.2150475833	0.00598333998507373	0.294665394310734	6573.39601659751	6391	5063.25060599553	4845.39990234375	0	0	0	0	0	0	0	0	0	0.000497925311203319	0.050954356846473	0.513526970954357	0.399502074688797	0.0348547717842324	0.000663900414937759	0	0	0	0	0	0	0	0	0	0	0
Plate_007 180324-Plate_007.B11 180405	180404-Plate_007.B11	-182	-47.5999984741211	19.6000003814697	68.5999984741211	121.799995422363	205.800003051758	527.799987792969	72.710007349711	6042.01557564097	0.000682011935208866	0.0109835948310729	0.000146623521934513	5865	465.149993896484	2854.24911702486	15378.9032311962	0.00697018940044637	0.130134570578951	6647.84254049446	6494	5122.976110767	4914	0	0	0	0	0	0	0	0	0	0.000170502983802217	0.0552429667519182	0.503154305200341	0.406308610400682	0.0341005967604433	0.0010230179028133	0	0	0	0	0	0	0	0	0	0	0
Plate_007 180324-Plate_007.B12 180405	180404-Plate_007.B12	-205.800003051758	-42	19.6000003814697	64.4000015258789	112	193.199996948242	453.600006103516	68.4122767427434	5157.45835389333	0.000161550888529887	0.0129491948865881	0.000212838255161202	6190	453.600006103516	NA	16215.5929203232	0.00676982591876209	0.125927914936134	5508.02310177706	5311	4741.26570467109	4530.39990234375	0	0	0	0	0	0	0	0	0	0.000646203554119548	0.0453957996768982	0.537156704361874	0.391276252019386	0.0252019386106624	0.000323101777059774	0	0	0	0	0	0	0	0	0	0	0
Plate_007 180324-Plate_007.B2 180405	180404-Plate_007.B2	-190.399993896484	-50.3999977111816	14	61.5999984741211	113.400001525879	193.199996948242	427	65.2795924890657	5624.21154674623	0.000677392040643522	0.0106138295167935	0.000162977725261567	5905	400.049995422363	338.916730753689	14592.0863169583	0.006196177273682	0.278262793180386	6161.26469093988	5962	4753.97079143734	4545.7998046875	0	0	0	0	0	0	0	0	0	0.000846740050804403	0.0558848433530906	0.530567315834039	0.386113463166808	0.0259102455546147	0.000677392040643522	0	0	0	0	0	0	0	0	0	0	0
Plate_007 180324-Plate_007.B3 180405	180404-Plate_007.B3	-166.599990844727	-37.7999992370605	21	61.5999984741211	107.799995422363	186.759994506835	422.799987792969	66.9248976775821	4706.45227841218	0.000809978940547546	0.0151816007476723	0.00188296055954592	6173	407.119995117188	122.891975219827	16000.4789482169	0.00648004673187465	0.166176074999027	5138.88579296938	4874	4716.61874129114	4505.19970703125	0	0	0	0	0	0	0	0	0	0.000647983152438037	0.0374210270532966	0.566013283654625	0.371780333711324	0.0233273934877693	0.000809978940547546	0	0	0	0	0	0	0	0	0	0	0
Plate_007 180324-Plate_007.B4 180405	180404-Plate_007.B4	-289.799987792969	-43.8199981689453	18.1999988555908	64.4000015258789	112	193.199996948242	414.399993896484	67.9387027475069	5373.56756467539	0.000984413453650533	0.0118449881326431	0.00018476632450352	6095	402.033330281576	92.0547298991742	15925.8535948082	0.00663390181678249	0.159092620020154	5889.5376538146	5690	4895.29021835265	4705.39990234375	0	0	0	0	0	0	0	0	0.000164068908941756	0.00114848236259229	0.0459392945036916	0.536013125512715	0.388022969647252	0.0277276456111567	0.000984413453650533	0	0	0	0	0	0	0	0	0	0	0
Plate_007 180324-Plate_007.B5 180405	180404-Plate_007.B5	-204.399993896484	-51.7999992370605	12.5999994277954	60.2000007629395	112	193.199996948242	462	64.1957428983413	5568.48294663604	0.000340483486550902	0.0103153821455187	0.000162069330748529	5874	424.199996948242	2857.6804614258	14473.74370759	0.00724668397291386	0.102964951740553	6164.71424923391	5997.25	4782.35081860676	4567.49975585938	0	0	0	0	0	0	0	0	0	0.000510725229826353	0.0585631596867552	0.543581886278515	0.373680626489615	0.0233231188287368	0.000340483486550902	0	0	0	0	0	0	0	0	0	0	0
Plate_007 180324-Plate_007.B6 180405	180404-Plate_007.B6	-201.599990844727	-42	19.6000003814697	63	113.400001525879	189	505.399993896484	67.2516619529074	5054.01739756271	0.000165480721495946	0.0125409553106813	0.000207175038811896	6043	505.399993896484	NA	15012.4086936653	0.00757509517383636	0.0545775178090764	5666.35388052292	5434	4811.3226720143	4580.7998046875	0	0	0	0	0	0	0	0	0	0.000661922885983783	0.0450107562468972	0.550388879695515	0.381267582326659	0.0225053781234486	0.000165480721495946	0	0	0	0	0	0	0	0	0	0	0
Plate_007 180324-Plate_007.B7 180405	180404-Plate_007.B7	-175	-43.3999977111816	18.1999988555908	60.2000007629395	105	183.399993896484	904.399963378906	63.9194565325698	4884.17054539506	0.000326743996079072	0.0131644121091977	0.000300831751169376	6121	667.099975585938	112622.568413086	15195.3417523166	0.0073043308915111	0.0749640433615605	5300.79823558242	5103	4675.04638284983	4477.19970703125	0	0	0	0	0	0	0	0	0	0.000326743996079072	0.0449272994608724	0.57049501715406	0.361378859663454	0.022545335729456	0.000163371998039536	0	0.000163371998039536	0	0	0	0	0	0	0	0	0
Plate_007 180324-Plate_007.B8 180405	180404-Plate_007.B8	-141.399993896484	-51.7999992370605	14	64.4000015258789	116.199996948242	200.199996948242	606.200012207031	67.9177759471386	5803.2960256996	0.000659630606860158	0.0108010041298092	0.000159261321753898	6064	463.75	9113.18478597018	16414.7124150778	0.00624210035498446	0.244597166971611	6228.83806068602	6043.25	4838.70097326918	4611.60009765625	0	0	0	0	0	0	0	0	0	0	0.0595316622691293	0.521767810026385	0.387038258575198	0.0310026385224274	0.000494722955145119	0.00016490765171504	0	0	0	0	0	0	0	0	0	0
Plate_007 180324-Plate_007.B9 180405	180404-Plate_007.B9	-306.600006103516	-50.3999977111816	14	63	114.799995422363	198.800003051758	480.199981689453	67.397855980968	5861.31380191092	0.000510204081632653	0.0104440086567249	0.000151762004527466	5880	445.199981689453	1029	15212.5694169513	0.00746499069545704	0.0794029215842283	6363.1244047619	6179.25	4903.03730099217	4694.89990234375	0	0	0	0	0	0	0	0	0.000170068027210884	0.00102040816326531	0.0547619047619048	0.528571428571429	0.385034013605442	0.0297619047619048	0.000680272108843537	0	0	0	0	0	0	0	0	0	0	0
Plate_007 180324-Plate_007.C1 180405	180404-Plate_007.C1	-280	-16.7999992370605	92.4000015258789	3955	36786.3984375	70929.6015625	161162.390625	20141.938693961	647910861.594436	0.589700718943321	3.31991955704299	15.0422978784494	5981	34098.7086283135	623943416.828381	14668.2952262013	0.0599512504202289	0	6022.04204982444	5847	4716.56644547741	4509.39990234375	0	0	0	0	0	0	0	0	0.000167196121049992	0.00117037284734994	0.0242434375522488	0.19996656077579	0.146296605918743	0.0366159505099482	0.0257482026416987	0.0210667112522989	0.0130412974418993	0.00835980605249958	0.00451429526834977	0.00501588363149975	0.00334392242099983	0.00284233405784986	0.0040127069051998	0.00217354957364989	0.00384551078414981	0.0040127069051998
Plate_007 180324-Plate_007.C10 180405	180404-Plate_007.C10	-267.399993896484	-12.5999994277954	107.799995422363	885.5	13578.9497070312	32626.1599609375	74417	8006.94196945251	139014708.192882	0.576259946949602	1.20826125137277	2.66514442421616	6032	13819.6833038506	161496918.886612	16616.6096222468	0.039196243242234	0	6657.19429708223	6429	5103.49056618283	4876.19995117188	0	0	0	0	0	0	0	0	0.0001657824933687	0.0011604774535809	0.0195623342175066	0.171916445623342	0.170755968169761	0.0590185676392573	0.0361405835543767	0.0303381962864721	0.0192307692307692	0.0135941644562334	0.0134283819628647	0.0127652519893899	0.0102785145888594	0.011604774535809	0.0119363395225464	0.0140915119363395	0.0109416445623342	0.0122679045092838
Plate_007 180324-Plate_007.C11 180405	180404-Plate_007.C11	-175	-25.1999988555908	56	138.599990844727	588.699981689453	5264	54096	1003.60066947719	7383833.8988499	0.294550810014728	0.153525268481734	0.143245399380037	6111	3169.06561036852	18404988.4133229	15792.9607966327	0.00392562425711208	0.898345159188123	6240.63344788087	6045.5	5245.97081474812	5042.7998046875	0	0	0	0	0	0	0	0	0	0.000654557355588283	0.0291278023236786	0.294878088692522	0.299950908198331	0.0792014400261823	0.0412371134020619	0.0315823924071347	0.0260186548846343	0.0248731795123548	0.0234004254622811	0.020782196039928	0.0148911798396334	0.0130911471117657	0.0140729831451481	0.0142366224840452	0.00981836033382425	0.00916380297823597
Plate_007 180324-Plate_007.C12 180405	180404-Plate_007.C12	-218.399993896484	-11.1999998092651	89.5999984741211	3467.09997558594	31797.1489257812	61017.9484375	186291	17460.9235291943	481435668.974525	0.58703819661866	4.18764635754029	621.458370236347	6388	29687.6744822103	458094545.28143	17324.4398368076	0.065603842958596	0	5217.46712586099	5006.5	5161.10144673576	4948.30004882812	0	0	0	0	0	0	0	0	0	0.00125234815278647	0.0198810269254853	0.211803381340013	0.147307451471509	0.0322479649342517	0.0230118973074515	0.0181590482154039	0.01111458985598	0.0117407639323732	0.00641828428303068	0.0050093926111459	0.00438321853475266	0.00407013149655604	0.00187852222917971	0.00391358797745773	0.00344395742016281	0.00360050093926111
Plate_007 180324-Plate_007.C2 180405	180404-Plate_007.C2	-530.599975585938	25.1999988555908	1219.04992675781	31480.3994140625	54475.048828125	90723.080078125	186988.203125	34087.3572235474	984137321.354136	0.834193548387097	7.46158910889342	33042.1040352475	6200	40843.6479867875	904422080.069506	16601.1563548091	0.0167236948202433	0	5109.62233870968	4935.25	4790.33520708638	4565.39990234375	0	0	0	0	0	0.000161290322580645	0.00032258064516129	0.000483870967741935	0.00209677419354839	0.00193548387096774	0.0114516129032258	0.0682258064516129	0.0504838709677419	0.0295161290322581	0.0280645161290323	0.022741935483871	0.0203225806451613	0.017741935483871	0.0124193548387097	0.00838709677419355	0.00741935483870968	0.00548387096774194	0.00693548387096774	0.00483870967741936	0.00580645161290323	0.00354838709677419
Plate_007 180324-Plate_007.C3 180405	180404-Plate_007.C3	-226.800003051758	19.6000003814697	273	10513.2998046875	41340.25	80035.126171875	185144.390625	23607.0272471546	790136134.785599	0.715358931552588	3.69670903411462	16.5277594732679	5990	32952.0467710408	797722442.575231	16604.775507519	0.0329574327948462	0	6373.72737896494	6186	4988.59981296138	4761.39990234375	0	0	0	0	0	0	0	0	0	0.0010016694490818	0.011686143572621	0.0978297161936561	0.117529215358932	0.0550918196994992	0.0380634390651085	0.0282136894824708	0.0212020033388982	0.0193656093489149	0.0158597662771285	0.0120200333889816	0.00684474123539232	0.00818030050083472	0.00667779632721202	0.00667779632721202	0.00684474123539232	0.00784641068447412
Plate_007 180324-Plate_007.C4 180405	180404-Plate_007.C4	-198.800003051758	-12.4599994659423	119	2517.19995117188	19813.5	40668.6	105449.3984375	11119.5833266356	217259357.143301	0.618206293117954	1.72581455333708	4.31558350293255	5943	17929.0680767344	229981478.161865	15544.3164690901	0.0392645871323653	0	6443.01110550227	6225.5	4859.32500708226	4629.7998046875	0	0	0	0	0	0	0	0	0	0.00117785630153121	0.0206966178697627	0.1665825340737	0.147568568063268	0.044253743900387	0.0339895675584721	0.022042739357227	0.0185091704526333	0.0124516237590443	0.0122833585731112	0.00673060743732122	0.00807672892478546	0.00824499411071849	0.00740366818105334	0.0099276459700488	0.0094228504122497	0.0104324415278479
Plate_007 180324-Plate_007.C5 180405	180404-Plate_007.C5	-172.199996948242	-11.1999998092651	88.1999969482422	323.399993896484	2849	13396.6696289063	57211	2743.55597986581	31260544.4357807	0.477739726027397	0.397098921661109	0.544914319562448	5840	5621.88456202134	49566040.737551	15018.3948657552	0.0138438287891357	0	6566.28604452055	6351.5	4898.88518873241	4669.69995117188	0	0	0	0	0	0	0	0	0	0.000342465753424658	0.0205479452054795	0.206849315068493	0.216267123287671	0.0770547945205479	0.0440068493150685	0.0321917808219178	0.0253424657534247	0.023458904109589	0.0238013698630137	0.0273972602739726	0.0232876712328767	0.0232876712328767	0.0215753424657534	0.025513698630137	0.0251712328767123	0.0184931506849315
Plate_007 180324-Plate_007.C6 180405	180404-Plate_007.C6	-284.199981689453	-12.5999994277954	114.799995422363	7620.19970703125	34711.59765625	64144.359375	132759.203125	19179.3197881135	527882739.31914	0.616377085842078	2.94629865603713	10.5587646594804	5813	31060.6112563665	488432371.160927	14664.5967149463	0.058085073304606	0	6438.76217099604	6234	4847.95763490271	4664.7998046875	0	0	0	0	0	0	0	0	0.000172028212626871	0	0.0230517804920007	0.172716325477378	0.149148460347497	0.0371580939274041	0.0318252193359711	0.0235678651298813	0.0151384827111646	0.00928952348185102	0.00550490280405987	0.00309650782728367	0.0041286771030449	0.00447273352829864	0.00189231033889558	0.00326853603991055	0.00309650782728367	0.00378462067779116
Plate_007 180324-Plate_007.C7 180405	180404-Plate_007.C7	-380.799987792969	-28	68.5999984741211	634.200012207031	33460	70288.3984375	143040.796875	17860.8980378912	625264221.933092	0.533411098150308	4.29674555233826	1313.72378098511	6001	33422.9713616221	653160138.577933	15271.1742340268	0.0744964895594742	0	5171.37960339943	4926	4698.89053858862	4506.60009765625	0	0	0	0	0	0	0	0.000499916680553241	0.00216630561573071	0.00366605565739043	0.0281619730044993	0.23962672887852	0.15830694884186	0.0326612231294784	0.026328945175804	0.0213297783702716	0.013164472587902	0.00899850024995834	0.00583236127312115	0.00499916680553241	0.00399933344442593	0.00333277787035494	0.00366605565739043	0.00449925012497917	0.00333277787035494	0.00316613897683719
Plate_007 180324-Plate_007.C8 180405	180404-Plate_007.C8	-506.799987792969	56	1943.19995117188	32755.798828125	58055.8984375	94333.11640625	213974.59375	35938.1412812154	1062447415.76944	0.873837114411621	7.83390487919835	148.218027627645	6127	41112.3103905878	1003625598.77337	16792.1186055741	0.0146232519292466	0	5280.06552962298	5092.5	4747.89392850915	4529	0	0	0	0	0	0.000326424024808226	0.000652848049616452	0.000163212012404113	0.000816060062020565	0.00114248408682879	0.00816060062020565	0.050595723845275	0.0393340949893912	0.0239921658234046	0.0262771339970622	0.025950709972254	0.0252978619226375	0.0186061694140689	0.0137098090419455	0.0125673249551167	0.0133833850171373	0.00718132854578097	0.00897666068222621	0.00571242043414395	0.00734454055818508	0.0075077525705892
Plate_007 180324-Plate_007.C9 180405	180404-Plate_007.C9	-268.799987792969	2.79999995231628	165.199996948242	8061.19995117188	42500.1484375	78072.748046875	201565	23174.4931984304	771587126.603015	0.666330306088126	3.66287262869106	16.7321692267135	5946	34726.3389605195	758024171.685123	16288.7812029654	0.0450885167639483	0	6334.90270770266	6153	4857.62060358001	4639.60009765625	0	0	0	0	0	0	0	0	0.000168180289270098	0.00100908173562059	0.0141271442986882	0.131180625630676	0.140766902119072	0.0452404978136562	0.0326269761183989	0.0272452068617558	0.0205179952909519	0.0163134880591995	0.0129498822737975	0.0070635721493441	0.0065590312815338	0.0067272115708039	0.00639085099226371	0.00470904809956273	0.00420450723175244	0.0065590312815338
Plate_007 180324-Plate_007.D1 180405	180404-Plate_007.D1	-471.799987792969	-50.3999977111816	16.7999992370605	60.2000007629395	109.199996948242	190.399993896484	94495.796875	89.9647459363815	1812289.39092817	0.0020907044065616	0.0166215033069345	0.0645397048247953	6218	13307.3228032039	746057670.650305	16104.991993949	0.00693233099287906	0.110184556482843	5341.1133805082	5166.75	5032.16032147093	4848.89990234375	0	0	0	0	0	0	0.000321646831778707	0.00160823415889353	0.00289482148600836	0.0045030556449019	0.047764554519138	0.547121260855581	0.369733033129624	0.0238018655516243	0.000321646831778707	0.000321646831778707	0.000321646831778707	0.000160823415889353	0.000160823415889353	0	0	0.000160823415889353	0.000160823415889353	0	0	0
Plate_007 180324-Plate_007.D10 180405	180404-Plate_007.D10	-145.599990844727	-36.3999977111816	23.7999992370605	64.4000015258789	110.599998474121	184.800003051758	73810.796875	90.6777079780666	1438923.12088708	0.00116182572614108	0.0184726726795958	0.0381671720562356	6025	19141.5996616908	1016230605.79895	15622.7528602248	0.00660444370601304	0.154734057159376	5210.58273858921	5026	5169.40731311592	4995.19970703125	0	0	0	0	0	0	0	0	0	0	0.0353526970954357	0.551369294605809	0.393526970954357	0.0185892116182573	0.000497925311203319	0	0.00016597510373444	0.00016597510373444	0	0	0	0	0	0	0	0
Plate_007 180324-Plate_007.D11 180405	180404-Plate_007.D11	-182	-33.5999984741211	23.7999992370605	67.1999969482422	113.400001525879	187.599990844727	58525.59765625	80.2993907673172	565838.733628273	0.000656922318935786	0.0222571670078902	0.0851066651132844	6089	15010.4494094849	841591174.539492	15794.8395689916	0.00718627364965772	0.0760088213113955	5072.73402857612	4894.5	5205.66688541357	5040	0	0	0	0	0	0	0	0	0	0.000164230579733946	0.0316965018886517	0.542453604861225	0.403514534406306	0.021349975365413	0.000492691739201839	0.000164230579733946	0	0	0	0	0	0	0	0	0	0
Plate_007 180324-Plate_007.D12 180405	180404-Plate_007.D12	-155.399993896484	-36.3999977111816	25.1999988555908	70	117.599998474121	207.199996948242	101365.6015625	189.951696087624	5622741.90154101	0.00861928768905513	0.0398270208105764	0.283281430220408	6149	13629.2903131449	478486075.021562	16621.6821813781	0.00668578627385573	0.129582398315277	5438.36534395837	5240	5263.43640313402	5086.19970703125	0	0	0	0	0	0	0	0	0	0.000162628069604814	0.0365913156610831	0.518620913969751	0.405431777524801	0.0302488209464954	0.00243942104407221	0.000162628069604814	0.000975768417628883	0.000650512278419255	0.000325256139209628	0.000813140348024069	0	0.000325256139209628	0	0.000325256139209628	0.000162628069604814	0.000162628069604814
Plate_007 180324-Plate_007.D2 180405	180404-Plate_007.D2	-252	47.5999984741211	1825.59997558594	33398.3984375	55295.099609375	90706.69921875	186114.59375	35165.6268607163	927325508.446775	0.862620820789098	7.06430299468838	4986.36434467781	6311	40749.4852901405	848033480.399565	17954.2354333432	0.0186001064214311	0	4978.4726667723	4792.5	4994.57234500649	4835.60009765625	0	0	0	0	0	0	0	0	0	0.000475360481698621	0.0066550467437807	0.0597369672001268	0.046902234194264	0.0231342101093329	0.0242433845666297	0.0259863729995246	0.0218665821581366	0.0172714308350499	0.015528442402155	0.0102994771034701	0.00602123276818254	0.00554587228648392	0.00554587228648392	0.0050705118047853	0.00411979084138805	0.00443669782918713
Plate_007 180324-Plate_007.D3 180405	180404-Plate_007.D3	-175	-23.7999992370605	61.5999984741211	161	1044.40002441406	15909.03984375	82684	2546.88790581299	42026040.5641048	0.338691159586682	0.390141451468708	0.854627151671774	6097	7320.96259963657	89622977.8479735	17086.5417454837	0.0037208535270037	0.938390883531612	6300.68263080203	6108	5330.58774042466	5101.60009765625	0	0	0	0	0	0	0	0	0	0.000328030178776447	0.0291946859111038	0.271773003116287	0.275381335082828	0.081351484336559	0.0406757421682795	0.0257503690339511	0.0226340823355749	0.016893554206987	0.0157454485812695	0.012465146793505	0.0127931769722814	0.0123011317041168	0.012465146793505	0.0106609808102345	0.0131212071510579	0.0111530260783992
Plate_007 180324-Plate_007.D4 180405	180404-Plate_007.D4	-197.399993896484	-49	15.3999996185303	65.7999954223633	117.599998474121	200.199996948242	139020	124.825401527985	5125164.7898231	0.00218707940780619	0.0182879791424664	0.0768290726534634	5944	25597.1687410795	1830971498.16879	16604.3008552616	0.00645792412383761	0.203991055726211	6392.2758243607	6204.25	5356.1429439252	5164.60009765625	0	0	0	0	0	0	0	0	0	0.000672947510094213	0.0550134589502019	0.517328398384926	0.396702557200538	0.0279273216689098	0.00100942126514132	0	0.000336473755047106	0	0.000168236877523553	0	0	0	0	0	0	0
Plate_007 180324-Plate_007.D5 180405	180404-Plate_007.D5	-170.800003051758	-42	21	65.7999954223633	116.199996948242	193.199996948242	7725.19970703125	71.3676132168444	14623.8994142995	0.000481927710843373	0.0135661568633771	0.00132912987067146	6225	2836.39989217122	17925290.3623059	16000.2332137685	0.00594307666177556	0.272764340553742	5684.77975903614	5439.5	5255.49016432919	5024.60009765625	0	0	0	0	0	0	0	0	0	0.000160642570281124	0.0448192771084337	0.52578313253012	0.402570281124498	0.0261847389558233	0.000321285140562249	0	0	0	0	0	0	0	0	0	0	0
Plate_007 180324-Plate_007.D6 180405	180404-Plate_007.D6	-148.399993896484	-33.5999984741211	25.1999988555908	67.1999969482422	114.799995422363	203	72066.3984375	109.173884187271	1242906.85956269	0.0118851105975569	0.0261391524886661	0.0471825342214585	6058	3297.75829696655	95192048.1104951	16639.3815217061	0.00684740035078094	0.109534234843192	4775.24504787058	4604.25	5105.27139132107	4897.19970703125	0	0	0	0	0	0	0	0	0	0	0.0344998349290195	0.539451964344668	0.388081875206339	0.0260812149224166	0.00297127764938924	0.00198085176625949	0.00148563882469462	0.000825354902608122	0.00148563882469462	0.000660283922086497	0.000660283922086497	0.000330141961043249	0.000165070980521624	0	0.000165070980521624	0.000165070980521624
Plate_007 180324-Plate_007.D7 180405	180404-Plate_007.D7	-170.800003051758	-42	19.6000003814697	64.4000015258789	117.599998474121	200.199996948242	957.599975585938	71.100498585764	5783.08096078976	0.000967273899725939	0.0121655074343288	0.000186896551087563	6203	633.733317057292	53248.2326762697	16105.542147855	0.00633552401698943	0.192655547429538	5925.40746413026	5694	5216.92240031758	5012	0	0	0	0	0	0	0	0	0	0.00048363694986297	0.0438497501209092	0.530388521683057	0.393519264871836	0.0306303401579881	0.00048363694986297	0.00032242463324198	0.00032242463324198	0	0	0	0	0	0	0	0	0
Plate_007 180324-Plate_007.D8 180405	180404-Plate_007.D8	-184.800003051758	24.8499989509583	804.999969482422	30369.4990234375	54933.55078125	91190.05078125	217305.203125	33219.3831117402	996470733.173473	0.806991385023194	5.31747062758521	20.4478207626488	6036	41139.5772663603	909767745.446636	16521.7621713721	0.0227093590261762	0	6248.68696156395	6126.25	5256.80972093869	5066.59985351562	0	0	0	0	0	0	0	0	0	0.000331345261762757	0.0119284294234592	0.0773691186216037	0.0714049039098741	0.0318091451292246	0.0276673293571902	0.0256792577866137	0.0207090788601723	0.0185553346587144	0.012259774685222	0.00944333996023857	0.00695825049701789	0.00579854208084824	0.00546719681908549	0.00513585155732273	0.0046388336646786	0.00265076209410205
Plate_007 180324-Plate_007.D9 180405	180404-Plate_007.D9	-481.600006103516	-30.7999992370605	42	105	247.800003051758	6758.49975585938	97512.796875	1109.95775825304	15652858.3211593	0.200133089336217	0.184752701188351	0.374621763002505	6011	5194.46541310704	57355036.6007047	15088.7085284839	0.00501229430679024	0.557791118295531	5893.00074862752	5760	5248.78413988417	5069.39990234375	0	0	0	0	0	0	0.000831808351355848	0	0.000499085010813509	0.00199634004325403	0.0306105473298952	0.371485609715522	0.324904342039594	0.0678755614706372	0.0309432706704375	0.016636167027117	0.0164698053568458	0.0124771252703377	0.00931625353518549	0.009815338545999	0.009815338545999	0.00964897687572783	0.00815172184328731	0.00632174347030444	0.00615538180003327	0.00482448843786392
Plate_007 180324-Plate_007.E1 180405	180404-Plate_007.E1	-204.399993896484	96.3899982452393	6494.94982910156	34998.599609375	54707.7998046875	86134.156640625	179951.796875	35591.3724920059	815342434.532967	0.896304555590953	6.99029324318965	31.1068642217154	6278	39694.9964645491	747261345.587673	17095.630401974	0.0152519647052604	0	5442.91780821918	5251.25	5177.93537063331	4997.2998046875	0	0	0	0	0	0	0	0	0	0.000159286396941701	0.00509716470213444	0.0390251672507168	0.0363172985027079	0.0223000955718382	0.0211850907932463	0.0285122650525645	0.0207072316024212	0.0159286396941701	0.0136986301369863	0.00971647021344377	0.00637145587766805	0.00589359668684294	0.00461930551130933	0.00605288308378464	0.00366358712965913	0.00382287352660083
Plate_007 180324-Plate_007.E10 180405	180404-Plate_007.E10	-527.799987792969	-1.39999997615814	112	487.199981689453	5574.7998046875	17252.4094726562	91018.1953125	3855.59296827167	38562585.5994873	0.522785622593068	0.710895969185365	1.14453058019952	6232	7265.74978029779	49387387.4772574	15021.2162606939	0.0370235155731992	0	5532.66848523748	5357.5	5048.90491846988	4869.19970703125	0	0	0	0	0	0.000160462130937099	0	0.000160462130937099	0.000481386392811297	0.00256739409499358	0.014602053915276	0.165596919127086	0.204910141206675	0.0868100128369705	0.0409178433889602	0.0269576379974326	0.0216623876765083	0.0176508344030809	0.0170089858793325	0.0181322207958922	0.0163671373555841	0.0192554557124519	0.0200577663671374	0.0192554557124519	0.0186136071887035	0.0239088575096277
Plate_007 180324-Plate_007.E11 180405	180404-Plate_007.E11	-222.599990844727	-22.3999996185303	40.5999984741211	95.1999969482422	176.399993896484	1056.29998779297	14796.599609375	265.418464266775	607454.915050136	0.11672898715656	0.0560194907130033	0.0377198549033205	6151	1568.78576881175	3227908.27954626	16633.2072537228	0.00543872371283539	0.370582107793568	5241.0543001138	5040.5	5246.16180291918	5059.60009765625	0	0	0	0	0	0	0	0	0	0.000162575191025849	0.0217850755974638	0.404649650463339	0.382539424483824	0.0718582344334255	0.0307267111038855	0.0206470492602829	0.0143066168102748	0.0108925377987319	0.00764103397821492	0.00926678588847342	0.00503983092180133	0.00438953015769794	0.00260120305641359	0.00243862786538774	0.00243862786538774	0.00178832710128434
Plate_007 180324-Plate_007.E12 180405	180404-Plate_007.E12	-116.199996948242	130.969993591309	3509.09997558594	15057.6997070312	27664.3500976562	45682.7697265625	120740.1953125	17537.1133979997	233631214.800564	0.886660143509459	3.06686353644381	5.70158337653791	6132	19757.6347174042	219987544.80558	16301.1486112305	0.0137641948840594	0	5808.70588714938	5638.75	5182.68690079641	4979.7998046875	0	0	0	0	0	0	0	0	0	0	0.00228310502283105	0.030658838878017	0.0396281800391389	0.0399543378995434	0.0379973907371168	0.0260926288323549	0.016470971950424	0.0117416829745597	0.00880626223091976	0.00505544683626875	0.00684931506849315	0.00994781474233529	0.00945857795172864	0.0091324200913242	0.0115786040443575	0.0156555772994129
Plate_007 180324-Plate_007.E2 180405	180404-Plate_007.E2	-284.199981689453	47.5999984741211	1737.40002441406	35830.19921875	58147.59765625	93565.3609375	187716.203125	36785.9815745435	1016922240.80618	0.849564788963705	5.89877478903541	20.3583368660907	6089	43282.1239916928	916451785.077421	18142.6816431192	0.0161471692072496	0	6241.45565774347	6079	5270.14782035227	5084.7998046875	0	0	0	0	0	0	0	0	0.000328461159467893	0.000985383478403679	0.00771883724749548	0.0594514698636886	0.0610937756610281	0.0198719001478075	0.0206930530464773	0.0229922811627525	0.0205288224667433	0.0162588273936607	0.0131384463787157	0.0110034488421744	0.0070619149285597	0.00509114797175234	0.00509114797175234	0.00525537855148629	0.00410576449334866	0.00344884217441288
Plate_007 180324-Plate_007.E3 180405	180404-Plate_007.E3	-231	120.400001525879	5645.14978027344	33523	51989.3505859375	80291.0515625	156037	33787.7044102723	714633209.106581	0.900223856731692	6.03272367204229	17.991489406777	6254	37517.5305831719	654398885.153796	13333.4333319285	0.0192360871958614	0	5668.11264790534	5611	4843.70375666605	4720.09985351562	0	0	0	0	0	0	0	0	0	0.000479692996482251	0.00383754397185801	0.0337384074192517	0.0340582027502398	0.0275023984649824	0.0302206587783818	0.0251039334825712	0.0222257755036776	0.0193476175247841	0.013271506236009	0.00815478094019827	0.00847457627118644	0.00511672529581068	0.00431723696834026	0.00303805564438759	0.00383754397185801	0.00399744163735209
Plate_007 180324-Plate_007.E4 180405	180404-Plate_007.E4	-765.799987792969	2.79999995231628	189	2191	10841.599609375	25662.559765625	72032.796875	6693.31273033113	80493201.0092136	0.647451167222487	1.37553195971767	442.308376835866	6297	10279.056332268	87840326.7800336	17022.6058358494	0.0235644011492218	0	4945.01834206765	4713	5015.11628851816	4844	0	0	0.000953440330525981	0.000476720165262991	0.00190688066105196	0.00127125377403464	0.00301922771333227	0.00174797393929763	0.00270141426982361	0.00413157476561259	0.0125536310185921	0.110599078341014	0.131892579056094	0.0789766407119021	0.0425870014301605	0.0278086763070078	0.019227713332274	0.0147783251231527	0.0152550452884157	0.016367392340696	0.0160495788971874	0.018750993167011	0.0170030192277133	0.0224058477673606	0.0190688066105196	0.0208167805498173
Plate_007 180324-Plate_007.E5 180405	180404-Plate_007.E5	-198.800003051758	-22.3999996185303	47.5999984741211	113.400001525879	264.600006103516	2604.27993164062	85548.3984375	612.343131256589	7152004.38872286	0.202278275020342	0.111152353144539	0.184577995411859	6145	2642.61202710766	30175431.3880326	15794.114487531	0.0041329739442947	0.833057849558253	5388.70895036615	5199.5	5007.34835792088	4852.39990234375	0	0	0	0	0	0	0	0	0	0.00048820179007323	0.0235964198535395	0.354271765663141	0.339300244100895	0.077786818551668	0.0395443449959317	0.0255492270138324	0.0240846216436127	0.0180634662327095	0.0167615947925142	0.0107404393816111	0.0112286411716843	0.0113913751017087	0.0065093572009764	0.00667209113100081	0.00634662327095199	0.00504475183075671
Plate_007 180324-Plate_007.E6 180405	180404-Plate_007.E6	-175	170.800003051758	5530	20279	33528.9501953125	55221.8791015625	106311.796875	22133.8445391467	331895540.833535	0.897242705995511	5.32431251258524	459.812082581632	6238	24648.7947895758	308347643.371903	16680.7815907867	0.0190935709520454	0	4905.94549535107	4691.25	5046.68436307867	4849.60009765625	0	0	0	0	0	0	0	0	0	0.000160307790958641	0.00192369349150369	0.0253286309714652	0.0365501763385701	0.0371914075024046	0.041038794485412	0.026771401090093	0.0168323180506573	0.0117024687399808	0.00561077268355242	0.00657261942930426	0.00368707919204873	0.00448861814684194	0.00384738698300737	0.00657261942930426	0.00577108047451106	0.00913754408464251
Plate_007 180324-Plate_007.E7 180405	180404-Plate_007.E7	-616	54.5999984741211	933.799987792969	23178.400390625	39863.59765625	65345.55859375	114550.796875	24536.8301463883	507744218.949295	0.829172785119922	6.72185168913547	2848.24628133265	6129	29565.3325402126	464318383.430077	14963.5454280939	0.0202145272735671	0	4914.87159406102	4754	4894.48214805828	4729.19970703125	0	0	0	0.000163158753467124	0	0.000163158753467124	0.000163158753467124	0	0.000163158753467124	0.00228422254853973	0.00668950889215206	0.0544950236580193	0.0633055963452439	0.042258117147985	0.0362212432697014	0.0292054168706151	0.0187632566487192	0.0156632403328439	0.00930004894762604	0.00734214390602056	0.00652635013868494	0.00538423886441508	0.00685266764561919	0.00652635013868494	0.00407896883667809	0.00603687387828357
Plate_007 180324-Plate_007.E8 180405	180404-Plate_007.E8	-357	42	1080.79992675781	30781.099609375	51808.75	87367.3515625	166678.390625	32496.3338651962	866784123.365469	0.845532319391635	7.08310933273654	152.899441313031	6312	38412.665759625	798514495.916655	16010.6089543798	0.0250083751278851	0	5164.04237959442	4932.25	4994.13949163362	4813.19995117188	0	0	0	0	0	0	0	0.000316856780735108	0.000792141951837769	0.000950570342205323	0.00918884664131812	0.0570342205323194	0.0530735107731305	0.0324778200253485	0.0362801013941698	0.0270912547528517	0.0269328263624842	0.0180608365019011	0.0121989860583016	0.00792141951837769	0.00459442332065906	0.00348542458808619	0.0041191381495564	0.0041191381495564	0.00316856780735108	0.00443599493029151
Plate_007 180324-Plate_007.E9 180405	180404-Plate_007.E9	-301	77	1572.89996337891	29546.2998046875	47128.900390625	77085.0515625	165165	30412.9835915087	672519434.854336	0.862682771773681	6.26006616423658	28.738261323526	6292	35231.1580250402	610493611.621789	14684.9368302699	0.0260218416395856	0	5186.63676096631	5028.5	4861.52572823905	4695.60009765625	0	0	0	0	0	0	0	0	0.000476795931341386	0.000953591862682772	0.00619834710743802	0.0430705657978385	0.0451366815003179	0.0398919262555626	0.0344882390336936	0.0322631913541004	0.0197075651621106	0.0163699936427209	0.0108073744437381	0.00572155117609663	0.00715193897012079	0.00460902733630006	0.00317863954227591	0.00238397965670693	0.00508582326764145	0.00317863954227591
Plate_007 180324-Plate_007.F1 180405	180404-Plate_007.F1	-268.799987792969	-5.38999989032741	134.399993896484	13553.3999023438	38009.298828125	70546.346875	143931.203125	21620.3225668662	616236365.197562	0.651581426648721	3.47017628799501	13.4346095288496	5944	33131.2824530371	565440167.78021	16005.741898146	0.0479056070483285	0	6208.53389973082	6081.25	5229.58120505742	5037.19970703125	0	0	0	0	0	0	0	0	0.000168236877523553	0.00100942126514132	0.0164872139973082	0.157469717362046	0.129205921938089	0.0427321668909825	0.0264131897711978	0.0176648721399731	0.0114401076716016	0.00807537012113055	0.00420592193808883	0.00639300134589502	0.00454239569313594	0.00353297442799462	0.00302826379542396	0.00521534320323015	0.00353297442799462	0.00487886944818304
Plate_007 180324-Plate_007.F10 180405	180404-Plate_007.F10	-239.399993896484	-14	77	267.399993896484	6461.69970703125	20094.619921875	111511.3984375	4354.23168694325	55102073.2380032	0.459800229245129	0.792615462196057	1.6335951251418	6107	9353.04484254886	73576943.7324403	14498.3987448679	0.0482563839748395	0	5586.37366955952	5441.5	5070.72747385972	4901.39990234375	0	0	0	0	0	0	0	0	0	0.00114622564270509	0.0191583428852137	0.234485017193385	0.217291632552808	0.0672998198788276	0.0360242344850172	0.0207958080890781	0.0152284263959391	0.0117897494678238	0.00933355166202718	0.00982479122318651	0.00916980514164074	0.0122809890289831	0.015555919436712	0.0122809890289831	0.014082200753234	0.0152284263959391
Plate_007 180324-Plate_007.F11 180405	180404-Plate_007.F11	-159.599990844727	-28	35	89.5999984741211	177.800003051758	1746.98999023437	85288	410.385894867516	3723314.64350594	0.142100192678227	0.0720792643999157	0.0833245674317839	6228	2378.63159462449	21663673.3989514	16683.8813282215	0.00516806340432813	0.458935163221724	5481.96234746307	5232.75	5155.76629270187	4958.7998046875	0	0	0	0	0	0	0	0	0	0.000160565189466924	0.0284200385356455	0.428387925497752	0.338631984585742	0.0613359023763648	0.0258509955041747	0.0205523442517662	0.0173410404624277	0.0134874759152216	0.00995504174694926	0.00850995504174695	0.00722543352601156	0.0061014771997431	0.00513808606294155	0.00594091201027617	0.00561978163134232	0.00369299935773924
Plate_007 180324-Plate_007.F12 180405	180404-Plate_007.F12	-200.199996948242	-1.39999997615814	114.799995422363	6649.2998046875	25321.1000976562	47744.759765625	109914	14287.7006450641	296430579.597579	0.620305537873966	2.45510965696162	7.15759187605207	6284	22975.013508851	279104447.200413	16801.3856457835	0.0529443542341285	0	5762.10176639083	5657	5088.43358932097	4928.69995117188	0	0	0	0	0	0	0	0	0	0.000159134309357097	0.0152768936982813	0.17106938255888	0.149427116486314	0.0428071292170592	0.029439847231063	0.0240292807129217	0.0143220878421388	0.00525143220878421	0.00445576066199873	0.00397835773392743	0.00429662635264163	0.00318268618714195	0.00366008911521324	0.00525143220878421	0.00413749204328453	0.0058879694462126
Plate_007 180324-Plate_007.F2 180405	180404-Plate_007.F2	-478.799987792969	35	1026.54997253418	26609.7998046875	48096.298828125	83263.248046875	173804.390625	30200.7332353277	804729038.684012	0.827774214239897	7.46192917206107	7476.01726077825	6236	36461.4377097093	744557354.852614	15843.4597242017	0.0185360090012952	0	4712.70958948044	4525.75	4958.28580751352	4772.60009765625	0	0	0	0	0	0	0.00064143681847338	0.000481077613855035	0.000801796023091725	0.00144323284156511	0.00978191148171905	0.0663887107119949	0.054842847979474	0.0376844130853111	0.0328736369467607	0.0226106478511867	0.0202052597819115	0.0112251443232842	0.00801796023091726	0.00721616420782553	0.00577293136626042	0.00593329057087877	0.00593329057087877	0.00384862091084028	0.00513149454778704	0.00416933932007697
Plate_007 180324-Plate_007.F3 180405	180404-Plate_007.F3	-268.799987792969	21	340.199981689453	15367.7998046875	38282.998046875	69197.099609375	157942.390625	22278.5684402753	594911912.44264	0.736064472800537	3.68471542674266	13.8314645522787	5956	30222.8003270017	569108208.33072	15521.2290169168	0.0335992516482991	0	5996.7067662861	5892.5	5076.1554537556	4918.19970703125	0	0	0	0	0	0	0	0	0.000167897918065816	0	0.0114170584284755	0.0941907320349228	0.102417730020148	0.0542310275352586	0.0406312961719275	0.0265278710543989	0.0156145063801209	0.0130960376091336	0.0102417730020148	0.00654801880456682	0.00789120214909335	0.00587642713230356	0.00486903962390866	0.00537273337810611	0.00570852921423774	0.00436534586971122
Plate_007 180324-Plate_007.F4 180405	180404-Plate_007.F4	-589.399963378906	-15.3999996185303	109.199996948242	1218.70001220703	12529.6496582031	29302.5599609375	75289.1953125	7510.0744387213	112110723.484447	0.574281150159744	2.60308869544102	4769.6851896294	6260	13008.0695940763	124205581.725419	16336.6703620041	0.0467960083486627	0	5046.99065495208	4855.25	5041.22883211081	4855.19970703125	0	0	0	0	0.0012779552715655	0.000479233226837061	0.00207667731629393	0.00175718849840256	0.00399361022364217	0.00415335463258786	0.0177316293929712	0.166134185303514	0.166134185303514	0.0608626198083067	0.0343450479233227	0.0174121405750799	0.0142172523961661	0.0103833865814696	0.00926517571884984	0.00894568690095847	0.013258785942492	0.0121405750798722	0.00942492012779553	0.0119808306709265	0.0124600638977636	0.0153354632587859
Plate_007 180324-Plate_007.F5 180405	180404-Plate_007.F5	-446.600006103516	-32.2000007629395	39.2000007629395	102.199996948242	294	4389.2798828125	44455.59765625	863.32449110892	7584947.97410917	0.225012228925485	0.168158839416246	0.257716559662706	6133	3552.905732329	24358059.9087326	16140.6127443579	0.00461818396608588	0.684432540995734	5024.56057394424	4870	4910.15168445487	4751.60009765625	0	0	0	0	0	0	0.000163052339801076	0	0.00211968041741399	0.00293494211641937	0.0286972118049894	0.385292678949943	0.294309473340942	0.0609815750856025	0.0254361650089679	0.0238056416109571	0.0208706994945377	0.0163052339801076	0.0154899722811022	0.0141855535626936	0.0133702918636882	0.012881134844285	0.0123919778248818	0.00945703570846242	0.00978314038806457	0.00717430295124735
Plate_007 180324-Plate_007.F6 180405	180404-Plate_007.F6	-137.199996948242	0	128.800003051758	10238.2001953125	27954.4990234375	52514.13984375	103534.1953125	16155.6777222741	348595359.959894	0.639533049376873	3.50681860657741	22.8991099660019	6339	25206.6231586624	317804819.313967	15319.6788720941	0.051273308222537	0	5078.13795551349	4867.5	4901.22632521488	4730.60009765625	0	0	0	0	0	0	0	0	0	0	0.0137245622337908	0.166903297050008	0.131250985959931	0.0470105694904559	0.0294999211232056	0.0217699952673923	0.00978072251143713	0.00457485407793027	0.00220855024451806	0.00252405742230636	0.00441710048903613	0.00331282536677709	0.00552137561129516	0.0029973181889888	0.00410159331124783	0.00457485407793027
Plate_007 180324-Plate_007.F7 180405	180404-Plate_007.F7	-602	-15.3999996185303	89.5999984741211	1414	29591.7998046875	60546.6390624999	114648.796875	16162.4237110697	468860500.496535	0.571194494510896	3.18057683060484	19.0410101547082	6103	28233.694295011	481019804.954694	14683.8073970561	0.0583724158518914	0	5365.45027035884	5216	5025.68472804583	4846.7998046875	0	0	0	0.000163853842372604	0	0.000491561527117811	0.000655415369490415	0.000819269211863018	0.00114697689660823	0.000327707684745207	0.0222841225626741	0.203506472226774	0.156316565623464	0.0421104374897591	0.0308045223660495	0.0186793380304768	0.0117974766508275	0.00737342290676716	0.00622644601015894	0.00524332295592332	0.00475176142880551	0.00393249221694249	0.00475176142880551	0.00409634605931509	0.00491561527117811	0.00639029985253154
Plate_007 180324-Plate_007.F8 180405	180404-Plate_007.F8	-295.399993896484	18.1999988555908	439.600006103516	22486.798828125	47228.30078125	82660.05859375	184513	27991.2376024556	835469686.114305	0.763949894257361	4.59849716976336	18.0943746795915	6147	36605.7254142111	779222574.86122	14358.8115241887	0.0303040018556643	0	6049.976655279	5901	5068.02952290466	4855.19970703125	0	0	0	0	0	0	0	0	0.000162680982593135	0.000813404912965674	0.012038392711892	0.0932162030258663	0.0878477306002928	0.0406702456482837	0.0370912640312347	0.0271677240930535	0.0187083129982105	0.0131771595900439	0.00927281600780869	0.00618187733853912	0.00553115340816659	0.00553115340816659	0.00390434358223524	0.00488042947779405	0.00276557670408329	0.00471774849520091
Plate_007 180324-Plate_007.F9 180405	180404-Plate_007.F9	-159.599990844727	8.39999961853027	222.599990844727	14372.3994140625	37978.498046875	68896.5171875	125206.1953125	21647.7865858394	584172629.282073	0.690750961699281	3.60830716754299	13.639156333648	5979	31286.4401454528	545274674.782175	14769.1603897062	0.0443112670947373	0	5955.25715002509	5845	5051.75064136424	4866.39990234375	0	0	0	0	0	0	0	0	0	0.000167252048837598	0.0113731393209567	0.114065897307242	0.123599264090985	0.058705469141997	0.0352901823047332	0.0259240675698277	0.0142164241511959	0.0110386352232815	0.00802809834420472	0.00652282990466633	0.00485030941629035	0.00384679712326476	0.00200702458605118	0.00384679712326476	0.00434855326977756	0.00518481351396555
Plate_007 180324-Plate_007.G1 180405	180404-Plate_007.G1	-180.599990844727	-44.7999992370605	21	68.5999984741211	117.599998474121	205.800003051758	116599	136.738535994834	4465302.95612204	0.00332944897619444	0.0213106372609425	0.106585231978483	6007	19664.5396194458	1006975917.45373	15732.5545779797	0.00655592922150186	0.177119940604089	6419.04328283669	6205	5370.16545069164	5167.39990234375	0	0	0	0	0	0	0	0	0	0.000332944897619444	0.0487764275012485	0.507241551523223	0.405859830198102	0.0344597969036124	0.000998834692858332	0.000332944897619444	0.000332944897619444	0	0	0.000332944897619444	0.000166472448809722	0	0	0	0	0
Plate_007 180324-Plate_007.G10 180405	180404-Plate_007.G10	-161	-39.2000007629395	23.7999992370605	68.5999984741211	113.400001525879	191.450000762939	97266.3984375	118.020734285862	3696505.48656973	0.00115018074268814	0.0233748043141802	0.111287827574177	6086	41370.5994349888	1756292375.4802	14500.6069442489	0.00674403319580581	0.129477411116063	5475.17466316135	5281.5	5174.96649195997	4986.7998046875	0	0	0	0	0	0	0	0	0	0.000164311534669734	0.0395990798554059	0.525796910943148	0.411271771278344	0.0220177456457443	0.000328623069339468	0.000164311534669734	0	0	0	0	0	0	0	0	0	0
Plate_007 180324-Plate_007.G11 180405	180404-Plate_007.G11	-187.599990844727	-47.5999984741211	16.7999992370605	64.4000015258789	116.199996948242	207.199996948242	136893.390625	394.459970868649	23791291.1534015	0.00733018406906662	0.0576724817970645	0.46485880858238	6139	44615.7281826443	1303369896.4705	15399.8924858862	0.00645481628599801	0.187017788346974	6350.27618504642	6111.5	5245.08543048765	5021.7998046875	0	0	0	0	0	0	0	0	0	0.000488678937937775	0.0532660042352175	0.524515393386545	0.383450073301841	0.0307867730900798	0.00097735787587555	0.000162892979312592	0.000325785958625183	0.000325785958625183	0	0.000162892979312592	0	0	0	0.000162892979312592	0	0
Plate_007 180324-Plate_007.G12 180405	180404-Plate_007.G12	-149.800003051758	-32.2000007629395	28	71.4000015258789	119	203	40716.19921875	95.0981968407739	435752.601276747	0.00697938646323649	0.0318637102343715	0.495041282755791	6161	2969.72554335483	54674029.2388672	16801.0663432205	0.00634784956266086	0.175768113795919	5450.17764973219	5228	5319.84221085603	5140.7998046875	0	0	0	0	0	0	0	0	0	0	0.0322999513066061	0.513066060704431	0.419899366985879	0.0272683006005519	0.00357084888816751	0.00129849050478818	0.000649245252394092	0.000162311313098523	0.000162311313098523	0	0.000162311313098523	0	0	0.000162311313098523	0.000324622626197046	0.000162311313098523
Plate_007 180324-Plate_007.G2 180405	180404-Plate_007.G2	-225.399993896484	16.7999992370605	1393	38001.59765625	63830.19921875	102260.7609375	231032.203125	39228.6815666398	1261688762.61535	0.828791935737911	7.81384291268304	47.9912343086008	6349	47317.7640189762	1140112056.37922	15956.1692132942	0.0138882670872929	0	5325.00189006143	5143.5	4932.50399407756	4753	0	0	0	0	0	0	0	0	0	0.000945030713498189	0.0100803276106473	0.0957631123011498	0.0492991022208222	0.0144904709403056	0.013387935107891	0.018113088675382	0.0201606552212947	0.0176405733186329	0.0190581193888801	0.0152779965348874	0.00771775082690187	0.00913529689714916	0.00756024570798551	0.00630020475665459	0.00488265868640731	0.0058276893999055
Plate_007 180324-Plate_007.G3 180405	180404-Plate_007.G3	-807.799987792969	-37.7999992370605	51.7999992370605	134.399993896484	513.799987792969	5977.9998046875	93686.6015625	1170.31232115908	14729704.3318898	0.281759762728621	0.221089425122371	0.575710376240826	6069	3928.17642324347	41667157.8455056	17454.630065472	0.004171190645204	0.836060529151026	5524.41217663536	5363.5	5188.23335957775	5042.7998046875	0	0	0.000329706561160567	0.000329706561160567	0.000494559841740851	0.000824266402901418	0.0029673590504451	0.00379162545334652	0.00576986482030992	0.00329706561160567	0.0252225519287834	0.297560171447412	0.29673590504451	0.0794592812396967	0.0413781734256512	0.0298384437850313	0.0227497527200791	0.0189581272667326	0.0174744477415101	0.0143422354104847	0.0153313550939664	0.0146719419716452	0.0123639960435213	0.0108803165182987	0.0140125288493241	0.00956149027365645
Plate_007 180324-Plate_007.G4 180405	180404-Plate_007.G4	-207.199996948242	-36.3999977111816	23.7999992370605	65.7999954223633	110.599998474121	189	22143.798828125	73.9910537621745	86277.9230974274	0.00182209706808017	0.0194264444851022	0.0164824567873313	6037	2626.27261352539	42097030.8726735	15227.5166032825	0.0068485495326338	0.112473171216339	5187.66332615538	5000.5	5168.14710853707	4978.39990234375	0	0	0	0	0	0	0	0	0	0.000331290376014577	0.0384296836176909	0.542984926287891	0.395063773397383	0.0213682292529402	0.00115951631605102	0.000165645188007288	0	0.000165645188007288	0	0.000165645188007288	0	0	0	0	0	0
Plate_007 180324-Plate_007.G5 180405	180404-Plate_007.G5	-166.599990844727	-46.2000007629395	19.6000003814697	67.1999969482422	117.599998474121	203	94444	88.1624544981982	1516644.59123319	0.00118063754427391	0.0129038185799521	0.0140007900815067	5929	14951.5999930246	1234796158.44444	16845.8482527771	0.00586665934624277	0.343782961271333	6391.33707201889	6238.5	5300.08987372713	5089	0	0	0	0	0	0	0	0	0	0.000168662506324844	0.0516107269354023	0.511384719176927	0.401922752572103	0.033563838758644	0.00084331253162422	0	0	0.000168662506324844	0	0	0	0	0	0	0	0
Plate_007 180324-Plate_007.G6 180405	180404-Plate_007.G6	-155.399993896484	-37.7999992370605	21	64.4000015258789	113.400001525879	211.749996185303	104582.796875	108.484232175208	2468440.66300324	0.0141570141570142	0.0202357577458257	0.0400570282771261	6216	2876.0772077387	168105388.453268	15559.4533482763	0.00610844220294835	0.230338173476989	5272.93959137709	5072.25	4984.2553237267	4781	0	0	0	0	0	0	0	0	0	0.000160875160875161	0.0407014157014157	0.536518661518662	0.378378378378378	0.0297619047619048	0.00482625482625483	0.00305662805662806	0.00209137709137709	0.00176962676962677	0.000804375804375804	0.000804375804375804	0.000160875160875161	0.000160875160875161	0	0.000321750321750322	0	0
Plate_007 180324-Plate_007.G7 180405	180404-Plate_007.G7	-170.800003051758	-46.2000007629395	18.1999988555908	65.7999954223633	117.599998474121	202.719998168946	75012	96.8982946973088	1191899.86798904	0.00314309346567411	0.0159013662549619	0.0338051153371132	6045	8793.62096204256	318218834.917831	15066.8120871352	0.00725473695655515	0.086156669560604	6374.67336641853	6181	5286.64633017667	5069.39990234375	0	0	0	0	0	0	0	0	0	0.000496277915632754	0.0502894954507858	0.523573200992556	0.391397849462366	0.0311000827129859	0.000827129859387924	0.000165425971877585	0.000165425971877585	0.00033085194375517	0.000165425971877585	0.000165425971877585	0	0	0.000496277915632754	0	0	0
Plate_007 180324-Plate_007.G8 180405	180404-Plate_007.G8	-208.599990844727	-1.39999997615814	505.399993896484	30632	59644.8984375	97277.040625	222835.203125	34647.3329451546	1221771119.65932	0.757989400995664	7.09109206996697	50.6654400225464	6227	45688.6601802891	1108089229.80682	16562.4142434835	0.0189379999874843	0	5217.7541352176	5108	4912.61498137364	4751.60009765625	0	0	0	0	0	0	0	0	0	0.000481772924361651	0.0134896418821262	0.139392966115304	0.0737112574273326	0.0146137787056367	0.0136502328569134	0.0162196884535089	0.0194315079492533	0.0175044162518066	0.0167014613778706	0.0126866870081901	0.0112413682351052	0.0117231411594668	0.00819013971414806	0.0065842299662759	0.00513891119319094	0.00353300144531877
Plate_007 180324-Plate_007.G9 180405	180404-Plate_007.G9	-233.800003051758	-35.7699987411499	39.2000007629395	99.4000015258789	210	1709.33001098633	82902.3984375	428.825565412329	3918366.78068949	0.154228855721393	0.0670131053995418	0.0796968682156262	6030	2276.44512558804	21341632.6067167	15214.7422828113	0.00485947289293445	0.612479823793942	6299.85762852405	6084.25	5230.36439012619	5007.7998046875	0	0	0	0	0	0	0	0	0	0.00066334991708126	0.0388059701492537	0.378441127694859	0.345107794361526	0.081592039800995	0.0344941956882255	0.0253731343283582	0.0154228855721393	0.0126036484245439	0.0116086235489221	0.00995024875621891	0.00613598673300166	0.00746268656716418	0.00679933665008292	0.00580431177446103	0.00265339966832504	0.0033167495854063
Plate_007 180324-Plate_007.H1 180405	180404-Plate_007.H1	-177.800003051758	-47.5999984741211	16.7999992370605	64.4000015258789	117.599998474121	194.669991302491	736.399963378906	68.0796346696599	5655.79728124953	0.000662251655629139	0.0108068518797551	0.000155522130619019	6040	522.549987792969	24559.2868554691	14995.9988812388	0.00623080061150134	0.246172919721144	6329.18998344371	6152.25	5200.77507582911	4999.39990234375	0	0	0	0	0	0	0	0	0	0.000496688741721854	0.0531456953642384	0.525827814569536	0.394205298013245	0.0254966887417219	0.000662251655629139	0.000165562913907285	0	0	0	0	0	0	0	0	0	0
Plate_007 180324-Plate_007.H10 180405	180404-Plate_007.H10	-156.800003051758	-46.2000007629395	18.1999988555908	64.4000015258789	113.400001525879	191.800003051758	529.200012207031	67.8298704965569	5326.6846602323	0.000666777796299383	0.0109701588906253	0.000148622782796736	5999	433.649993896484	4320.33140136736	15549.9590063761	0.00656945708658201	0.177137341860498	6232.59093182197	6049	5094.57121072099	4895.7998046875	0	0	0	0	0	0	0	0	0	0.000166694449074846	0.0503417236206034	0.531755292548758	0.393232205367561	0.0235039173195533	0.00100016669444907	0	0	0	0	0	0	0	0	0	0	0
Plate_007 180324-Plate_007.H11 180405	180404-Plate_007.H11	-177.800003051758	-36.3999977111816	25.1999988555908	64.4000015258789	109.199996948242	182	495.600006103516	68.20560393155	4433.65929427385	0.000485987364328527	0.015886085145566	0.000884654732081982	6173	432.133331298828	3052.37417643238	15795.5514503251	0.00636691719922971	0.175205532541852	5091.40345051029	4955	4893.76511971236	4729.19970703125	0	0	0	0	0	0	0	0	0	0.000485987364328527	0.035963064960311	0.554025595334521	0.393487769317998	0.0153895998704034	0.000647983152438037	0	0	0	0	0	0	0	0	0	0	0
Plate_007 180324-Plate_007.H12 180405	180404-Plate_007.H12	-162.399993896484	-35	22.3999996185303	64.4000015258789	110.599998474121	186.199996948242	512.399963378906	69.047720287153	4708.77783312029	0.000802310654685494	0.0155962129460563	0.00326339873531419	6232	449.119989013672	2214.2111890872	16874.7154359779	0.00780199638130795	0.0338806467191306	5292.72801668806	5088.25	5014.82372995947	4837.69995117188	0	0	0	0	0	0	0	0	0	0.000160462130937099	0.0344993581514762	0.549261874197689	0.3948973042362	0.0203786906290116	0.000802310654685494	0	0	0	0	0	0	0	0	0	0	0
Plate_007 180324-Plate_007.H2 180405	180404-Plate_007.H2	-168	-32.2000007629395	23.7999992370605	64.4000015258789	110.599998474121	187.599990844727	484.399993896484	68.8193899949865	4584.46084625215	0.000322113061684651	0.014264746079314	0.00538984680653072	6209	448.699996948242	2548.979564209	15848.1637938928	0.00736516521424098	0.0558501886419502	5174.02423900789	5029.5	5037.12821157575	4881.7998046875	0	0	0	0	0	0	0	0	0	0.000322113061684651	0.0339829280077307	0.557416653245289	0.388629408922532	0.0193267837010791	0.000322113061684651	0	0	0	0	0	0	0	0	0	0	0
Plate_007 180324-Plate_007.H3 180405	180404-Plate_007.H3	-144.199996948242	-36.3999977111816	22.3999996185303	63	109.199996948242	186.199996948242	607.599975585938	67.7838257712182	4698.31797424407	0.000325414904002603	0.014444364272667	0.000422435938643432	6146	513.099990844727	17860.4942321782	15498.9615068998	0.00658367650838187	0.150832841083557	5290.90180605272	5106.5	5029.33362773743	4840.49975585938	0	0	0	0	0	0	0	0	0	0	0.0370972990562968	0.561503416856492	0.37878294825903	0.0222909209241783	0.000162707452001302	0.000162707452001302	0	0	0	0	0	0	0	0	0	0
Plate_007 180324-Plate_007.H4 180405	180404-Plate_007.H4	-203	-35	25.1999988555908	67.1999969482422	112	186.199996948242	460.600006103516	70.5552607549956	4699.22778144121	0.00048348106365834	0.0203241856651092	0.133380319333641	6205	442.866668701172	737.61316813156	15910.8249547022	0.0064086325271903	0.168740542752759	5227.45825946817	5054	5187.14995211617	4979.7998046875	0	0	0	0	0	0	0	0	0	0.00032232070910556	0.0343271555197421	0.537792103142627	0.407252215954875	0.0196615632554392	0.00064464141821112	0	0	0	0	0	0	0	0	0	0	0
Plate_007 180324-Plate_007.H5 180405	180404-Plate_007.H5	-182	-30.7999992370605	25.1999988555908	67.1999969482422	114.799995422363	193.199996948242	453.600006103516	72.3924269981429	4812.71847352328	0.000652741514360313	0.0146093530184095	0.000304584334197177	6128	428.75	693.023492838567	15018.8093336343	0.00596030532057907	0.264114303121028	5480.67656657963	5307.75	5092.59472480953	4901.39990234375	0	0	0	0	0	0	0	0	0	0.000489556135770235	0.0279046997389034	0.536879895561358	0.410411227154047	0.0236618798955614	0.000652741514360313	0	0	0	0	0	0	0	0	0	0	0
Plate_007 180324-Plate_007.H6 180405	180404-Plate_007.H6	-165.199996948242	-42	21	61.5999984741211	109.199996948242	184.309999847412	375.199981689453	66.6909910611633	4762.43705731075	0	0.0125912656676169	0.000200876041856861	6128	NA	NA	15881.4579269569	0.00669928724714081	0.137804942615584	5530.17885117493	5346.25	4922.38323926801	4750.19970703125	0	0	0	0	0	0	0	0	0	0.000326370757180157	0.0442232375979112	0.552382506527415	0.384138381201044	0.0189295039164491	0	0	0	0	0	0	0	0	0	0	0	0
Plate_007 180324-Plate_007.H7 180405	180404-Plate_007.H7	-169.399993896484	-44.7999992370605	21	68.5999984741211	119	203	586.599975585938	71.9078102770729	5705.07251556792	0.00016479894528675	0.0112056457111295	0.000148605958669191	6068	586.599975585938	NA	14639.7723945662	0.00779269896104269	0.0424434223243619	6435.48879367172	6262	5214.38689324537	5015.49975585938	0	0	0	0	0	0	0	0	0	0.00016479894528675	0.0497692814765986	0.512854317732367	0.405899802241266	0.030982201713909	0.00016479894528675	0.00016479894528675	0	0	0	0	0	0	0	0	0	0
Plate_007 180324-Plate_007.H8 180405	180404-Plate_007.H8	-180.599990844727	-33.5999984741211	23.7999992370605	64.4000015258789	110.599998474121	183.399993896484	586.599975585938	68.9840234308682	4500.75778731714	0.000486066104990279	0.0165991422349071	0.00937011747754041	6172	497.466654459635	8863.77104329442	16114.4487418073	0.0068782421534349	0.0981915702182828	5101.23266364225	4932.75	4985.21142293321	4811.7998046875	0	0	0	0	0	0	0	0	0	0.000324044069993519	0.0320803629293584	0.554439403758911	0.394685677252106	0.0179844458846403	0.000324044069993519	0.00016202203499676	0	0	0	0	0	0	0	0	0	0
Plate_007 180324-Plate_007.H9 180405	180404-Plate_007.H9	-186.199996948242	-49	19.6000003814697	64.4000015258789	117.599998474121	200.199996948242	506.799987792969	69.5022719035262	5823.49738878786	0.000817661488143908	0.01084999683459	0.000156428063823688	6115	425.879992675781	2304.37171887215	15074.245353231	0.00600256153334108	0.282670441333454	6388.04063777596	6171	5181.13456971363	4963	0	0	0	0	0	0	0	0	0	0.00098119378577269	0.0549468520032706	0.521013900245298	0.391823385118561	0.0302534750613246	0.00098119378577269	0	0	0	0	0	0	0	0	0	0	0
Plate_008 180324-Plate_008.A1 180405	180404-Plate_008.A1	-235.199996948242	-22.3999996185303	93.7999954223633	6514.19995117188	40236.3505859375	74674.109765625	173919.203125	21862.2881265223	729842498.562438	0.599966677774075	3.59411062239727	16.7790206089418	6002	36386.2205883514	689136213.256588	15774.2425440355	0.0577407940685731	0	6035.51641119627	5882.25	4907.75403271338	4712.39990234375	0	0	0	0	0	0	0	0	0	0.00149950016661113	0.0269910029990003	0.193768743752083	0.140119960013329	0.036321226257914	0.0223258913695435	0.0208263912029324	0.0143285571476175	0.00683105631456181	0.00733088970343219	0.00783072309230257	0.00383205598133955	0.0028323892035988	0.00299900033322226	0.00233255581472842	0.000999666777740753	0.00316561146284572
Plate_008 180324-Plate_008.A10 180405	180404-Plate_008.A10	-609	-26.179999923706	85.4000015258789	602	11838.3994140625	31636.36015625	75322.796875	7334.61160236919	126255963.847881	0.534557757370711	1.30419364058086	3.54231596491768	6207	13647.2314105088	150566910.55052	16029.7695050195	0.0494937426585109	0	5781.756806831	5565	5035.85134211657	4792.19970703125	0	0	0	0.000161108425970678	0.000322216851941357	0.000483325277912035	0.00161108425970678	0.00209440953761882	0.00241662638956017	0.00386660222329628	0.0228773964878363	0.203963267278879	0.173835991622362	0.0531657805703238	0.0301272756565168	0.0223940712099243	0.0128886740776543	0.0125664572257129	0.0106331561140648	0.0120831319478009	0.0115998066698888	0.0112775898179475	0.0114386982439182	0.0120831319478009	0.00934428870629934	0.0130497825036249
Plate_008 180324-Plate_008.A11 180405	180404-Plate_008.A11	-317.799987792969	-35	49	128.800003051758	521.149993896484	4673.19970703125	33744.19921875	929.786305893086	6384383.61144234	0.278987828315183	0.175889425078209	0.229692440568014	6244	3099.35964468289	16336550.241252	16880.4638719141	0.00506692279819058	0.48750527853496	5398.9535554132	5244.25	4942.48556203799	4747.39990234375	0	0	0	0	0	0	0	0	0.00112107623318386	0.00688661114670083	0.0299487508007687	0.317424727738629	0.296604740550929	0.0679051889814222	0.0373158231902627	0.029788597053171	0.0253042921204356	0.0208199871877002	0.017777065983344	0.0164958360025625	0.0187379884689302	0.0152146060217809	0.015695067264574	0.0139333760409994	0.0129724535554132	0.0112107623318386
Plate_008 180324-Plate_008.A12 180405	180404-Plate_008.A12	-215.599990844727	-12.5999994277954	113.400001525879	6869.7998046875	33369.3505859375	62146.7703125	111356	18317.4218886368	487479718.930944	0.611399805131536	2.8534757850494	9.7744367919859	6158	29901.7438496989	451968468.511664	17060.9416932128	0.0585799517584911	0	6346.89095485547	6167.25	5113.99848789811	4895.09985351562	0	0	0	0	0	0	0	0	0	0.00113673270542384	0.0220850925625203	0.170347515427087	0.152484572913284	0.0415719389412147	0.029879831113998	0.0191620656057161	0.0147775251705099	0.00958103280285807	0.00828190971094511	0.00357258850276064	0.0024358557973368	0.00292302695680416	0.0024358557973368	0.00308541734329328	0.00259824618382592	0.004059759662228
Plate_008 180324-Plate_008.A2 180405	180404-Plate_008.A2	-184.800003051758	54.5999984741211	1821.40002441406	32368.69921875	54943	90160.766015625	222091.796875	34566.3830272156	922914541.983413	0.856674319449	5.72935315116649	20.4362792737081	6098	40330.1203487274	845521002.47957	15718.2065623364	0.016440563269725	0	6046.80239422762	5898.75	4892.89270115618	4690	0	0	0	0	0	0	0	0	0	0.00032797638570023	0.00754345687110528	0.0546080682190882	0.0510003279763857	0.0286979337487701	0.0280419809773696	0.0255821580846179	0.0229583469990161	0.0139389963922598	0.011479173499508	0.00688750409970482	0.00623155132830436	0.00475565759265333	0.00426369301410298	0.00541161036405379	0.0044276812069531	0.00426369301410298
Plate_008 180324-Plate_008.A3 180405	180404-Plate_008.A3	-200.199996948242	11.1999998092651	193.199996948242	6456.7998046875	38529.3984375	76077.3984375	173727.390625	21582.3107459445	724558206.93244	0.673482741698021	3.46403967729461	15.9870780851202	6113	31988.6993912777	744176142.32975	16328.6860036567	0.0417177850575963	0	6161.18501554065	6051.5	5027.00898040517	4841.19970703125	0	0	0	0	0	0	0	0	0	0.000327171601504989	0.0132504498609521	0.121707835759856	0.130214297398986	0.0592180598724031	0.0389334205790937	0.0291182725339441	0.0204482250940618	0.014231964665467	0.0134140356617046	0.00883363324063471	0.00768853263536725	0.00637984622934729	0.00572550302633731	0.00687060363160478	0.00539833142483232	0.00736136103386226
Plate_008 180324-Plate_008.A4 180405	180404-Plate_008.A4	-478.799987792969	-25.1999988555908	105	2317	19162.4990234375	40164.45859375	119438.1953125	10828.0331520666	208405400.421447	0.597543235817036	1.98587363775913	6.19272752293857	6187	18063.2666258395	218691853.891854	15947.8925515304	0.0432348358879446	0	5618.54978180055	5424	4906.76820431986	4691.39990234375	0	0	0	0	0	0	0.00113140455794408	0.00113140455794408	0.00161629222563439	0.00242443833845159	0.02537578794246	0.176983998706966	0.145143041861969	0.0473573622110878	0.0292548892839825	0.0189106190399224	0.0151931469209633	0.00937449490867949	0.00743494423791822	0.00678842734766446	0.010667528689187	0.00808146112817197	0.00759657346048166	0.00953612413124293	0.0113140455794408	0.0119605624696945
Plate_008 180324-Plate_008.A5 180405	180404-Plate_008.A5	-464.799987792969	-35	60.2000007629395	170.800003051758	1822.79992675781	11981.2698242187	79112.6015625	2321.29941019132	33886613.5561583	0.387702265372168	0.499886230809251	7.75288634353058	6180	5853.23512532994	67023764.8003341	15502.6190377223	0.0127856422203658	5.74587379076341e-06	5116.06690938511	4927.25	4980.83700377825	4799.89990234375	0	0	0	0	0	0	0.00129449838187702	0.00339805825242718	0.00517799352750809	0.006957928802589	0.0241100323624595	0.264563106796116	0.242718446601942	0.0621359223300971	0.0352750809061489	0.0271844660194175	0.0210355987055016	0.0220064724919094	0.0207119741100324	0.016504854368932	0.0215210355987055	0.0199029126213592	0.01957928802589	0.0210355987055016	0.0194174757281553	0.0194174757281553
Plate_008 180324-Plate_008.A6 180405	180404-Plate_008.A6	-203	-9.80000019073486	117.599998474121	9602.599609375	35397.59765625	64292.19765625	139210.390625	19782.6517597771	540710283.691576	0.630474604496253	3.19686648910979	11.8388359791579	6005	31324.8582200394	497083394.974679	15239.8871622736	0.0516425349554956	0	6164.89433805162	6001.5	5009.65080674145	4797.7998046875	0	0	0	0	0	0	0	0	0	0.000666111573688593	0.0216486261448793	0.169192339716903	0.137385512073272	0.0394671107410491	0.0311407160699417	0.0186511240632806	0.0151540383014155	0.00999167360532889	0.00516236469608659	0.0048293089092423	0.00399666944213156	0.00316402997502082	0.00333055786844296	0.00383014154870941	0.00316402997502082	0.00383014154870941
Plate_008 180324-Plate_008.A7 180405	180404-Plate_008.A7	-700	-25.1999988555908	86.7999954223633	2933.69995117188	40053.2998046875	74492.94921875	176993.59375	21583.6404508998	733709741.95858	0.58660395718456	4.81228680519251	111.556361146258	6166	36746.4507667345	694603836.580034	16136.6633546366	0.0627948521905473	0	5307.30076224457	5180.25	4977.03987882294	4795.69995117188	0	0	0.00016220600162206	0.00032441200324412	0.00032441200324412	0.00032441200324412	0.0016220600162206	0.00129764801297648	0.00275750202757502	0.00291970802919708	0.0238442822384428	0.202108678021087	0.144038929440389	0.0334144363341444	0.0233576642335766	0.018978102189781	0.0152473641524736	0.00859691808596918	0.00843471208434712	0.00454176804541768	0.00373073803730738	0.00194647201946472	0.0032441200324412	0.00259529602595296	0.00210867802108678	0.0032441200324412
Plate_008 180324-Plate_008.A8 180405	180404-Plate_008.A8	-292.600006103516	19.6000003814697	805	31854.19921875	58878.400390625	96207.3015625	213278.796875	35089.9905344566	1125215442.59902	0.797460003298697	5.67567176594084	24.0367282753328	6063	43978.184449372	1020928192.06929	15774.7909203825	0.0211747716166811	0	6195.54502721425	6110	5037.85638720679	4856.60009765625	0	0	0	0	0	0	0	0	0.00016493485073396	0.000989609104403761	0.0130298532079828	0.0865907966353291	0.07455055253175	0.0263895761174336	0.0252350321622959	0.0196272472373413	0.020451921491011	0.0169882896255979	0.0103908955962395	0.0135246577601847	0.00758700313376216	0.00626752432789048	0.0049480455220188	0.00461817582055088	0.00527791522348672	0.00379350156688108
Plate_008 180324-Plate_008.A9 180405	180404-Plate_008.A9	-282.799987792969	4.19999980926514	147	4306.39990234375	43474.2001953125	81068.74609375	179502.390625	23419.4023505678	847531862.720379	0.636652188439693	3.62948456872317	17.438403828073	5986	36722.4787390736	844165755.695845	15900.1924015398	0.05580961725648	0	6389.3485633144	6211.75	5140.49774192354	4900	0	0	0	0	0	0	0	0	0.000167056465085199	0.000167056465085199	0.0170397594386903	0.136485131974607	0.152021383227531	0.055462746408286	0.0339124624122954	0.0275643167390578	0.0187103240895423	0.0141997995322419	0.00918810557968593	0.00985633144002673	0.00634814567323755	0.00701637153357835	0.00400935516204477	0.00400935516204477	0.00400935516204477	0.00534580688272636
Plate_008 180324-Plate_008.B1 180405	180404-Plate_008.B1	-218.399993896484	-44.7999992370605	18.1999988555908	67.1999969482422	120.400001525879	207.199996948242	88845.3984375	173.084687640024	7030170.72615915	0.00400266844563042	0.0264640878734199	0.150606543166281	5996	25573.9747505188	1154930176.77769	16360.9228789995	0.00571116274383396	0.383021545081044	6361.6230820547	6167.75	5128.86605694486	4911.19970703125	0	0	0	0	0	0	0	0	0	0.000833889259506338	0.0488659106070714	0.513008672448299	0.398265510340227	0.0350233488992662	0.00116744496330887	0.000500333555703803	0.000166777851901267	0	0.000166777851901267	0.000166777851901267	0	0	0.000166777851901267	0	0	0
Plate_008 180324-Plate_008.B10 180405	180404-Plate_008.B10	-218.399993896484	-37.7999992370605	22.3999996185303	63	107.799995422363	184.800003051758	17070.19921875	72.7369170836802	72166.57712827	0.00230225291892781	0.0170714720265146	0.0295917732144623	6081	2768.39995247977	23811280.4010179	15282.1840809247	0.0069316017044261	0.10352533781884	4946.28079263279	4752.5	4890.48263409788	4678.7998046875	0	0	0	0	0	0	0	0	0	0.000493339911198816	0.0373293866140437	0.564051965137313	0.378885051800691	0.016938003617826	0.00164446637066272	0	0	0	0	0	0	0.000164446637066272	0	0	0	0
Plate_008 180324-Plate_008.B11 180405	180404-Plate_008.B11	-228.199996948242	-47.5999984741211	15.3999996185303	63	116.199996948242	197.399993896484	868	67.5454595595152	5717.82814226219	0.000336870473303015	0.010639878232488	0.000161047738277947	5937	707	51842	15275.4938761166	0.00718958729460208	0.0986396292403778	6398.84276570659	6206	5161.19010938915	4928	0	0	0	0	0	0	0	0	0	0.000842176183257537	0.0538992757284824	0.533434394475324	0.383021728145528	0.0284655549941048	0.000168435236651508	0	0.000168435236651508	0	0	0	0	0	0	0	0	0
Plate_008 180324-Plate_008.B12 180405	180404-Plate_008.B12	-207.199996948242	-36.3999977111816	22.3999996185303	64.4000015258789	109.199996948242	193.199996948242	104853	124.065053829254	3662819.919225	0.00592284296462302	0.023589753373124	0.0698801397011812	6247	9587.91887437975	542084154.970275	16177.9577713379	0.00688066165635707	0.0968658973303652	4671.17696494317	4456	4563.41993156715	4361	0	0	0	0	0	0	0	0	0	0.000800384184408516	0.0358572114615015	0.557227469185209	0.378581719225228	0.0212902193052665	0.00192092204258044	0.000800384184408516	0.000800384184408516	0.000800384184408516	0.000320153673763406	0.00048023051064511	0	0	0	0.000160076836881703	0	0
Plate_008 180324-Plate_008.B2 180405	180404-Plate_008.B2	-252	37.7999992370605	1293.94998168945	34540.80078125	58925.30078125	95985.18828125	197429.390625	36581.7741447112	1094859057.2029	0.837806873977087	5.9516079555681	23.2612345183172	6110	43645.2697452009	999179993.912223	17582.6598395447	0.0172776942567605	0	6161.01571194763	6001.5	4990.17801659517	4796.39990234375	0	0	0	0	0	0	0	0	0	0.000654664484451719	0.0101472995090016	0.0707037643207856	0.05810147299509	0.0217675941080196	0.0222585924713584	0.0224222585924714	0.0219312602291326	0.0194762684124386	0.0153846153846154	0.0106382978723404	0.00785597381342062	0.00540098199672668	0.00572831423895254	0.00392798690671031	0.00474631751227496	0.00343698854337152
Plate_008 180324-Plate_008.B3 180405	180404-Plate_008.B3	-179.199996948242	-23.7999992370605	61.5999984741211	151.199996948242	844.899978637695	14360.7097167969	112823.1953125	2359.99743320357	42417697.010799	0.320404721753794	0.359642440941936	0.872620007626185	5930	7148.44630836888	98657853.7750212	16646.3235943959	0.00421581904573071	0.827728173717331	6356.30480607083	6161.25	5140.56382609941	4926.59985351562	0	0	0	0	0	0	0	0	0	0.000337268128161889	0.0249578414839798	0.281618887015177	0.287183811129848	0.0839797639123103	0.0403035413153457	0.024283305227656	0.0185497470489039	0.0178752107925801	0.0165261382799325	0.0160202360876897	0.0128161888701518	0.0102866779089376	0.0102866779089376	0.00893760539629005	0.00961214165261383	0.00978077571669477
Plate_008 180324-Plate_008.B4 180405	180404-Plate_008.B4	-162.399993896484	-47.5999984741211	18.1999988555908	67.1999969482422	120.400001525879	211.399993896484	93317	300.435285386987	12398729.4187531	0.00975609756097561	0.0448059367587215	0.257992961688243	5945	23597.9892820161	734603917.625817	16541.2359952154	0.00769722375212185	0.0511977249043708	6245.373254836	6046.5	5058.64923546408	4844	0	0	0	0	0	0	0	0	0	0.000336417157275021	0.0533221194280908	0.515391084945332	0.388225399495374	0.032632464255677	0.00235492010092515	0.000841042893187553	0.000168208578637511	0	0	0.000336417157275021	0.000672834314550042	0	0	0.000168208578637511	0.000168208578637511	0
Plate_008 180324-Plate_008.B5 180405	180404-Plate_008.B5	-253.399993896484	-50.3999977111816	16.7999992370605	64.4000015258789	116.549997329712	201.599990844727	463.399993896484	68.7064896576343	5868.40009657996	0.00101419878296146	0.0105938704157975	0.000153944152537046	5916	423.266662597656	1087.14674641937	15868.3812936588	0.00683088387497413	0.151054587642293	6363.86933739013	6145.25	5137.99754765777	4901.39990234375	0	0	0	0	0	0	0	0	0.000169033130493577	0.000338066260987153	0.0573022312373225	0.519100743745774	0.389621365787694	0.0324543610547667	0.00101419878296146	0	0	0	0	0	0	0	0	0	0	0
Plate_008 180324-Plate_008.B6 180405	180404-Plate_008.B6	-169.399993896484	-37.7999992370605	23.7999992370605	67.1999969482422	117.599998474121	210	9060.7998046875	83.2051511182106	37048.5302456315	0.00913093102886026	0.0156186883170198	0.00118145330274398	6133	1257.29998070853	2109739.2806964	16156.9754835347	0.00684545845693395	0.112242771416437	5592.76015000815	5343	5006.90713958267	4807.60009765625	0	0	0	0	0	0	0	0	0	0.000489157019403228	0.0378281428338497	0.523071906081852	0.396706342736018	0.0324474156204142	0.00293494211641937	0.00179357573781184	0.000815261699005381	0.00130441871840861	0.000978314038806457	0.000652209359204305	0.000326104679602152	0	0	0	0.000163052339801076	0.000163052339801076
Plate_008 180324-Plate_008.B7 180405	180404-Plate_008.B7	-166.599990844727	-35	23.7999992370605	67.1999969482422	112	190.399993896484	5881.39990234375	73.0380218733084	16110.719851962	0.00197693574958814	0.0167811692030302	0.031837602545096	6070	1555.63330586751	3878821.35213682	15758.9810080701	0.0066410181996317	0.144756815929611	5228.25189456343	5034.5	4991.01168029886	4778.89990234375	0	0	0	0	0	0	0	0	0	0.000329489291598023	0.0365733113673806	0.53838550247117	0.400164744645799	0.0225700164744646	0.000823723228995058	0.000329489291598023	0.000164744645799012	0	0.000329489291598023	0	0	0	0	0	0	0
Plate_008 180324-Plate_008.B8 180405	180404-Plate_008.B8	-187.599990844727	23.7999992370605	873.25	35330.3984375	60755.1005859375	94217.337890625	238994	36531.484705826	1113519761.63927	0.811201906707525	5.68847271552815	22.2593338276237	5874	45011.5331718453	991761066.146288	15445.5244426204	0.0243861989458025	0	6376.31086142322	6203.5	5125.49572533623	4915.39990234375	0	0	0	0	0	0	0	0	0	0.000510725229826353	0.0100442628532516	0.0846101464078992	0.0674157303370786	0.0257065032345931	0.0280898876404494	0.0240040858018386	0.0200885257065032	0.019237316990126	0.0153217568947906	0.00783112019067075	0.00612870275791624	0.00527749404153899	0.00459652706843718	0.00340483486550902	0.00476676881171263	0.00391556009533538
Plate_008 180324-Plate_008.B9 180405	180404-Plate_008.B9	-877.799987792969	-78.4000015258789	29.3999996185303	89.5999984741211	204.399993896484	4980.919921875	58529.80078125	851.987931271096	9707568.06751483	0.178824304297711	0.0382582244019609	110.961447406972	6073	4487.35571991585	38128706.0001746	14975.7438119164	0.00568167812153347	0.357149352334677	5044.54338876997	4806.5	4808.21104994218	4579.39990234375	0	0	0.00197921820880752	0.00280389246247732	0.00346363186541316	0.0032986970146792	0.00511298037275276	0.00478311067128484	0.00610258947715652	0.00791687283523008	0.0351311232063335	0.394689097806366	0.298037275276266	0.0564077189510143	0.0262246412666997	0.016328550222662	0.0146792017153224	0.0120402441035791	0.00841167738743196	0.00940128649183572	0.0105558304469734	0.00857661223816593	0.0057727197756886	0.00544285007422068	0.00808180768596404	0.0049480455220188
Plate_008 180324-Plate_008.C1 180405	180404-Plate_008.C1	-228.199996948242	135.800003051758	5647.60009765625	32009.599609375	50353.80078125	78598.796875	145061	32693.0732544174	685521962.912628	0.892225288102581	6.9153293672687	39.4467548729058	6161	36623.3150304441	624990503.260787	16090.5758334875	0.0211184533352608	0	5236.67123843532	5101.5	4797.53064327429	4597.60009765625	0	0	0	0	0	0	0	0	0	0.000162311313098523	0.00438240545366012	0.0308391494887194	0.0352215549423795	0.0360331115078721	0.0331115078720987	0.0284044797922415	0.0206135367635124	0.0149326408050641	0.0102256127252069	0.0056808959584483	0.00697938646323649	0.00454471676675864	0.00243466969647784	0.00373316020126603	0.00389547151436455	0.00389547151436455
Plate_008 180324-Plate_008.C10 180405	180404-Plate_008.C10	-166.599990844727	-2.79999995231628	113.400001525879	423.499984741211	5433.05004882812	16590.9793945312	55860	3763.50745057646	36205971.1540439	0.5118004045853	0.605625119018439	0.807847498775579	5932	7237.60975047879	46013119.1815882	15050.0753742302	0.0417827418597263	0	6282.55352326365	6130	4943.00318802713	4729.89990234375	0	0	0	0	0	0	0	0	0	0.00016857720836143	0.0178691840863115	0.16503708698584	0.215104517869184	0.0878287255563048	0.0433243425488874	0.0242751180040459	0.0210721510451787	0.0178691840863115	0.0163519892110587	0.0138233310856372	0.0134861766689144	0.0170262980445044	0.0173634524612272	0.0187120701281187	0.0232636547538773	0.0247808496291301
Plate_008 180324-Plate_008.C11 180405	180404-Plate_008.C11	-183.399993896484	-37.7999992370605	29.3999996185303	88.1999969482422	170.800003051758	988.609967041015	72710.3984375	304.890783235514	3399403.83759027	0.104489930670188	0.0482421398911999	0.0989747369940124	6058	2175.56678118713	28595357.2976519	14768.5522044603	0.00528880840631898	0.469934910732177	6209.64204357874	5975.75	4894.55521555788	4691.39990234375	0	0	0	0	0	0	0	0	0	0.000330141961043249	0.0394519643446682	0.42274678111588	0.359194453615054	0.0727963024100363	0.0262462859029383	0.0173324529547706	0.0122152525586002	0.00940904588973259	0.00874876196764609	0.00709805216242984	0.00363156157147573	0.00330141961043249	0.00247606470782436	0.00330141961043249	0.00214592274678112	0.00247606470782436
Plate_008 180324-Plate_008.C12 180405	180404-Plate_008.C12	-121.799995422363	103.599998474121	2436.69995117188	14438.8999023438	26531.3989257812	44549.1191406249	97788.6015625	16809.9008387115	222748598.462407	0.864044943820225	3.60274623828966	72.6683726323065	6230	19429.3663807486	207322730.020237	17632.3062083039	0.01821060380487	0	5210.94975922953	5012.5	4844.96508843926	4648.69995117188	0	0	0	0	0	0	0	0	0	0	0.00272873194221509	0.0377207062600321	0.0476725521669342	0.0459069020866774	0.0390048154093098	0.028892455858748	0.0168539325842697	0.00995184590690209	0.00882825040128411	0.00497592295345104	0.00497592295345104	0.00690208667736758	0.00738362760834671	0.0117174959871589	0.0112359550561798	0.0130016051364366
Plate_008 180324-Plate_008.C2 180405	180404-Plate_008.C2	-243.599990844727	88.1999969482422	1774.5	33531.3984375	53232.900390625	87534.01796875	188592.59375	34680.2396339635	880535108.464528	0.879163179916318	5.67151308028948	18.0520260462974	5975	39428.3275108199	814977290.83202	15527.420934637	0.0262485810290564	0	6149.16744769874	5993.5	4926.86937344731	4674.60009765625	0	0	0	0	0	0	0	0	0	0.000334728033472803	0.00652719665271967	0.038326359832636	0.0420083682008368	0.0321338912133891	0.0363179916317992	0.0309623430962343	0.0274476987447699	0.0174058577405858	0.0112133891213389	0.0102092050209205	0.00619246861924686	0.00518828451882845	0.00368200836820084	0.00334728033472803	0.00267782426778243	0.00301255230125523
Plate_008 180324-Plate_008.C3 180405	180404-Plate_008.C3	-189	168.349998474121	5085.84985351562	34244	53609.8486328125	83568.796875	165037.59375	34917.7622503196	791902139.470629	0.903364229316855	5.63888738281323	15.942006591755	5826	38635.7096849804	733557930.028194	15889.0043651126	0.0254185064762424	0	6215.36637487127	6108.75	5002.07856379102	4762.09985351562	0	0	0	0	0	0	0	0	0	0.000686577411603158	0.00377617576381737	0.0257466529351184	0.0315825609337453	0.0338139375214555	0.0417095777548919	0.0312392722279437	0.01956745623069	0.0176793683487813	0.00926879505664264	0.00617919670442842	0.00600755235152763	0.00463439752832132	0.00463439752832132	0.00532097493992448	0.00411946446961895	0.00343288705801579
Plate_008 180324-Plate_008.C4 180405	180404-Plate_008.C4	-499.799987792969	12.5999994277954	176.399993896484	1780.09997558594	10692.1499023438	26020.8896484375	109295.1953125	6665.97611277123	90610571.765185	0.635135135135135	1.1978565684256	2.5052984477522	6142	10422.5770544596	103981770.180605	15888.9964446484	0.0283631572352495	0	5695.99926733963	5490.5	4852.89408887927	4653.60009765625	0	0	0	0	0	0.000162813415825464	0.000325626831650928	0.000488440247476392	0.000651253663301856	0.0022793878215565	0.0118853793552589	0.112504070335396	0.164604363399544	0.0711494627157278	0.0350048844024748	0.0267014001953761	0.0218169977206122	0.0211657440573103	0.0177466623249756	0.0188863562357538	0.0149788342559427	0.018235102572452	0.0197004233148811	0.0177466623249756	0.0174210354933246	0.0219798111364376
Plate_008 180324-Plate_008.C5 180405	180404-Plate_008.C5	-196	-30.7999992370605	44.7999992370605	114.799995422363	277.199981689453	2540.22991943359	73691.796875	599.58444337736	6051288.8311638	0.203156822810591	0.0887244290502931	0.112459400406359	5892	2571.34147714154	24886778.2705988	15115.8863616014	0.0051235067960885	0.523107112156868	6329.93032926001	6165.75	4985.9792099258	4733.39990234375	0	0	0	0	0	0	0	0	0	0.000169721656483367	0.0358112695179905	0.338255261371351	0.335879158180584	0.0836727766463001	0.0449762389680923	0.0269857433808554	0.0190088255261371	0.0162932790224033	0.013408010862186	0.0127291242362525	0.0130685675492193	0.013408010862186	0.0098438560760353	0.00661914460285132	0.00509164969450102	0.00424304141208418
Plate_008 180324-Plate_008.C6 180405	180404-Plate_008.C6	-158.199996948242	175.48999786377	5025.99987792969	19529.2998046875	32146.1000976562	51366.4197265625	112540.3984375	21009.3230591157	299044548.139077	0.887524883875249	3.91874458927303	8.31029873710452	6028	23647.581458398	275051927.965679	16066.5443119456	0.0230630862046815	0	5511.13959854015	5329.25	4767.06843122395	4583.59985351562	0	0	0	0	0	0	0	0	0	0.000165892501658925	0.00165892501658925	0.0209024552090246	0.0403118779031188	0.0479429329794293	0.0476111479761115	0.0207365627073656	0.0174187126741871	0.00829462508294625	0.0059721300597213	0.00381552753815528	0.00564034505640345	0.00364963503649635	0.00514266755142668	0.00514266755142668	0.0072992700729927	0.00829462508294625
Plate_008 180324-Plate_008.C7 180405	180404-Plate_008.C7	-345.799987792969	56	943.599975585938	23535.400390625	41542.8984375	69249.73671875	172146.796875	25748.0568733069	574275039.140942	0.834553440702782	5.35823450348764	43.2665342421522	6147	30825.963899115	532259548.181507	15271.6938573928	0.0220230898562144	0	5311.08825443306	5139	4773.62321181985	4589.19970703125	0	0	0	0	0	0	0	0.000162680982593135	0	0.00065072393037254	0.00553115340816659	0.059053196681308	0.0561249389946315	0.0426224174394013	0.0382300309093867	0.0299333007971368	0.0217992516674801	0.0148039694159753	0.00927281600780869	0.00732064421669107	0.00715796323409793	0.00406702456482837	0.00455506751260778	0.00618187733853912	0.00357898161704897	0.00601919635594599
Plate_008 180324-Plate_008.C8 180405	180404-Plate_008.C8	-565.599975585938	18.1999988555908	805	30980.599609375	53888.80078125	86592.515625	168267.390625	32962.5245134604	907100805.854546	0.814862473861991	6.84850426607127	4857.96363563767	6217	40430.2455787523	811953247.372451	16450.8588351893	0.0243672768587444	0	5011.86922953193	4822.5	4783.21848080521	4613	0	0	0	0	0.000482547852662056	0.000160849284220685	0.000482547852662056	0.000804246421103426	0.00128679427376548	0.00225188997908959	0.011259449895448	0.0784944506996944	0.0538845102139296	0.0353868425285507	0.032169856844137	0.0281486247386199	0.020427859096027	0.0152806820009651	0.00932925848479974	0.00707736850571015	0.00611227280038604	0.00643397136882741	0.00402123210551713	0.00369953353707576	0.00353868425285507	0.00386038282129645
Plate_008 180324-Plate_008.C9 180405	180404-Plate_008.C9	-744.799987792969	107.799995422363	5178.59985351562	31231.19921875	50605.099609375	80026.2367187499	164974.59375	32795.0912200923	715897488.37993	0.885378631528814	7.88237096891669	1082.10723200477	6299	37022.658202824	652639180.450212	16359.9768979482	0.0204351478216172	0	5193.0287347198	5035	4733.17166076166	4519.19970703125	0	0	0	0	0	0	0.000158780565258812	0.000476341695776437	0.000317561130517625	0.000635122261035249	0.00412829469672912	0.0336614798348682	0.0409653858367736	0.033820260400127	0.0309622102254684	0.0284217211813274	0.0190536678310575	0.0146078120038107	0.0112734201333757	0.00809780882819943	0.00651000317561131	0.00396951413147031	0.00301683073991743	0.00238170847888218	0.00285805017465862	0.00333439187043506
Plate_008 180324-Plate_008.D1 180405	180404-Plate_008.D1	-193.199996948242	-8.53999967575068	120.400001525879	11757.2001953125	37312.099609375	67669.7	139406.390625	20801.7427341897	580686622.611788	0.642275123821697	3.96278511174962	19.9862909539362	6259	32338.436113591	532030712.782464	16423.6887667404	0.0503053745099712	0	5493.27096980348	5329.5	4833.6194739341	4635.39990234375	0	0	0	0	0	0	0	0	0	0.000479309793896789	0.0185333120306758	0.170953826489855	0.128614794695638	0.0380252436491452	0.0313149065345902	0.018054002236779	0.0118229749161208	0.0102252756031315	0.0043137881450711	0.00367470841987538	0.0027160888320818	0.0027160888320818	0.00447355807637003	0.00319539862597859	0.00351493848857645	0.00495286787026682
Plate_008 180324-Plate_008.D10 180405	180404-Plate_008.D10	-644	-25.1999988555908	81.1999969482422	376.600006103516	6876.44995117188	20807.2188476563	110042.796875	4619.13384208671	58776111.0098057	0.49640522875817	0.908012960707168	2.14426159998196	6120	9214.44500275361	76460976.1286298	16818.7950770908	0.0501380796174644	0	5381.05261437908	5171.5	4531.3712256737	4326.69995117188	0	0	0.000163398692810458	0	0.000326797385620915	0.000490196078431373	0.00163398692810458	0.00473856209150327	0.00375816993464052	0.00310457516339869	0.0222222222222222	0.209477124183007	0.190849673202614	0.0648692810457516	0.0336601307189542	0.0245098039215686	0.0160130718954248	0.0142156862745098	0.0125816993464052	0.0133986928104575	0.0129084967320261	0.0120915032679739	0.0143790849673203	0.0142156862745098	0.017156862745098	0.0148692810457516
Plate_008 180324-Plate_008.D11 180405	180404-Plate_008.D11	-201.599990844727	-35	36.3999977111816	93.7999954223633	191.450000762939	1900.77994384765	64467.19921875	410.868565433993	2732330.49553729	0.150482208180911	0.0701300865972016	0.0681300139763544	6014	2242.2786296697	14176305.9039462	16979.1278440127	0.00609854338726735	0.226995131241096	5795.56875623545	5590	4708.7083347677	4503.09985351562	0	0	0	0	0	0	0	0	0	0.00066511473229132	0.0355836381775856	0.406218822746924	0.338875956102428	0.0673428666444962	0.0289324908546724	0.0227801795809777	0.0144662454273362	0.0124709012304623	0.0133022946458264	0.00881277020285999	0.00931160625207848	0.0083139341536415	0.00764881942135018	0.00631858995676754	0.00282673761223811	0.00282673761223811
Plate_008 180324-Plate_008.D12 180405	180404-Plate_008.D12	-259	-7	123.199996948242	10084.2001953125	26812.798828125	48291.59765625	138461.390625	15430.7001326296	304857665.180692	0.663996154462426	3.48902981900719	87.6708929502944	6241	23198.0634485193	279557953.458212	19040.6410019143	0.0412677609598653	0	5187.17128665278	4958	4690.95508884356	4499.60009765625	0	0	0	0	0	0	0	0	0.000160230732254446	0	0.0147412273674091	0.170645729850985	0.122736740906906	0.0272392244832559	0.0225925332478769	0.0213106873898414	0.0190674571382791	0.0112161512578112	0.0068899214869412	0.00400576830636116	0.0044864605031245	0.00496715269988784	0.00304438391283448	0.00336484537734337	0.00560807562890562	0.00560807562890562
Plate_008 180324-Plate_008.D2 180405	180404-Plate_008.D2	-548.799987792969	29.3999996185303	765.099975585938	24284.400390625	44946.298828125	76755.55859375	157040.796875	28019.0590860004	707699881.277422	0.804897696149509	6.33294189723086	68.3040661891704	6207	34781.8880202734	644805110.221156	17123.4355197637	0.022735966767348	0	4978.94111487031	4845	4293.0339545841	4078.19995117188	0	0	0	0	0.000483325277912035	0	0.000161108425970678	0.000322216851941357	0.00112775898179475	0.0022555179635895	0.0096665055582407	0.0708877074270984	0.0620267439987111	0.0473658772353794	0.0317383599162236	0.0240051554696311	0.0143386499113904	0.0114386982439182	0.00724987916868052	0.00579990333494442	0.0051554696310617	0.00434992750120831	0.00434992750120831	0.00354438537135492	0.00418881907523763	0.00402771064926696
Plate_008 180324-Plate_008.D3 180405	180404-Plate_008.D3	-225.399993896484	15.3999996185303	312.199981689453	15789.2001953125	38710.6982421875	70066.150390625	136868.203125	22639.6028523268	606273531.249498	0.729346698928448	3.61538131874432	12.9029602373687	5786	30995.4859021155	573271576.133689	15059.0676453294	0.0331958597706337	0	6224.19469408918	6074.25	4525.58025433158	4337.89990234375	0	0	0	0	0	0	0	0	0	0.00120981679917041	0.0114068441064639	0.094192879363982	0.106291047355686	0.0561700656757691	0.0340477013480816	0.0247148288973384	0.0148634635326651	0.0119253370203941	0.00864154856550294	0.0050120981679917	0.00639474593847217	0.00535776011061182	0.00691323885240235	0.00380228136882129	0.00535776011061182	0.00864154856550294
Plate_008 180324-Plate_008.D4 180405	180404-Plate_008.D4	-144.199996948242	-5.59999990463257	107.799995422363	1386	12197.1499023438	28354.5502929688	88030.6015625	7326.85624643201	106631852.662027	0.570290858725762	1.18002448005379	2.26801220935343	5776	12769.2863034664	118043205.966277	14744.6315737613	0.0500863429787288	0	6148.42780470914	5919	4463.15605026203	4232.89990234375	0	0	0	0	0	0	0	0	0	0	0.018005540166205	0.181267313019391	0.170013850415512	0.0593836565096953	0.0294321329639889	0.0145429362880886	0.0126385041551247	0.00969529085872576	0.00917590027700831	0.00969529085872576	0.0110803324099723	0.0110803324099723	0.0140235457063712	0.0115997229916898	0.0147160664819945	0.0192174515235457
Plate_008 180324-Plate_008.D5 180405	180404-Plate_008.D5	-245	-30.7999992370605	39.2000007629395	106.400001525879	291.199981689453	4548.03994140625	57860.59765625	856.96745955013	7624028.80810819	0.22722029988466	0.142963246404294	0.17584015940725	6069	3483.73699698887	24610766.3901803	15087.8929075707	0.00419541301510349	0.837196892972354	5742.05989454605	5480	4451.02529689495	4174.7998046875	0	0	0	0	0	0	0	0	0	0.00115340253748558	0.0304827813478333	0.375350140056022	0.308782336463997	0.0566814961278629	0.0273521173175152	0.0235623661229198	0.0209260174658099	0.0205964738836711	0.0159828637337288	0.0133465150766189	0.012522656121272	0.0118635689569946	0.0103806228373702	0.00939199209095403	0.00922722029988466	0.00856813313560718
[truncated: 1,444 more rows]
[truncated: 190 more columns]
