# Supplementary material for: Harmonious genetic combinations rewire regulatory networks and flip gene essentiality
Source: Nat Commun. 2019 Aug 14;10:3657. doi: 10.1038/s41467-019-11523-z (PMC6694120; doi:10.1038/s41467-019-11523-z)
Supplement: Supplementary file 4 — Source Data [file 41467_2019_11523_MOESM4_ESM.zip › Source Data Experiment2.txt]

id	samp_id.glu	yfp.min.glu	yfp.5th.glu	yfp.25th.glu	yfp.median.glu	yfp.75th.glu	yfp.95th.glu	yfp.max.glu	yfp.mean.glu	yfp.variance.glu	fracon.glu	mean.norm.fsc.glu	var.norm.fsc.glu	N.glu	mean.on.fraction.glu	var.on.fraction.glu	dip.stat.glu	dip.pval.glu	mean.fsc.glu	median.fsc.glu	mean.ssc.glu	median.ssc.glu	FITC.saturation.corrected.glu	pct.oversaturation.glu	dens__-0.4735.glu	dens__-0.42.glu	dens__-0.3665.glu	dens__-0.3135.glu	dens__-0.26.glu	dens__-0.2065.glu	dens__-0.1535.glu	dens__-0.10015.glu	dens__-0.04665.glu	dens__0.00665.glu	dens__0.06.glu	dens__0.11335.glu	dens__0.1665.glu	dens__0.22.glu	dens__0.2735.glu	dens__0.3265.glu	dens__0.38.glu	dens__0.4335.glu	dens__0.4865.glu	dens__0.54.glu	dens__0.5935.glu	dens__0.6465.glu	dens__0.7.glu	dens__0.7535.glu	dens__0.8065.glu
GAL3.01 GAL80.01 GAL4.WT 170706 Plate_001	170705-Plate_001.A1	-141.399993896484	102.969997787476	14625.0998535156	24509.7998046875	36777.998046875	62436.919140625	163076.203125	27098.7833941464	352221970.565712	0.912584200857318	5.67573994669	9.91388286348792	6532	29684.8599113537	309447244.095052	0.0103416532587082	9.60277991883807e-05	4882.30771586038	4713.25	5417.25447130174	5132.39990234375	0	0	0	0	0	0	0	0	0	0	0.005	0.037	0.03	0.014	0.008	0.004	0.003	0.002	0.002	0.001	0.002	0.001	0.001	0.001	0.001	0.003	0.004
GAL3.01 GAL80.01 GAL4.WT 170706 Plate_002	170705-Plate_002.A1	-457.799987792969	81.1999969482422	13598.5500488281	22945.9990234375	36384.94921875	62855.44765625	143850	26406.7897162058	372927074.522507	0.905595451825254	6.459578053585	16.5481900631818	6684	29151.3599312538	332003483.875333	0.0103303182187208	8.08347952565569e-05	4362.76915020946	4057.75	4709.41643803138	4409.30004882812	0	0	0	0	0	0	0	0	0.001	0.001	0.006	0.04	0.032	0.012	0.006	0.003	0.002	0.002	0.002	0.001	0.001	0	0.002	0.001	0.003	0.003	0.004
GAL3.01 GAL80.02 GAL4.WT 170706 Plate_001	170705-Plate_001.E1	-544.599975585938	77.8400009155274	15240.3994140625	25310.599609375	37692.19921875	60970.83984375	145689.59375	27418.5509773922	338831431.274676	0.90595009596929	6.1891466829119	12.1848175371282	6773	30256.9920421585	288332543.127114	0.011981641549049	2.49346080916091e-06	4676.28392145283	4464.5	5401.52939459613	5135.19970703125	0	0	0	0	0	0	0	0	0	0.001	0.007	0.042	0.034	0.009	0.005	0.003	0.002	0.001	0.001	0.001	0.001	0.001	0.002	0.001	0.001	0.003	0.003
GAL3.01 GAL80.02 GAL4.WT 170706 Plate_002	170705-Plate_002.E1	-163.800003051758	86.3099975585938	16577.0498046875	27244	41576.1484375	69328.419921875	157432.796875	30088.9527360484	440912803.535425	0.893256728152404	5.61885943963286	9.08831763076013	6614	33671.8643530017	373325708.702555	0.0164392623144832	0	5412.0322800121	5145.5	5626.87867912613	5332.60009765625	0	0	0	0	0	0	0	0	0	0	0.006	0.042	0.042	0.017	0.007	0.004	0.001	0.002	0	0.001	0.001	0.001	0.002	0.001	0.001	0.002	0.001
GAL3.01 GAL80.03 GAL4.WT 170718 Plate_001	170717-Plate_001.A1	-196	257.600006103516	5675.60009765625	10198.2998046875	16118.1999511719	28270.3392578125	69070.3984375	11796.250490437	76205585.1758406	0.943939393939394	3.29175010237355	4.2822546300619	8580	12492.2244979005	72089709.960767	0.00212631521439045	0.997022593838004	3682.23706293706	3695.5	3758.74751007863	3633.69995117188	0	0	0	0	0	0	0	0	0	0.001	0.008	0.024	0.015	0.009	0.009	0.007	0.007	0.01	0.007	0.01	0.006	0.012	0.013	0.019	0.024	0.034	0.043
GAL3.01 GAL80.03 GAL4.WT 170718 Plate_002	170717-Plate_002.A1	-212.800003051758	266	8533	14660.7998046875	22306.19921875	36798.43828125	72466.796875	16128.1541070481	119303671.385161	0.944503989520067	4.3973533956296	6.35656390653707	8397	17070.5799316091	110307489.470993	0.00203074054991262	0.99851587693956	3756.92759318804	3754	3976.75386508016	3845.80004882812	0	0	0	0	0	0	0	0	0	0	0.004	0.025	0.018	0.008	0.007	0.008	0.006	0.007	0.008	0.007	0.007	0.005	0.007	0.009	0.01	0.013	0.017
GAL3.01 GAL80.04 GAL4.WT 170718 Plate_001	170717-Plate_001.E1	-341.600006103516	92.4000015258789	2444.39990234375	5371.09985351562	9145.49975585938	16634.9388671875	43446.19921875	6414.85683980932	28757107.1063827	0.894915254237288	1.85647337209904	1.86107555589563	8260	7154.9417341158	26919700.5426868	0.00277255172631845	0.985000256724573	3558.99570217918	3555.5	4117.74196103445	3973.89990234375	0	0	0	0	0	0	0	0	0	0.001	0.007	0.038	0.039	0.021	0.017	0.015	0.014	0.018	0.02	0.021	0.027	0.033	0.041	0.052	0.051	0.057	0.068
GAL3.01 GAL80.04 GAL4.WT 170718 Plate_002	170717-Plate_002.E1	-232.399993896484	82.5999984741211	3003.34997558594	7117.59985351562	12039.6499023438	21582.3303710937	50978.19921875	8351.00862062177	48075052.825314	0.887497045615694	2.50102223091538	3.85926796858135	8462	9394.88792934291	44481244.8194418	0.00207276073592975	0.997926286979128	3515.27842117703	3509.5	3936.25445718209	3825.5	0	0	0	0	0	0	0	0	0	0	0.005	0.043	0.042	0.022	0.016	0.012	0.011	0.012	0.015	0.014	0.021	0.021	0.026	0.033	0.036	0.038	0.05
GAL3.01 GAL80.05 GAL4.WT 170718 Plate_003	170717-Plate_003.A1	-250.599990844727	-67.1999969482422	-7	36.3999977111816	84	170.800003051758	38375.3984375	158.226289951913	2346206.98154502	0.0124806846547011	0.0429853419611429	0.167797313635612	8413	9558.39983433315	99045352.3203742	0.00755939524838013	0.0232211361884636	3775.13562343991	3767.5	3975.85199240863	3822	0	0	0	0	0	0	0	0	0	0.002	0.095	0.632	0.246	0.012	0.002	0.001	0	0.001	0	0	0	0	0	0	0	0	0
GAL3.01 GAL80.05 GAL4.WT 170718 Plate_004	170717-Plate_004.A1	-246.399993896484	-78.4000015258789	-12.5999994277954	35	89.5999984741211	187.599990844727	66869.6015625	179.763276486877	3555104.06863936	0.0104215456674473	0.0549474598626443	0.287357987055022	8540	13434.0852431394	164833429.620454	0.00698823930458497	0.0570669030206097	3217.22183840749	3149	3946.32435582896	3761.80004882812	0	0	0	0	0	0	0	0	0	0.003	0.12	0.585	0.261	0.02	0.001	0.001	0	0	0	0	0	0	0	0	0	0	0
GAL3.01 GAL80.06 GAL4.WT 170718 Plate_003	170717-Plate_003.E1	-246.399993896484	-65.7999954223633	-8.39999961853027	37.7999992370605	86.7999954223633	175	66075.796875	264.448371910455	5357944.7493022	0.0200381679389313	0.0744037138661449	0.374123098633971	8384	11292.5163999285	143871283.657231	0.00768930588991967	0.0206597795227234	3719.02093272901	3695.25	4056.66457495071	3899	0	0	0	0	0	0	0	0	0	0.001	0.099	0.619	0.25	0.01	0.002	0.001	0.001	0.001	0	0	0	0	0	0	0.001	0	0
GAL3.01 GAL80.06 GAL4.WT 170718 Plate_004	170717-Plate_004.E1	-254.800003051758	-77	-11.1999998092651	39.2000007629395	93.7999954223633	196	73063.1953125	232.923104707059	5075353.25784329	0.0176436448055717	0.0831738230696824	0.615413302805187	8615	10895.5088996887	172693243.360999	0.00695340615782758	0.0535201347044111	3197.3637840975	3084.5	3901.12715152645	3705.80004882812	0	0	0	0	0	0	0	0	0	0.003	0.117	0.572	0.272	0.018	0.003	0.002	0	0	0	0.001	0.001	0	0.001	0	0	0	0
GAL3.01 GAL80.07 GAL4.WT 170718 Plate_005	170717-Plate_005.A1	-208.599990844727	-14	117.599998474121	1153.59997558594	5119.09985351562	13711.7396484375	54479.59765625	3428.78928198653	23801488.9383577	0.609880130766437	0.902847338349934	1.37163531081175	8259	5559.49161909269	27382667.8063166	0.0139871999033501	0	3816.64529604068	3822.5	4031.79905529787	3904.59985351562	0	0	0	0	0	0	0	0	0	0	0.023	0.169	0.139	0.057	0.035	0.033	0.028	0.026	0.025	0.026	0.028	0.031	0.028	0.03	0.034	0.033	0.034
GAL3.01 GAL80.07 GAL4.WT 170718 Plate_006	170717-Plate_006.A1	-162.399993896484	-12.6699994564056	131.599990844727	1378.29998779297	5818.04992675781	15389.2897949219	57652	3898.5260380591	30410539.0955806	0.631338028169014	1.04151609256516	1.84498168219827	8520	6118.4316879871	34795128.9531561	0.01013742318777	1.40156898379429e-05	3790.96291079812	3810.75	3959.50408557301	3841.59985351562	0	0	0	0	0	0	0	0	0	0	0.023	0.162	0.128	0.054	0.034	0.035	0.026	0.026	0.027	0.027	0.024	0.029	0.031	0.03	0.029	0.031	0.034
GAL3.01 GAL80.08 GAL4.WT 170718 Plate_005	170717-Plate_005.E1	NA	NA	NA	NA	NA	NA	NA	NA	NA	NA	NA	NA	NA	NA	NA	NA	NA	NA	NA	NA	NA	NA	NA	NA	NA	NA	NA	NA	NA	NA	NA	NA	NA	NA	NA	NA	NA	NA	NA	NA	NA	NA	NA	NA	NA	NA	NA	NA
GAL3.01 GAL80.08 GAL4.WT 170718 Plate_006	170717-Plate_006.E1	NA	NA	NA	NA	NA	NA	NA	NA	NA	NA	NA	NA	NA	NA	NA	NA	NA	NA	NA	NA	NA	NA	NA	NA	NA	NA	NA	NA	NA	NA	NA	NA	NA	NA	NA	NA	NA	NA	NA	NA	NA	NA	NA	NA	NA	NA	NA	NA
GAL3.01 GAL80.09 GAL4.WT 170706 Plate_003	170705-Plate_003.A1	-182	-56	7	54.5999984741211	103.599998474121	196	89440.3984375	158.911294064971	4084509.39414473	0.00928745432399513	0.0297482884278017	0.108238988106103	6568	11036.3374653801	325035874.072848	0.00729844060055397	0.0730431073598049	5018.80443057247	4804	5261.50067227883	4960.89990234375	0	0	0	0	0	0	0	0	0	0.001	0.069	0.571	0.325	0.024	0.003	0.001	0.001	0	0	0	0	0	0	0	0	0	0
GAL3.01 GAL80.09 GAL4.WT 170706 Plate_004	170705-Plate_004.A1	-239.399993896484	-81.1999969482422	-9.80000019073486	44.7999992370605	105	215.599990844727	57727.59765625	153.669781448522	3057453.27790507	0.0107069752794835	0.0281268133931708	0.0794065702417681	6351	9737.04098420985	194833779.574765	0.00779162956366874	0.0717955112087765	4879.44520547945	4525.5	5209.00753230145	4803.39990234375	0	0	0	0	0	0	0	0	0	0.005	0.124	0.523	0.301	0.036	0.004	0.001	0.001	0	0	0	0	0	0	0	0	0	0
GAL3.01 GAL80.10 GAL4.WT 170706 Plate_003	170705-Plate_003.E1	-161	-46.2000007629395	9.80000019073486	50.3999977111816	95.1999969482422	177.800003051758	78885.796875	159.098989520328	3297953.06648279	0.00900763358778626	0.0446392583972829	0.346509962019784	6550	11652.9353813559	236281368.555614	0.00722799211788086	0.0701257661032789	3818.15992366412	3560.25	4880.65533572131	4609.49975585938	0	0	0	0	0	0	0	0	0	0	0.052	0.625	0.298	0.016	0.002	0.001	0	0	0	0	0	0	0	0	0	0	0
GAL3.01 GAL80.10 GAL4.WT 170706 Plate_004	170705-Plate_004.E1	-211.399993896484	-51.7999992370605	7	47.5999984741211	95.1999969482422	184.800003051758	87358.6015625	171.125583867241	4283647.1834018	0.0103920642418517	0.189046839720774	116.449700060252	6351	11471.2604333126	286986403.859505	0.00717751718560453	0.092973247444644	3244.17635018107	2949.5	4718.90327337569	4391.7998046875	0	0	0	0	0	0	0	0	0	0.001	0.064	0.605	0.303	0.017	0.002	0.001	0.001	0	0	0	0	0	0	0	0	0	0
GAL3.01 GAL80.11 GAL4.WT 170706 Plate_005	170705-Plate_005.A1	-175	-57.3999977111816	5.59999990463257	51.7999992370605	103.599998474121	201.599990844727	31347.400390625	96.490534513563	725227.125280538	0.00626762770291445	0.0196333485768117	0.036105051605186	6382	6321.34992370606	77717087.3857525	0.00616697648064347	0.259549539201821	5066.94507991225	4804	5205.17578132651	4944.7998046875	0	0	0	0	0	0	0	0	0	0.001	0.071	0.569	0.325	0.027	0.002	0.001	0	0	0	0	0	0	0	0	0	0	0
GAL3.01 GAL80.11 GAL4.WT 170706 Plate_006	170705-Plate_006.A1	-217	-56	8.39999961853027	56	109.199996948242	205.800003051758	38292.80078125	78.4742638118233	376975.056128555	0.00560775992725068	0.0248203522801947	0.123820647210846	6598	3171.41619130727	58090341.2959211	0.00696062792543376	0.097433356391603	4034.33646559564	3699.75	5069.78864026771	4677.39990234375	0	0	0	0	0	0	0	0	0	0.001	0.067	0.558	0.336	0.032	0.003	0	0	0	0	0	0	0	0	0	0	0	0
GAL3.01 GAL80.12 GAL4.WT 170706 Plate_005	170705-Plate_005.E1	-186.199996948242	-47.5999984741211	9.80000019073486	53.2000007629395	99.4000015258789	191.800003051758	80378.1953125	152.962216283425	4299565.1766259	0.00695266272189349	0.035243874591337	0.214725036236003	6760	13714.6082659782	441770438.879404	0.00659116227255848	0.132537234798999	4623.47943786982	4312.25	5241.72003065482	4932.19970703125	0	0	0	0	0	0	0	0	0	0.001	0.052	0.595	0.319	0.025	0.002	0.001	0	0	0	0	0	0	0	0	0	0	0
GAL3.01 GAL80.13 GAL4.WT 170706 Plate_007	170705-Plate_007.A1	-186.199996948242	-46.2000007629395	12.5999994277954	54.5999984741211	103.599998474121	193.409996032714	83624.796875	241.852390561334	7408012.94861937	0.011759452217922	0.0685552099277496	0.636784014526014	6718	15599.9869172301	395779948.352307	0.00672711747996996	0.107911403652209	4282.5483774933	3975.75	5006.88276921755	4723.60009765625	0	0	0	0	0	0	0	0	0	0.001	0.052	0.583	0.332	0.021	0.002	0.001	0	0.001	0	0	0	0	0	0	0	0	0
GAL3.01 GAL80.13 GAL4.WT 170706 Plate_008	170705-Plate_008.A1	-203	-50.3999977111816	11.1999998092651	58.7999992370605	114.799995422363	215.599990844727	76384	309.320006500655	9052924.58039168	0.015320778806256	0.0664288779986536	0.43141886868931	6266	16097.8267421722	340809889.410204	0.00656555992485643	0.176453365603867	5133.6741940632	4883	5166.29238368527	4898.60009765625	0	0	0	0	0	0	0	0	0	0	0.058	0.542	0.353	0.031	0.004	0.001	0.001	0.001	0	0	0	0	0	0	0	0	0
GAL3.01 GAL80.14 GAL4.WT 170706 Plate_007	170705-Plate_007.E1	-190.399993896484	-56	8.39999961853027	58.7999992370605	112	217	93304.3984375	458.791523474874	15517663.2862201	0.0179499291450165	0.0946110196380603	0.61049123047641	6351	22227.345367967	384876070.998161	0.00663812466670914	0.163893526360798	5159.26169107227	4882	5203.64803121402	4932.19970703125	0	0	0	0	0	0	0	0	0	0.001	0.066	0.538	0.347	0.029	0.002	0.001	0	0.001	0	0	0	0	0	0	0	0	0
GAL3.01 GAL80.14 GAL4.WT 170706 Plate_008	170705-Plate_008.E1	-184.800003051758	-50.3999977111816	15.3999996185303	65.7999954223633	119	238	116078.1953125	734.242713797662	32652474.1013082	0.0244363865678701	0.148378906863522	1.1533716018133	6343	27337.9621983682	614242083.237208	0.00676927837971723	0.127506690248491	5246.40635346051	4961	5313.96421952287	4991	0	0	0	0	0	0	0	0	0	0.001	0.059	0.51	0.37	0.035	0.003	0.001	0.001	0.001	0	0	0	0	0	0	0	0	0
GAL3.01 GAL80.15 GAL4.WT 170706 Plate_009	170705-Plate_009.A1	-208.599990844727	-54.5999984741211	12.5999994277954	63	124.599998474121	288.399993896484	55918.80078125	261.669804532405	5394713.40047717	0.0353440150801131	0.0558188929989667	0.233087568015541	6366	5564.47103285048	123817494.834115	0.00632643679214148	0.205150785592095	4953.67059377945	4682.75	5077.977387884	4776.7998046875	0	0	0	0	0	0	0	0	0	0.002	0.065	0.506	0.344	0.046	0.01	0.006	0.004	0.002	0.001	0.001	0.001	0.001	0.001	0.001	0.001	0	0
GAL3.01 GAL80.15 GAL4.WT 170706 Plate_010	170705-Plate_010.A1	-208.599990844727	-53.2000007629395	15.3999996185303	68.5999984741211	128.800003051758	296.799987792969	71675.796875	194.437924445465	3573045.80132383	0.0348819497334349	0.0505251076822485	0.274472006980045	6565	3592.34489847375	90646084.3422064	0.00647635620525744	0.162013005205191	4145.72543792841	3827	4999.31781646426	4660.60009765625	0	0	0	0	0	0	0	0	0	0.001	0.061	0.492	0.356	0.054	0.009	0.005	0.004	0.004	0.002	0.002	0.001	0.001	0.001	0.001	0.001	0	0.001
GAL3.01 GAL80.16 GAL4.WT 170706 Plate_009	170705-Plate_009.E1	-176.399993896484	-56	8.39999961853027	58.7999992370605	113.400001525879	207.199996948242	74624.1953125	136.658217221867	2771250.49485052	0.0101673705615517	0.026329264970994	0.0980047939771606	6393	7386.22752920297	222244524.649932	0.00686619354178129	0.127783802687237	5503.37040513061	5203	5503.85277632915	5178.60009765625	0	0	0	0	0	0	0	0	0	0.001	0.07	0.533	0.354	0.032	0.004	0.001	0.001	0.001	0	0	0	0	0	0	0	0	0
GAL3.01 GAL80.16 GAL4.WT 170706 Plate_010	170705-Plate_010.E1	-197.399993896484	-47.5999984741211	14	60.2000007629395	114.799995422363	211.399993896484	75014.796875	127.98558405643	2011073.20513318	0.00775429527140033	0.0379007100043746	0.231727094001664	6577	7973.60380344765	200452818.529141	0.00676528679158963	0.112091370122149	3912.44305914551	3591	5101.23634278754	4771.19970703125	0	0	0	0	0	0	0	0	0	0.001	0.052	0.544	0.359	0.036	0.003	0.001	0	0	0	0	0	0	0	0	0	0	0
GAL3.01 GAL80.17 GAL4.WT 170706 Plate_011	170705-Plate_011.A1	-267.399993896484	-57.3999977111816	7	54.5999984741211	109.199996948242	211.399993896484	57946	167.838837975255	2868983.11818163	0.0143503353610981	0.0309937354003446	0.0877961683084725	6411	7629.4825721409	144570737.31522	0.00735299900725812	0.074582425948379	5219.29745749493	4936.5	5283.73486674667	5005	0	0	0	0	0	0	0	0	0	0.001	0.069	0.552	0.335	0.029	0.003	0.001	0	0.001	0.001	0.001	0.001	0.001	0.001	0.001	0	0	0
GAL3.01 GAL80.17 GAL4.WT 170706 Plate_012	170705-Plate_012.A1	-271.600006103516	-72.7999954223633	2.79999995231628	60.2000007629395	121.799995422363	249.199996948242	84746.1953125	289.927981499108	10663807.7925418	0.0200481154771451	0.050716195819752	0.294800916985939	6235	11388.562967041	409003148.648056	0.00608840207717397	0.30884317283945	5308.22445870088	4961.5	5354.93321988397	4967.19970703125	0	0	0	0	0	0	0	0	0	0.003	0.099	0.484	0.343	0.051	0.006	0.002	0.001	0.001	0	0	0.001	0.001	0	0.001	0	0	0
GAL3.01 GAL80.18 GAL4.WT 170706 Plate_011	170705-Plate_011.E1	-238	-44.7999992370605	15.3999996185303	58.7999992370605	109.199996948242	200.199996948242	85009.3984375	104.587468448095	1924980.52052922	0.0078125	0.0245633900215986	0.115525380863895	6784	5251.98100712614	223179853.31364	0.00720808090664218	0.0570424122251705	4787.5891067217	4409.25	5369.1162979198	5008.49975585938	0	0	0	0	0	0	0	0	0	0.001	0.048	0.569	0.346	0.027	0.003	0.001	0.001	0	0.001	0	0	0.001	0	0	0	0	0
GAL3.01 GAL80.18 GAL4.WT 170706 Plate_012	170705-Plate_012.E1	-152.599990844727	-47.5999984741211	9.80000019073486	54.5999984741211	103.599998474121	194.599990844727	45411.80078125	99.6484620763469	1011507.65782937	0.0089121081745544	0.035498267725854	0.260124683702365	6508	4565.42410015238	94391832.5689578	0.00654248516354327	0.158692889556618	3707.28311309158	3349	5079.93670009057	4671.09985351562	0	0	0	0	0	0	0	0	0	0	0.055	0.583	0.327	0.025	0.003	0.001	0.001	0	0.001	0	0.001	0	0	0	0	0	0
GAL3.01 GAL80.19 GAL4.WT 170706 Plate_013	170705-Plate_013.A1	-252	-47.5999984741211	8.39999961853027	50.3999977111816	98	189.699996948242	69202	315.07675697177	7362417.3762203	0.0185839348794348	0.0937262323454962	0.770554334257595	6511	14101.5633895496	203884515.877336	0.0071594427244582	0.0813066243215579	4019.0897711565	3791.5	4837.03410638157	4608.7998046875	0	0	0	0	0	0	0	0	0	0	0.053	0.611	0.302	0.016	0.003	0.001	0.001	0.001	0	0	0	0	0	0	0	0	0
GAL3.01 GAL80.19 GAL4.WT 170706 Plate_014	170705-Plate_014.A1	-180.599990844727	-56	8.39999961853027	58.7999992370605	113.400001525879	222.599990844727	112042	465.070549503718	17795801.809799	0.0209178894786138	0.0902742783793394	0.58289438709146	6406	19292.6055719176	491939857.12915	0.00587388540488433	0.315864743236393	5247.31486106775	5009.25	5409.74633385083	5135.89990234375	0	0	0	0	0	0	0	0	0	0	0.067	0.529	0.351	0.031	0.004	0.001	0.001	0	0	0	0.001	0	0	0	0	0	0
GAL3.01 GAL80.20 GAL4.WT 170706 Plate_013	170705-Plate_013.E1	-173.599990844727	-58.7999992370605	9.80000019073486	56	109.199996948242	207.199996948242	49800.80078125	135.96955349591	1551690.57178897	0.0122222222222222	0.0257601131463179	0.0486714688973457	6300	6258.59991138012	89665621.8784516	0.00676516028128264	0.145605892476443	5218.07746031746	4909.25	5354.81768961589	5016.19970703125	0	0	0	0	0	0	0	0	0	0	0.069	0.549	0.342	0.028	0.003	0.001	0.002	0	0	0	0	0	0.001	0	0	0	0
GAL3.01 GAL80.20 GAL4.WT 170706 Plate_014	170705-Plate_014.E1	-191.800003051758	-46.2000007629395	15.3999996185303	64.4000015258789	120.400001525879	225.399993896484	88107.6015625	241.288205177243	6589114.70405252	0.0129444791016843	0.0427145176322925	0.166068189718594	6412	13321.4214330466	339235087.525779	0.00582728314864348	0.298263993513999	5284.03703992514	4989.75	5625.00077887408	5286.39990234375	0	0	0	0	0	0	0	0	0	0	0.051	0.524	0.371	0.04	0.003	0.001	0	0	0	0	0	0	0	0	0.001	0	0
GAL3.01 GAL80.21 GAL4.WT 170706 Plate_015	170705-Plate_015.A1	-210	-58.7999992370605	8.39999961853027	56	107.799995422363	200.199996948242	83217.3984375	131.179692027402	3281776.47477275	0.0107778819119025	0.0239103819652492	0.0799492877541474	6402	6725.03180683523	263775727.678537	0.00752381689956926	0.0596519329928826	5017.32052483599	4727.5	5171.11443895401	4880.39990234375	0	0	0	0	0	0	0	0	0	0	0.072	0.552	0.338	0.027	0.003	0.002	0.002	0.001	0	0	0	0	0	0	0	0	0
GAL3.01 GAL80.21 GAL4.WT 170706 Plate_016	170705-Plate_016.A1	-243.599990844727	-75.5999984741211	1.39999997615814	60.2000007629395	126.700000762939	239.399993896484	49690.19921875	132.455741895691	2067022.47893162	0.0124053487997422	0.0264529435096059	0.0928413415491298	6207	5493.47268280426	138632381.022928	0.00600751772584796	0.34357933926884	5209.84517480264	4833.5	5291.38393270702	4890.19970703125	0	0	0	0	0	0	0	0	0	0.003	0.095	0.479	0.358	0.052	0.004	0.002	0.001	0.001	0.001	0	0.001	0	0	0	0	0	0
GAL3.01 GAL80.22 GAL4.WT 170706 Plate_015	170705-Plate_015.E1	-196	-54.5999984741211	11.1999998092651	61.5999984741211	116.199996948242	212.800003051758	68016.1953125	152.550414417478	3352590.09815659	0.00912954509680466	0.0269900707092813	0.100188472113039	6353	9574.21361831139	281749741.155033	0.00630931657848412	0.208237369876555	5449.44939398709	5208.5	5585.61250221352	5285	0	0	0	0	0	0	0	0	0	0	0.068	0.522	0.365	0.035	0.003	0.001	0.001	0	0.001	0	0	0	0	0	0	0	0
GAL3.01 GAL80.22 GAL4.WT 170706 Plate_016	170705-Plate_016.E1	-210	-54.5999984741211	9.80000019073486	57.3999977111816	112	215.599990844727	61002.19921875	117.942068861777	2154129.84059045	0.00957883533525924	0.0305129724849154	0.115283558971137	6577	5786.97767808702	194839528.010953	0.00715901870466378	0.080108098356486	4092.66968222594	3754	5073.10245260918	4711	0	0	0	0	0	0	0	0	0	0.001	0.065	0.547	0.341	0.036	0.005	0.002	0.001	0	0	0	0	0	0	0	0	0	0
GAL3.01 GAL80.23 GAL4.WT 170706 Plate_017	170705-Plate_017.A1	-145.599990844727	18.1999988555908	280	1817.19995117188	4475.7998046875	11537.9598632812	74690	3319.55842250545	22269133.7058385	0.720056364490371	0.623167792067654	0.596285751150098	6387	4563.94025832058	25391511.0244714	0.00481376837297755	0.491180735044042	5224.65875998121	4964.5	5287.97329173425	5006.39990234375	0	0	0	0	0	0	0	0	0	0	0.011	0.101	0.114	0.052	0.038	0.035	0.037	0.038	0.037	0.044	0.044	0.049	0.048	0.045	0.046	0.041	0.04
GAL3.01 GAL80.23 GAL4.WT 170706 Plate_018	170705-Plate_018.A1	-218.399993896484	28	361.199981689453	1936.19995117188	4665.84985351562	11691.5399902344	69245.3984375	3364.62739255526	19074840.1226595	0.742258064516129	0.626601248751491	0.523252701851968	6200	4487.66219856697	20800610.7649732	0.00296567509250786	0.992040990434986	5351.57629032258	4958.5	5445.49884631741	5050.5	0	0	0	0	0	0	0	0	0	0.001	0.012	0.082	0.103	0.059	0.04	0.035	0.037	0.04	0.043	0.041	0.05	0.045	0.053	0.047	0.042	0.039	0.039
GAL3.01 GAL80.24 GAL4.WT 170706 Plate_017	170705-Plate_017.E1	-246.399993896484	-56	11.1999998092651	61.5999984741211	117.599998474121	224.209999084472	93790.1953125	322.535352773589	11580978.7668996	0.0136119025007914	0.0649094728711801	0.454173292118027	6318	18918.2321656693	505482685.781643	0.00706239687813829	0.0985489049697904	5439.64197530864	5168.25	5472.8662555691	5177.89990234375	0	0	0	0	0	0	0	0	0	0.001	0.069	0.517	0.361	0.039	0.002	0.001	0	0	0.001	0	0	0	0	0	0	0	0
GAL3.01 GAL80.24 GAL4.WT 170706 Plate_018	170705-Plate_018.E1	-254.800003051758	-70	5.59999990463257	65.7999954223633	130.199996948242	249.199996948242	71121.3984375	258.988343389963	7957506.74774311	0.0150130548302872	0.0475014468379765	0.231165458119947	6128	12720.5214677894	375824142.513268	0.00649571573424215	0.21832458572869	5151.57783942559	4860.75	5296.56909669722	4938.49975585938	0	0	0	0	0	0	0	0	0	0.003	0.092	0.467	0.366	0.057	0.006	0.001	0.001	0.001	0	0	0	0	0	0	0	0	0
GAL3.01 GAL80.25 GAL4.WT 170706 Plate_019	170705-Plate_019.A1	-142.800003051758	25.1999988555908	333.199981689453	1698.89996337891	4254.94995117188	11232.0596191406	81571	3233.64420295581	25195064.6274511	0.735685546270505	0.612978855056836	0.773880056177482	6462	4350.41363970893	29525064.1228648	0.00450374724462504	0.600107195604328	5221.57760755184	4926.25	5365.58418650319	5065.19970703125	0	0	0	0	0	0	0	0	0	0	0.01	0.088	0.112	0.052	0.044	0.04	0.041	0.045	0.048	0.048	0.047	0.048	0.044	0.044	0.044	0.043	0.036
GAL3.01 GAL80.25 GAL4.WT 170706 Plate_020	170705-Plate_020.A1	-389.199981689453	22.3999996185303	333.199981689453	1780.79992675781	4577.30004882812	11670.119921875	90246.796875	3370.62551953788	24543794.2809405	0.735103524577209	0.670000194096825	0.807334676953767	6327	4541.32360045901	28209695.3214108	0.00379812141060714	0.878997744348575	5037.62336020231	4828	5210.07014989393	5014.7998046875	0	0	0	0	0	0	0	0.001	0.002	0.002	0.01	0.087	0.106	0.055	0.041	0.041	0.036	0.042	0.042	0.047	0.043	0.047	0.046	0.044	0.041	0.046	0.035
GAL3.01 GAL80.26 GAL4.WT 170706 Plate_019	170705-Plate_019.E1	-310.799987792969	5.59999990463257	8702.39990234375	25596.8994140625	40699.3984375	73564.611328125	151855.203125	28147.1536394054	568924958.318086	0.793842682140555	5.80014737520515	18.1042674625575	6204	35438.3560163376	458778087.025753	0.0299476981705236	0	4918.96212121212	4725.25	5126.50835957333	4897.19970703125	0	0	0	0	0	0	0	0	0	0	0.017	0.1	0.073	0.015	0.007	0.004	0.002	0.003	0.001	0.002	0.001	0.001	0.001	0.001	0.002	0.001	0.003
GAL3.01 GAL80.26 GAL4.WT 170706 Plate_020	170705-Plate_020.E1	-189	14	11810.3994140625	28173.599609375	44959.59765625	78367.796875	181794.203125	30829.3024567301	641799463.572874	0.805418350546325	8.00014672818465	50.3758943988604	6681	38258.3735579211	513186285.889633	0.0306652482160945	0	4315.22900763359	4056	5153.05499602856	4876.19970703125	0	0	0	0	0	0	0	0	0	0	0.016	0.09	0.071	0.017	0.008	0.003	0.003	0.001	0.002	0.002	0.001	0.001	0.001	0.002	0.002	0.002	0.001
GAL3.01 GAL80.27 GAL4.WT 170706 Plate_021	170705-Plate_021.A1	-827.399963378906	135.800003051758	5352.19970703125	11872	20693.400390625	40671.3984375	108691.796875	14774.9004899995	167436145.483103	0.911493732064643	3.5840713246645	8.06696446885214	6621	16200.0184167946	160742740.617542	0.00224574327942095	0.998963770765772	4410.85787645371	4105	5141.67234842116	4867.7998046875	0	0	0	0.001	0	0.001	0.001	0.001	0.001	0.002	0.004	0.024	0.035	0.02	0.012	0.009	0.009	0.008	0.007	0.01	0.01	0.013	0.013	0.015	0.019	0.025	0.031
GAL3.01 GAL80.27 GAL4.WT 170706 Plate_022	170705-Plate_022.A1	-170.800003051758	180.459991455078	5989.19995117188	13445.599609375	23860.8994140625	45150	121661.3984375	16818.9609284447	215585607.327565	0.919182535996284	2.87933297960616	3.50012950118791	6459	18284.9646013468	207945202.283968	0.00346479951436682	0.939924276947583	5728.24779377613	5285	5603.88366470538	5156.19970703125	0	0	0	0	0	0	0	0	0	0	0.002	0.023	0.031	0.024	0.011	0.009	0.009	0.007	0.008	0.008	0.008	0.011	0.013	0.018	0.018	0.019	0.024
GAL3.01 GAL80.28 GAL4.WT 170706 Plate_021	170705-Plate_021.E1	-473.199981689453	140	3476.19995117188	7905.7998046875	14744.7998046875	33519.91796875	114513	11000.5513146928	128242878.487499	0.909857035364936	2.69577782984047	7.85493800194115	6645	12078.1475830987	128064579.744752	0.00285422682091336	0.991801784450733	4428.94183596689	4124	5234.00767902176	4909.7998046875	0	0	0	0	0	0	0.001	0	0	0.001	0.003	0.028	0.034	0.022	0.014	0.012	0.011	0.013	0.013	0.016	0.017	0.021	0.025	0.03	0.034	0.042	0.048
GAL3.01 GAL80.28 GAL4.WT 170706 Plate_022	170705-Plate_022.E1	-315	113.75	3416.70001220703	8203.2998046875	16007.5998535156	39058.25	105677.6015625	11942.2450027639	160397383.28038	0.903484427998767	3.5614236073258	12.3750007714802	6486	13205.685885516	160991005.398826	0.00322309919751629	0.976216294261667	3689.60861856306	3333	5072.5072801033	4661.30004882812	0	0	0	0	0	0	0	0	0.001	0.002	0.007	0.027	0.037	0.021	0.011	0.014	0.012	0.013	0.014	0.016	0.017	0.019	0.024	0.03	0.036	0.041	0.047
GAL3.01 GAL80.29 GAL4.WT 170706 Plate_023	170705-Plate_023.A1	-418.600006103516	-28	72.7999954223633	196	711.899978637695	3443.99993896484	95760	825.679245336737	6599620.76060543	0.353626565685989	0.197422325548199	0.256920204363291	6866	2128.63192219868	16015392.6822688	0.00306058577288545	0.990227255748655	4334.98427031751	3971.25	4971.20579916834	4671.7998046875	0	0	0	0	0	0	0	0	0.003	0.007	0.027	0.229	0.266	0.112	0.064	0.053	0.046	0.034	0.029	0.022	0.02	0.018	0.014	0.013	0.009	0.008	0.006
GAL3.01 GAL80.29 GAL4.WT 170706 Plate_024	170705-Plate_024.A1	-159.599990844727	-18.1999988555908	86.7999954223633	208.599990844727	611.099975585938	2689.96003417969	98372.3984375	749.807814406047	7876356.5901302	0.338683065846708	0.167032051979681	0.368037079581228	6667	1959.07861311907	21026971.5005138	0.00325062778507538	0.979118534654216	4755.52962351882	4333	5269.10559439069	4835.60009765625	0	0	0	0	0	0	0	0	0	0	0.023	0.208	0.282	0.145	0.074	0.057	0.044	0.037	0.025	0.021	0.017	0.014	0.012	0.008	0.005	0.005	0.004
GAL3.01 GAL80.30 GAL4.WT 170706 Plate_023	170705-Plate_023.E1	-166.599990844727	32.2000007629395	182	462	1029.70001220703	2804.7598876953	109835.6015625	909.543866802061	5654103.3855011	0.554325798908808	0.192071568620564	0.190451581331135	6415	1505.77202293817	9393483.05352663	0.00322204683311171	0.980062846634149	4717.40140296181	4428	5024.39062545669	4772.60009765625	0	0	0	0	0	0	0	0	0	0	0.007	0.102	0.19	0.143	0.117	0.105	0.077	0.063	0.048	0.041	0.029	0.023	0.017	0.01	0.007	0.005	0.003
GAL3.01 GAL80.30 GAL4.WT 170706 Plate_024	170705-Plate_024.E1	-277.199981689453	16.7999992370605	162.049995422363	366.799987792969	803.599975585938	2158.30999755859	78554	797.690896587622	9130224.32904805	0.484104046242775	0.12762368249835	0.172980007316001	6228	1467.44328808634	17978936.5368776	0.00318055181132336	0.988210041673725	5946.35260115607	5360.75	5532.46114490977	5000.7998046875	0	0	0	0	0	0	0	0	0	0	0.016	0.107	0.213	0.175	0.13	0.093	0.07	0.05	0.046	0.032	0.021	0.014	0.01	0.006	0.004	0.003	0.002
GAL3.01 GAL80.31 GAL4.WT 170718 Plate_007	170717-Plate_007.A1	-154	18.1999988555908	208.599990844727	614.599975585938	1527.40002441406	4813.19980468749	57328.59765625	1361.83078864346	7437679.40293783	0.6210369692114	0.363150760656907	0.472288098278205	8737	2098.21216530102	10537282.8427643	0.00178902112213337	1	3781.06895959712	3801.5	4010.53507976918	3885	0	0	0	0	0	0	0	0	0	0	0.011	0.105	0.146	0.113	0.101	0.082	0.075	0.066	0.056	0.051	0.039	0.032	0.027	0.02	0.018	0.013	0.012
GAL3.01 GAL80.31 GAL4.WT 170718 Plate_008	170717-Plate_008.A1	-144.199996948242	15.3999996185303	205.800003051758	616	1607.19995117188	4836.02006835937	70119	1501.43058599644	11695142.370614	0.617515137923301	0.413683589653261	0.728608288585259	8918	2336.36302421408	17108578.2923321	0.00304014432407086	0.928019866136014	3693.76356806459	3670.75	4122.06130534529	4005.39990234375	0	0	0	0	0	0	0	0	0	0	0.01	0.11	0.143	0.116	0.095	0.08	0.064	0.066	0.058	0.046	0.042	0.035	0.03	0.022	0.02	0.014	0.009
GAL3.01 GAL80.32 GAL4.WT 170718 Plate_007	170717-Plate_007.E1	-170.800003051758	26.6000003814697	239.399993896484	686	1626.79992675781	4726.95986328125	55718.59765625	1344.9247115469	4856811.43394741	0.65240759021608	0.411755242598775	0.427328149923591	9117	1977.14667185185	6287231.28361975	0.00194958397804644	0.998779060794681	3472.36437424591	3447	3996.78202813297	3858.39990234375	0	0	0	0	0	0	0	0	0	0	0.01	0.094	0.131	0.109	0.1	0.087	0.076	0.071	0.056	0.049	0.046	0.037	0.029	0.024	0.019	0.016	0.011
GAL3.01 GAL80.32 GAL4.WT 170718 Plate_008	170717-Plate_008.E1	-152.599990844727	23.7999992370605	226.800003051758	677.599975585938	1634.49993896484	4486.15991210937	66522.3984375	1334.16036190887	5695691.95747516	0.643528241405991	0.359785453630063	0.366956555683305	9047	1984.89337051795	7655285.61423836	0.00281880172628015	0.966374867880563	3774.23985851664	3797.5	4118.49399121806	3991.39990234375	0	0	0	0	0	0	0	0	0	0	0.01	0.092	0.142	0.11	0.095	0.087	0.072	0.069	0.061	0.05	0.045	0.04	0.031	0.024	0.019	0.014	0.011
GAL3.01 GAL80.33 GAL4.WT 170823 Plate_002	170822-Plate_002.A1	-201.599990844727	-67.1999969482422	-8.39999961853027	32.2000007629395	75.5999984741211	154	8713.599609375	40.2851564056123	21269.2434970475	0.0052623432905123	0.0101308327615558	0.0014616037786299	6461	1083.31174603631	2173131.27537233	0.00817523084749346	0.0447809717365303	4099.77944590621	4074.5	4430.82874236102	4244.7998046875	0	0	0	0	0	0	0	0	0	0.001	0.103	0.658	0.224	0.009	0.002	0.001	0.001	0	0	0	0	0	0	0	0	0	0
GAL3.01 GAL80.33 GAL4.WT 170823 Plate_003	170822-Plate_003.A1	-169.399993896484	-58.7999992370605	0	39.2000007629395	84	161	11632.599609375	50.0577674007085	41686.8038116373	0.00483164728974785	0.0143156812900048	0.00313615044570046	6623	1499.04995250702	5791872.69696796	0.00802030456852792	0.0370306137572216	3902.15483919674	3825.5	4490.77673008081	4345.60009765625	0	0	0	0	0	0	0	0	0	0.001	0.073	0.656	0.255	0.011	0.002	0.001	0	0	0	0	0	0	0	0	0	0	0
GAL3.01 GAL80.34 GAL4.WT 170823 Plate_002	170822-Plate_002.E1	-198.800003051758	-56.4899991989135	-2.79999995231628	37.7999992370605	78.4000015258789	159.599990844727	2251.19995117188	46.0151223671522	9545.32960163436	0.00857499220455254	0.0196930227249008	0.177910123453882	6414	718.8872586337	157584.567362886	0.00864276568501921	0.0199458584998634	3826.64187714375	3681.75	4633.39835752815	4435.89990234375	0	0	0	0	0	0	0	0	0	0.001	0.075	0.674	0.229	0.012	0.004	0.002	0.001	0.001	0	0	0	0	0	0	0	0	0
GAL3.01 GAL80.34 GAL4.WT 170823 Plate_003	170822-Plate_003.E1	-264.600006103516	-54.5999984741211	4.19999980926514	46.2000007629395	91	173.599990844727	2443	54.3260337419851	9429.15980404197	0.0060908948930189	0.0151484545258099	0.00106428655753391	6403	780.338450113932	219364.496106585	0.00700223259590014	0.115632204198726	4143.96111197876	4029	4696.70671058427	4506.60009765625	0	0	0	0	0	0	0	0	0	0.001	0.068	0.627	0.28	0.018	0.003	0.001	0.001	0	0	0	0	0	0	0	0	0	0
GAL3.01 GAL80.35 GAL4.WT 170823 Plate_004	170822-Plate_004.A1	-189	-63	1.39999997615814	44.7999992370605	95.1999969482422	183.399993896484	4740.39990234375	57.317032900816	20408.6624421421	0.00651566863170959	0.0127443522955814	0.000871338580025176	6446	1188.09997921898	1042354.02814296	0.00742385778273771	0.078587890593698	4589.99526838349	4471.25	4504.68865790679	4358.19970703125	0	0	0	0	0	0	0	0	0	0.001	0.084	0.593	0.295	0.021	0.001	0.001	0.001	0.001	0	0	0	0	0	0	0	0	0
GAL3.01 GAL80.35 GAL4.WT 170823 Plate_005	170822-Plate_005.A1	-169.399993896484	-57.3999977111816	0	40.5999984741211	84	163.800003051758	2851.80004882812	49.4763008190407	9587.26457853652	0.0068821065230401	0.0160798624718706	0.00235252515071227	6684	774.869550622028	201612.111028958	0.00791900561347233	0.0391715585240263	3753.68342309994	3610.75	4510.5161103409	4370.09985351562	0	0	0	0	0	0	0	0	0	0.001	0.075	0.651	0.251	0.015	0.003	0.002	0.001	0.001	0	0	0	0	0	0	0	0	0
GAL3.01 GAL80.36 GAL4.WT 170823 Plate_004	170822-Plate_004.E1	-190.399993896484	-58.7999992370605	1.39999997615814	44.7999992370605	91	183.399993896484	71965.6015625	262.957923761645	8505576.6395852	0.0151333533113575	0.061948320882845	0.417736991121894	6674	14285.2394892626	365608805.405386	0.00743843743963699	0.0660317457358349	4298.58772849865	4165.25	4696.66596657007	4517.7998046875	0	0	0	0	0	0	0	0	0	0.001	0.074	0.622	0.27	0.017	0.003	0.002	0.001	0.001	0	0	0	0	0	0	0	0	0
GAL3.01 GAL80.36 GAL4.WT 170823 Plate_005	170822-Plate_005.E1	-264.600006103516	-65.7999954223633	-2.79999995231628	43.3999977111816	95.1999969482422	193.199996948242	87043.6015625	242.968043411096	9327248.43469743	0.0134031736250193	0.0466518731039301	0.268369510879504	6491	14614.6801673626	491679170.456653	0.00756938603868797	0.0722986298011331	4673.08234478509	4573.5	4839.74168466284	4643.7998046875	0	0	0	0	0	0	0	0	0	0.001	0.094	0.583	0.289	0.02	0.003	0.002	0.001	0.001	0	0	0	0	0	0	0	0	0
GAL3.01 GAL80.37 GAL4.WT 170823 Plate_006	170822-Plate_006.A1	-235.199996948242	-53.2000007629395	4.19999980926514	46.2000007629395	93.7999954223633	169.399993896484	31267.599609375	61.2096698299392	213442.574712481	0.00293944738389183	0.0154783169539647	0.0126879341278617	6804	3549.76995849609	61937813.4365443	0.00772605875619992	0.0391575407060182	4212.44613462669	4116.5	4626.75465501609	4508	0	0	0	0	0	0	0	0	0	0.001	0.063	0.619	0.303	0.011	0.001	0.001	0	0	0	0	0	0	0	0	0	0	0
GAL3.01 GAL80.37 GAL4.WT 170823 Plate_007	170822-Plate_007.A1	-176.399993896484	-47.5999984741211	9.80000019073486	50.3999977111816	96.5999984741211	179.199996948242	54119.80078125	73.2618442389006	621974.379063068	0.00354243542435424	0.0171590184485654	0.0182650094088899	6775	5015.96670277913	156174899.914206	0.00723965101169482	0.0615570827623811	4237.33549815498	4145.5	4520.20730146232	4386.19970703125	0	0	0	0	0	0	0	0	0	0.001	0.052	0.608	0.316	0.021	0.002	0	0	0	0	0	0	0	0	0	0	0	0
GAL3.01 GAL80.38 GAL4.WT 170823 Plate_006	170822-Plate_006.E1	-186.199996948242	-58.7999992370605	4.19999980926514	51.7999992370605	100.799995422363	186.199996948242	10728.2001953125	60.0767836915494	33867.6371140259	0.00259304453935326	0.0121734994899644	0.00119751229404248	6556	1820.65881168141	8315889.6898768	0.0067960829103009	0.136105931885108	4886.78744661379	4837.5	4912.57194153167	4712.39990234375	0	0	0	0	0	0	0	0	0	0.001	0.073	0.574	0.328	0.021	0.001	0	0	0	0	0	0	0	0	0	0	0	0
GAL3.01 GAL80.38 GAL4.WT 170823 Plate_007	170822-Plate_007.E1	-205.800003051758	-54.5999984741211	9.80000019073486	57.3999977111816	110.599998474121	200.199996948242	1653.40002441406	63.9416693947956	7384.64582620909	0.00259581615513819	0.0133069863866331	0.000379560876734445	6549	738.952934713925	155945.986548848	0.00620593912606896	0.220064879655602	4923.30569552603	4820	5008.89507574809	4786.60009765625	0	0	0	0	0	0	0	0	0	0	0.066	0.548	0.353	0.03	0.002	0	0	0	0	0	0	0	0	0	0	0	0
GAL3.01 GAL80.39 GAL4.WT 170823 Plate_008	170822-Plate_008.A1	-187.599990844727	-57.3999977111816	4.19999980926514	50.3999977111816	99.4000015258789	183.399993896484	4753	56.6652020973267	11516.0475282166	0.00344989807119335	0.0119255776873612	0.000429802493507139	6377	955.245448719371	1024523.25605894	0.00707257072570726	0.110309597956555	4783.4495844441	4674.5	4895.59486855993	4706.7998046875	0	0	0	0	0	0	0	0	0	0.001	0.075	0.586	0.315	0.021	0.002	0.001	0	0	0	0	0	0	0	0	0	0	0
GAL3.01 GAL80.39 GAL4.WT 170823 Plate_009	170822-Plate_009.A1	-686	-113.400001525879	-2.79999995231628	46.2000007629395	95.1999969482422	180.599990844727	2228.80004882812	39.6705204533607	15238.0309945282	0.00420483556089503	0.0053455755187973	0.00262649032096687	6659	783.499991280692	219661.734551234	0.00723456286937029	0.0905558056170545	4389.15445262051	4239	4897.23376419015	4687.19970703125	0	0	0	0.001	0.002	0.003	0.007	0.007	0.008	0.011	0.072	0.565	0.302	0.018	0.002	0.001	0	0	0	0	0	0	0	0	0	0	0
GAL3.01 GAL80.40 GAL4.WT 170823 Plate_008	170822-Plate_008.E1	-141.399993896484	164.98999786377	13002.1494140625	23205.7001953125	35700.3486328125	61044.4806640625	134103.203125	25963.9914470304	354886224.407549	0.925850537947078	7.06590528445247	37.3856041304192	6878	28033.6661390851	325533358.533938	0.00645338908552202	0.0614366867596065	4238.55103227683	4109.25	4784.47325527838	4599	0	0	0	0	0	0	0	0	0	0	0.004	0.027	0.025	0.017	0.014	0.009	0.007	0.003	0.004	0.003	0.003	0.002	0.002	0.003	0.005	0.005	0.008
GAL3.01 GAL80.40 GAL4.WT 170823 Plate_009	170822-Plate_009.E1	-134.399993896484	159.599990844727	14613.2001953125	26476.798828125	40527.19921875	65537.6375	168613.203125	28753.7689534868	411584232.617991	0.923099895475586	6.53459564880137	16.6047662997226	6697	31139.1921518129	371868807.875149	0.00728574785626111	0.0199464564557619	4710.53912199492	4574	5096.50811099536	4874.7998046875	0	0	0	0	0	0	0	0	0	0	0.006	0.028	0.024	0.018	0.013	0.012	0.007	0.004	0.003	0.003	0.003	0.002	0.003	0.003	0.003	0.004	0.005
GAL3.01 GAL80.41 GAL4.WT 170823 Plate_010	170822-Plate_010.A1	-904.399963378906	-142.940002441406	4.19999980926514	56	119	322.280000305172	15026.2001953125	79.6242760315757	102549.305833381	0.0412979351032448	0.0124565239721607	0.0122762328995827	6780	949.584985678537	1248664.73511684	0.00652994488041524	0.161957894730973	4150.65368731563	4033.5	4770.42578812771	4610.89990234375	0	0	0.002	0.002	0.003	0.005	0.009	0.006	0.009	0.01	0.058	0.501	0.306	0.046	0.018	0.008	0.007	0.003	0.001	0.002	0.001	0.001	0	0	0	0	0
GAL3.01 GAL80.41 GAL4.WT 170823 Plate_011	170822-Plate_011.A1	-145.599990844727	-42	19.6000003814697	65.7999954223633	126	360.079986572265	15475.599609375	111.582277840667	110295.698302805	0.046208009388294	0.034259099160408	0.0302067355691345	6817	933.31554110088	1544670.49799609	0.00658969463709498	0.10798659254581	4067.00359395629	3912.5	4778.11428127034	4590.60009765625	0	0	0	0	0	0	0	0	0	0	0.046	0.52	0.337	0.05	0.019	0.01	0.008	0.004	0.002	0.002	0.001	0	0	0	0	0	0
GAL3.01 GAL80.42 GAL4.WT 170823 Plate_010	170822-Plate_010.E1	-189	-51.9399993896484	15.3999996185303	68.5999984741211	135.800003051758	368.199981689453	5369	115.858475857125	74151.6222014719	0.0478199718706048	0.0238635459048652	0.00284305437602734	6399	957.380375282437	652160.415486736	0.00558336542164035	0.376573132752992	4954.44553836537	4836	5038.78434916283	4809	0	0	0	0	0	0	0	0	0	0.001	0.061	0.489	0.337	0.065	0.019	0.011	0.005	0.003	0.002	0.002	0.001	0.001	0.001	0.001	0	0	0
GAL3.01 GAL80.42 GAL4.WT 170823 Plate_011	170822-Plate_011.E1	-166.599990844727	-43.3999977111816	21	68.5999984741211	130.199996948242	345.309989929199	11568.2001953125	113.271150837624	85894.7332644202	0.0445081472540736	0.0295427595133169	0.00590361570016734	6628	953.53761193227	1047918.60958102	0.00599041894008715	0.221842424123794	4262.39333132167	4110.5	4831.23600825216	4647.30004882812	0	0	0	0	0	0	0	0	0	0	0.046	0.505	0.35	0.053	0.017	0.011	0.006	0.004	0.002	0.002	0.002	0.001	0.001	0	0	0	0
GAL3.01 GAL80.43 GAL4.WT 170823 Plate_013	170822-Plate_013.A1	-200.199996948242	-60.2000007629395	-4.19999980926514	36.3999977111816	79.7999954223633	174.789998626708	51930.19921875	230.97775677194	4015194.55273172	0.0206662553979025	0.0728339009946929	0.900651324113708	6484	9346.54611160506	110021623.251963	0.00734775054862088	0.0946651053485832	4006.05174275139	3862.5	4514.94400161847	4354	0	0	0	0	0	0	0	0	0	0.002	0.082	0.663	0.221	0.012	0.002	0.001	0.001	0	0	0.001	0	0.001	0.001	0	0	0	0.001
GAL3.01 GAL80.43 GAL4.WT 170823 Plate_014	170822-Plate_014.A1	-204.399993896484	-64.4000015258789	0	44.7999992370605	94.149995803833	195.509996795654	55846	366.049342732261	7155655.03269194	0.0256648113790971	0.0797610440096188	0.323628525648324	6468	12484.6768307973	128621409.120241	0.00702189178025609	0.121638934122707	4536.17238713667	4464.75	4578.81464025041	4398.7998046875	0	0	0	0	0	0	0	0	0	0.001	0.081	0.598	0.28	0.014	0.002	0.002	0.001	0.001	0	0	0.001	0	0.001	0	0	0.001	0.001
GAL3.01 GAL80.44 GAL4.WT 170823 Plate_013	170822-Plate_013.E1	-198.800003051758	-57.3999977111816	2.79999995231628	49	106.400001525879	302.399993896484	6353.19970703125	86.4672062986933	45784.6440096921	0.0364527492724766	0.0229527487774807	0.00387693678605938	6529	879.805865632386	424595.967193517	0.00668568926917208	0.156250680227698	4259.67820493184	4111	4546.54806036649	4351.19970703125	0	0	0	0	0	0	0	0	0	0.001	0.07	0.573	0.276	0.042	0.014	0.008	0.005	0.004	0.003	0.001	0.001	0	0	0	0	0	0
GAL3.01 GAL80.44 GAL4.WT 170823 Plate_014	170822-Plate_014.E1	-284.199981689453	-58.7999992370605	8.39999961853027	58.7999992370605	117.599998474121	331.799987792969	4950.39990234375	97.7388940737657	54364.3837498014	0.0411042944785276	0.0215242438150472	0.00282952967500695	6520	904.870135293078	473057.907546891	0.00651787477779972	0.174783309517005	4576.65628834356	4514.5	4686.76445952807	4506.59985351562	0	0	0	0	0	0	0	0	0	0	0.073	0.526	0.31	0.049	0.015	0.01	0.006	0.004	0.003	0.001	0.001	0.001	0	0	0	0	0
GAL3.01 GAL80.45 GAL4.WT 170823 Plate_016	170822-Plate_016.A1	-177.800003051758	95.1999969482422	9686.60009765625	19794.599609375	32796.400390625	58258.2	137569.59375	23013.3156357851	339787665.545094	0.901528013582343	4.53527843124912	9.3299267110313	6479	25514.698271796	313355638.99123	0.00537742028461166	0.276498622709481	5144.357771261	5141.5	5062.37096175052	4912.60009765625	0	0	0	0	0	0	0	0	0	0	0.007	0.038	0.031	0.021	0.013	0.011	0.007	0.007	0.006	0.004	0.002	0.003	0.005	0.004	0.005	0.008	0.011
GAL3.01 GAL80.46 GAL4.WT 170823 Plate_015	170822-Plate_015.E1	-240.800003051758	33.3199989318848	6199.19970703125	15418.2001953125	26983.599609375	49700.28046875	121408	18539.3366716364	266932778.265724	0.857318762505772	3.69297097339857	7.68478673249497	6497	21610.1955398642	245259094.084861	0.00822700538928475	0.0061582902778291	5070.54109589041	5058	5094.08577039313	4932.19970703125	0	0	0	0	0	0	0	0	0	0	0.011	0.065	0.046	0.018	0.013	0.009	0.008	0.005	0.004	0.005	0.004	0.004	0.008	0.006	0.006	0.014	0.014
GAL3.01 GAL80.46 GAL4.WT 170823 Plate_016	170822-Plate_016.E1	-201.599990844727	29.3999996185303	6921.94995117188	17947.9990234375	30751.3491210938	53111.3779296875	169591.796875	20665.8020449512	306551809.839862	0.848860686472455	4.84513790681633	13.786971650367	6934	24329.294492161	272325227.731809	0.0110659924734918	1.24684693869614e-05	4509.74141909432	4447.75	4438.78754876057	4301.49975585938	0	0	0	0	0	0	0	0	0	0	0.01	0.073	0.047	0.021	0.014	0.011	0.005	0.006	0.005	0.004	0.004	0.003	0.002	0.004	0.004	0.006	0.01
GAL3.01 GAL80.47 GAL4.WT 170823 Plate_018	170822-Plate_018.A1	-263.199981689453	-67.1999969482422	-4.19999980926514	43.3999977111816	95.1999969482422	185.569999694823	8255.7998046875	55.1309668312791	30636.2345649669	0.00599078341013825	0.0108624304311251	0.00135287856565882	6510	1307.34869071765	2645064.62388448	0.00683027364466673	0.160870136471572	5082.57734254992	5062	4975.2072289064	4808.30004882812	0	0	0	0	0	0	0	0	0	0.001	0.093	0.586	0.294	0.019	0.003	0.001	0	0	0	0	0	0	0.001	0	0	0	0
GAL3.01 GAL80.47 GAL4.WT 170825 Plate_002	170824-Plate_002.A1	-190.399993896484	-60.2000007629395	-7	30.7999992370605	72.7999954223633	147	5621	41.0822051554106	18678.0355114046	0.00512279644417659	0.010099708243114	0.00107885778935453	6637	1281.53528011546	1351523.58722974	0.00889753871994656	0.0151749600205356	4115.80058761489	4083.5	4522.8953567006	4411.39990234375	0	0	0	0	0	0	0	0	0	0.001	0.086	0.692	0.209	0.008	0.001	0.001	0.001	0	0	0	0	0	0	0	0	0	0
GAL3.01 GAL80.48 GAL4.WT 170823 Plate_018	170822-Plate_018.E1	-208.599990844727	-54.5999984741211	5.59999990463257	46.2000007629395	93.7999954223633	177.800003051758	15202.599609375	60.0367694019035	48006.1285335587	0.00711111111111111	0.0165380290097785	0.00233923823494427	6750	1259.29997507731	4715387.43962055	0.00737741174596033	0.0576118572403242	4255.42518518519	4115	4828.37985769314	4689.30004882812	0	0	0	0	0	0	0	0	0	0.001	0.066	0.617	0.29	0.019	0.003	0.001	0.001	0	0.001	0	0.001	0	0	0	0	0	0
GAL3.01 GAL80.48 GAL4.WT 170825 Plate_002	170824-Plate_002.E1	-207.199996948242	-53.2000007629395	-2.79999995231628	33.5999984741211	71.4000015258789	141.399993896484	14911.3994140625	49.0940474394004	63696.4258224538	0.0079552150854449	0.0172205359190071	0.0193508261538187	6788	1623.87033363625	5158818.74776793	0.00976982256380468	0.00302468825187974	3577.778064231	3428.5	4425.59358825863	4293.7998046875	0	0	0	0	0	0	0	0	0	0	0.064	0.727	0.192	0.008	0.002	0.001	0.001	0.001	0	0	0	0	0	0	0	0	0
GAL3.01 GAL80.WT GAL4.01 170712 Plate_001	170711-Plate_001.A1	-238	-75.5999984741211	-16.7999992370605	25.1999988555908	71.4000015258789	141.399993896484	658	28.8798003667947	4571.82826770814	0.000317762948840165	0.00761396855000803	0.000438124750914049	9441	570.733317057292	6456.89479736363	0.00826446280991736	0.00670225801021573	3886.66476008897	3770	4132.47947438316	3977.39990234375	0	0	0	0	0	0	0	0	0	0.001	0.128	0.658	0.208	0.005	0	0	0	0	0	0	0	0	0	0	0	0	0
GAL3.01 GAL80.WT GAL4.01 170712 Plate_002	170711-Plate_002.A1	-208.599990844727	-71.4000015258789	-12.5999994277954	29.3999996185303	71.4000015258789	140	348.600006103516	30.5713833943289	4116.37758583339	0	0.00914350928441924	0.000477459500871007	9596	NA	NA	0.00822373551268302	0.00476278609671299	3699.41209879116	3575	4274.9884838567	4123	0	0	0	0	0	0	0	0	0	0.001	0.109	0.681	0.205	0.004	0	0	0	0	0	0	0	0	0	0	0	0	0
GAL3.01 GAL80.WT GAL4.02 170712 Plate_001	170711-Plate_001.A2	-278.600006103516	-74.1999969482422	-15.3999996185303	26.6000003814697	71.4000015258789	142.800003051758	501.199981689453	29.8053973543259	4490.71525640064	0.00021505376344086	0.0081116652147385	0.000453231201915315	9300	450.799987792969	5080.31876953132	0.00779220779220779	0.0144066461415169	3800.02747311828	3704.75	4169.55383883569	4027.09997558594	0	0	0	0	0	0	0	0	0	0.002	0.118	0.665	0.208	0.006	0	0	0	0	0	0	0	0	0	0	0	0	0
GAL3.01 GAL80.WT GAL4.02 170712 Plate_002	170711-Plate_002.A2	-249.199996948242	-65.7999954223633	-11.1999998092651	26.6000003814697	68.5999984741211	137.199996948242	434	29.9764447927035	3913.99490568488	0.00010250102501025	0.0100112641533217	0.000732261788891759	9756	434	NA	0.00849385712118914	0.00291001106777344	3379.37228372284	3226	4231.09998846113	4071.19995117188	0	0	0	0	0	0	0	0	0	0.001	0.102	0.696	0.197	0.004	0	0	0	0	0	0	0	0	0	0	0	0	0
GAL3.01 GAL80.WT GAL4.03 170712 Plate_001	170711-Plate_001.A3	-183.399993896484	-75.5999984741211	-16.7999992370605	23.7999992370605	70	141.399993896484	536.200012207031	27.5511044248622	4533.2051433811	0.000429092469427162	0.00750860303791153	0.000469575809765967	9322	459.550003051758	4121.71767781582	0.00863227236927196	0.00412773410908873	3777.18713795323	3678	4130.59254559998	3978.09997558594	0	0	0	0	0	0	0	0	0	0.002	0.13	0.66	0.203	0.005	0.001	0	0	0	0	0	0	0	0	0	0	0	0
GAL3.01 GAL80.WT GAL4.03 170712 Plate_002	170711-Plate_002.A3	-205.800003051758	-72.7999954223633	-15.3999996185303	26.6000003814697	71.4000015258789	145.599990844727	380.799987792969	29.9434225082751	4399.15049212019	0	0.00780287446079049	0.000402226039703935	9442	NA	NA	0.00870289810071038	0.00305643771518993	3985.84717220928	3857.75	4375.24338993524	4207	0	0	0	0	0	0	0	0	0	0.002	0.115	0.667	0.211	0.005	0	0	0	0	0	0	0	0	0	0	0	0	0
GAL3.01 GAL80.WT GAL4.04 170712 Plate_001	170711-Plate_001.A4	-268.799987792969	-68.5999984741211	-15.3999996185303	23.7999992370605	65.7999954223633	135.800003051758	567	27.2491615624154	4050.76072163636	0.000413821642871922	0.00898576586505215	0.000685988533602212	9666	500.149993896484	3196.59729899094	0.00825527861565328	0.00581661074935624	3364.81357334989	3234	4092.09709350914	3939.59985351562	0	0	0	0	0	0	0	0	0	0.002	0.11	0.696	0.187	0.004	0	0	0	0	0	0	0	0	0	0	0	0	0
GAL3.01 GAL80.WT GAL4.04 170712 Plate_002	170711-Plate_002.A4	-233.800003051758	-68.5999984741211	-11.1999998092651	28	70	140	338.799987792969	31.0913670717878	4121.62984385515	0	0.00923676613613685	0.000512285510368526	9557	NA	NA	0.00804082263800835	0.00709568560596741	3593.90797321335	3468	4250.31657383005	4067	0	0	0	0	0	0	0	0	0	0.001	0.106	0.679	0.208	0.005	0	0	0	0	0	0	0	0	0	0	0	0	0
GAL3.01 GAL80.WT GAL4.05 170712 Plate_001	170711-Plate_001.A5	-212.800003051758	-75.5999984741211	-15.3999996185303	26.6000003814697	70	141.399993896484	401.799987792969	28.7182420477923	4416.22835204513	0.000107688994184794	0.00819767421556683	0.000484592414286274	9286	401.799987792969	NA	0.00777414075286416	0.0155141837906658	3649.09611242731	3546.5	4137.62454545043	3999.80004882812	0	0	0	0	0	0	0	0	0	0.002	0.122	0.665	0.206	0.005	0	0	0	0	0	0	0	0	0	0	0	0	0
GAL3.01 GAL80.WT GAL4.05 170712 Plate_002	170711-Plate_002.A5	-334.600006103516	-71.4000015258789	-14	28	71.4000015258789	141.399993896484	442.399993896484	30.5747712255087	4326.96899625989	0.000104942806170637	0.00854636166246357	0.000448111257632644	9529	442.399993896484	NA	0.00896015953622959	0.00160741839782408	3799.44175674258	3676	4296.47636537355	4113.19970703125	0	0	0	0	0	0	0	0	0	0.001	0.108	0.676	0.208	0.006	0	0	0	0	0	0	0	0	0	0	0	0	0
GAL3.01 GAL80.WT GAL4.06 170712 Plate_001	170711-Plate_001.A6	-229.599990844727	-78.4000015258789	-18.1999988555908	25.1999988555908	69.6499996185303	140	392	27.1527503777348	4467.13293055291	0.000107874865156419	0.00770984014632516	0.000493802137857889	9270	392	NA	0.00813764206915195	0.0095047285043961	3690.25819848975	3571.5	4163.07073400471	4008.89990234375	0	0	0	0	0	0	0	0	0	0.002	0.129	0.665	0.199	0.005	0	0	0	0	0	0	0	0	0	0	0	0	0
GAL3.01 GAL80.WT GAL4.06 170712 Plate_002	170711-Plate_002.A6	-201.599990844727	-74.5499973297119	-15.3999996185303	25.1999988555908	71.4000015258789	138.949993133545	882	28.6547383706838	4413.37697919342	0.00010530749789385	0.00741908987214033	0.000427943159134384	9496	882	NA	0.00865800865800866	0.00333574211067589	3992.80054759899	3869.75	4316.6435435937	4148.19970703125	0	0	0	0	0	0	0	0	0	0.001	0.119	0.665	0.208	0.005	0	0	0	0	0	0	0	0	0	0	0	0	0
GAL3.01 GAL80.WT GAL4.07 170712 Plate_001	170711-Plate_001.A7	-238	-75.5999984741211	-15.3999996185303	28	72.7999954223633	151.199996948242	3724	35.5401782521065	13742.4785555345	0.00420213339079841	0.010201579945152	0.00114655841775185	9281	1188.06151717748	814304.836726081	0.00862023269621189	0.00411183471457299	3665.60990195022	3560	4162.56407028904	3998.39990234375	0	0	0	0	0	0	0	0	0	0.002	0.123	0.651	0.209	0.011	0.002	0.001	0	0	0	0	0	0	0	0	0	0	0
GAL3.01 GAL80.WT GAL4.07 170712 Plate_002	170711-Plate_002.A7	-233.800003051758	-63	-9.80000019073486	29.3999996185303	72.7999954223633	144.199996948242	8614.2001953125	37.2927093901879	16831.168831097	0.00317850917666359	0.0127152696147438	0.0018965676538335	9753	1323.9483898532	2436096.68202568	0.00787518573551263	0.00718723026443358	3394.18430226597	3192	4214.04542980665	4029.19995117188	0	0	0	0	0	0	0	0	0	0.001	0.093	0.688	0.208	0.007	0.001	0.001	0	0.001	0	0	0	0	0	0	0	0	0
GAL3.01 GAL80.WT GAL4.08 170712 Plate_001	170711-Plate_001.A8	-175	-64.4000015258789	-8.39999961853027	32.2000007629395	72.7999954223633	155.399993896484	7431.19970703125	46.4288824126708	33697.3265330254	0.00782714143975306	0.0214169646096512	0.0232880894902156	9071	1469.03377264318	1736457.69201806	0.00860843468646343	0.00325028580020459	2867.64970786021	2771.5	3706.13685503112	3551.80004882812	0	0	0	0	0	0	0	0	0	0	0.089	0.687	0.204	0.012	0.002	0.001	0.001	0.001	0.001	0.001	0.001	0	0	0	0	0	0
GAL3.01 GAL80.WT GAL4.08 170712 Plate_002	170711-Plate_002.A8	-201.599990844727	-72.7999954223633	-12.5999994277954	30.7999992370605	78.4000015258789	158.199996948242	9531.2001953125	42.8167534468576	43282.717616499	0.00514855733133112	0.0109106695089092	0.00201003021355791	9323	1619.56662050883	5053743.31530229	0.00740507326295888	0.0212008747793631	3903.21382602167	3788	4404.11986448375	4240.60009765625	0	0	0	0	0	0	0	0	0	0.002	0.113	0.637	0.233	0.01	0.002	0.001	0.001	0.001	0	0	0	0	0	0	0	0	0
GAL3.01 GAL80.WT GAL4.09 170712 Plate_001	170711-Plate_001.A9	-190.399993896484	-72.7999954223633	-14	29.3999996185303	77	155.399993896484	10046.3994140625	40.9764724389535	28184.7151553032	0.00629408572978839	0.0125568146872814	0.00238087863589364	9215	1316.86893962992	2108583.81155646	0.00783775048480931	0.0129926605288483	3398.765762344	3310.5	3873.47875965965	3718.39990234375	0	0	0	0	0	0	0	0	0	0.001	0.113	0.648	0.22	0.012	0.002	0.001	0.001	0	0	0.001	0	0	0	0	0	0	0
GAL3.01 GAL80.WT GAL4.09 170712 Plate_002	170711-Plate_002.A9	-235.199996948242	-77	-14	29.3999996185303	74.1999969482422	156.800003051758	33506.19921875	44.3746885080936	194127.900286577	0.0042863266180883	0.0120953610821231	0.00930974392252063	9332	2888.09494400024	36943201.3411696	0.00745072904983176	0.0219830842017407	3691.97631804544	3585.5	4230.18963748623	4054.39990234375	0	0	0	0	0	0	0	0	0	0.002	0.119	0.649	0.216	0.01	0.002	0.001	0	0	0	0	0	0	0	0	0	0	0
GAL3.01 GAL80.WT GAL4.10 170712 Plate_001	170711-Plate_001.A10	-211.399993896484	-70	-12.5999994277954	29.3999996185303	75.5999984741211	156.800003051758	4043.19995117188	39.2030915717536	14222.3813093189	0.00530093870789619	0.0122885678582748	0.00159169737958952	9055	1059.79998397827	752298.444317239	0.00767096458299331	0.0175750748589342	3314.09077857537	3250.5	3789.77581539733	3626	0	0	0	0	0	0	0	0	0	0.002	0.11	0.652	0.221	0.01	0.002	0.001	0.001	0.001	0	0	0.001	0	0	0	0	0	0
GAL3.01 GAL80.WT GAL4.10 170712 Plate_002	170711-Plate_002.A10	-187.599990844727	-70	-12.5999994277954	30.7999992370605	78.4000015258789	156.800003051758	4999.39990234375	38.7495580000564	12781.48211621	0.00355220667384284	0.0107031093545269	0.00107904871041124	9290	1088.01210160689	1186973.66905064	0.00787704500879739	0.00980084470103959	3858.68449946179	3761.75	4367.37693007749	4204.19970703125	0	0	0	0	0	0	0	0	0	0.001	0.107	0.648	0.23	0.01	0.001	0.001	0	0	0	0	0	0	0	0	0	0	0
GAL3.01 GAL80.WT GAL4.11 170712 Plate_001	170711-Plate_001.A11	-236.599990844727	-70	-14	28	72.7999954223633	145.389991760254	953.399963378906	31.6713127894206	4559.24745706317	0.000448229493500672	0.00934794112952014	0.000572383459544708	8924	560.699981689453	69755.7400927736	0.0078740157480315	0.0153163023293648	3460.30703720305	3450.5	3813.10983883709	3668	0	0	0	0	0	0	0	0	0	0.002	0.111	0.665	0.214	0.007	0	0	0	0	0	0	0	0	0	0	0	0	0
GAL3.01 GAL80.WT GAL4.11 170712 Plate_002	170711-Plate_002.A11	-275.799987792969	-71.4000015258789	-14	28	72.7999954223633	148.399993896484	432.600006103516	31.4379589316955	4501.03805090806	0.000107169649555246	0.00826365204201359	0.000452443320833914	9331	432.600006103516	NA	0.00763665594855305	0.0170581551142692	3835.58016289787	3722	4314.54080837627	4141.19970703125	0	0	0	0	0	0	0	0	0	0.001	0.115	0.658	0.218	0.007	0	0	0	0	0	0	0	0	0	0	0	0	0
GAL3.01 GAL80.WT GAL4.12 170712 Plate_001	170711-Plate_001.A12	-198.800003051758	-72.7999954223633	-15.3999996185303	26.6000003814697	71.4000015258789	145.809992218017	746.200012207031	30.6390889669833	4588.80477177487	0.000336398295581969	0.00928209490012342	0.000578723667739728	8918	544.133331298828	30980.4179960126	0.00977583010281476	0.000647600042383067	3344.93787844808	3271	3787.52567942984	3640	0	0	0	0	0	0	0	0	0	0.002	0.116	0.662	0.213	0.007	0	0	0	0	0	0	0	0	0	0	0	0	0
GAL3.01 GAL80.WT GAL4.12 170712 Plate_002	170711-Plate_002.A12	-214.199996948242	-72.7999954223633	-14	29.3999996185303	75.5999984741211	149.800003051758	2027.19995117188	34.2535823222533	6612.55956707201	0.00224598930481283	0.00899496254974313	0.000539112205374022	9350	843.599994477772	209094.282478882	0.00811326757874642	0.00759275536454418	3909.76770053476	3831.5	4350.73904593238	4198.60009765625	0	0	0	0	0	0	0	0	0	0.002	0.116	0.646	0.226	0.008	0.001	0	0	0	0	0	0	0	0	0	0	0	0
GAL3.01 GAL80.WT GAL4.13 170712 Plate_001	170711-Plate_001.B1	-200.199996948242	-75.5999984741211	-15.3999996185303	25.1999988555908	68.5999984741211	140	585.200012207031	28.1079593443667	4334.09271776156	0.000324009072254023	0.00783554781477961	0.000452192190191094	9259	550.199991861979	1060.36092285191	0.00942928039702233	0.000978635740322642	3707.85565395831	3639.5	4118.35689640179	3953.59985351562	0	0	0	0	0	0	0	0	0	0.001	0.122	0.676	0.196	0.005	0	0	0	0	0	0	0	0	0	0	0	0	0
GAL3.01 GAL80.WT GAL4.13 170712 Plate_002	170711-Plate_002.B1	-217	-72.7999954223633	-15.3999996185303	25.1999988555908	71.4000015258789	147	414.399993896484	30.1529905936732	4406.2634936294	0.000108766586904503	0.0080723681783862	0.000420273852413398	9194	414.399993896484	NA	0.00766694146743611	0.0185284076098314	3840.08837285186	3779	4343.73609881497	4230.7998046875	0	0	0	0	0	0	0	0	0	0.001	0.115	0.67	0.208	0.006	0	0	0	0	0	0	0	0	0	0	0	0	0
GAL3.01 GAL80.WT GAL4.14 170712 Plate_001	170711-Plate_001.B2	-240.800003051758	-67.1999969482422	-12.5999994277954	23.7999992370605	63	124.599998474121	852.599975585938	26.381865497446	3651.63040474111	0.000315192267283043	0.0107119488781791	0.00237386483022431	9518	608.066640218099	47113.1732080079	0.00860843468646343	0.00325028580020459	3028.49663794915	2894.25	3791.51838212435	3649.09997558594	0	0	0	0	0	0	0	0	0	0.001	0.104	0.72	0.172	0.003	0	0	0	0	0	0	0	0	0	0	0	0	0
GAL3.01 GAL80.WT GAL4.14 170712 Plate_002	170711-Plate_002.B2	-197.399993896484	-74.1999969482422	-16.7999992370605	26.6000003814697	71.4000015258789	145.599990844727	2361.80004882812	29.9793253032185	5120.8702795417	0.000320034136974611	0.0083379380174978	0.000544299960364237	9374	1156.8666788737	1089229.5588558	0.00773237831678333	0.0159817796998141	3709.25789417538	3612	4246.48458357694	4088.69995117188	0	0	0	0	0	0	0	0	0	0.002	0.12	0.659	0.213	0.006	0	0	0	0	0	0	0	0	0	0	0	0	0
GAL3.01 GAL80.WT GAL4.15 170712 Plate_001	170711-Plate_001.B3	-204.399993896484	-79.7999954223633	-19.6000003814697	21	64.4000015258789	131.599990844727	373.799987792969	23.8074740189487	4195.55803690197	0	0.00712422638822536	0.000515213344792673	9178	NA	NA	0.00892282364902885	0.00375239662690185	3474.45293092177	3407	3905.11902282409	3752	0	0	0	0	0	0	0	0	0	0.002	0.134	0.678	0.182	0.005	0	0	0	0	0	0	0	0	0	0	0	0	0
GAL3.01 GAL80.WT GAL4.15 170712 Plate_002	170711-Plate_002.B3	-203	-70	-12.5999994277954	28	70	137.199996948242	459.199981689453	29.9228381267871	4011.75353388404	0.000104668201800293	0.00970106890825981	0.000628711867307959	9554	459.199981689453	NA	0.00794640074789654	0.00858652238714763	3400.42594724723	3241	4137.50532899393	3961.29992675781	0	0	0	0	0	0	0	0	0	0.002	0.107	0.685	0.202	0.004	0	0	0	0	0	0	0	0	0	0	0	0	0
GAL3.01 GAL80.WT GAL4.16 170712 Plate_001	170711-Plate_001.B4	-259	-67.1999969482422	-12.5999994277954	25.1999988555908	67.1999969482422	135.800003051758	13598.2001953125	35.5213158499903	37179.8480495541	0.00416711187092638	0.0127727111955863	0.00497666915897485	9359	1593.66665805914	5676161.3231011	0.00967025998731769	0.000449424340960181	3070.22299390961	2932.5	3842.22671099562	3708.59985351562	0	0	0	0	0	0	0	0	0	0.001	0.103	0.696	0.19	0.006	0.001	0.001	0	0.001	0	0	0	0	0	0	0	0	0
GAL3.01 GAL80.WT GAL4.16 170712 Plate_002	170711-Plate_002.B4	-217	-71.4000015258789	-12.5999994277954	30.7999992370605	74.1999969482422	150.01000213623	12625.2001953125	39.122321732427	38006.4663185097	0.00407812835372397	0.0108470568852955	0.00238951254203184	9318	1581.44734352513	5973558.71084255	0.00784096309203231	0.0111640828155308	3694.30392788152	3587.75	4219.26111927184	4072.59985351562	0	0	0	0	0	0	0	0	0	0.001	0.112	0.657	0.217	0.009	0.002	0	0	0	0	0	0	0	0	0	0	0	0
GAL3.01 GAL80.WT GAL4.17 170712 Plate_001	170711-Plate_001.B5	-200.199996948242	-71.4000015258789	-15.3999996185303	26.6000003814697	71.4000015258789	147	4541.60009765625	35.1219285708067	14476.1580812881	0.0052750565184627	0.0101782605748342	0.00127232652200976	9289	1074.05713139748	835340.138475154	0.00776524440085009	0.0156136906930537	3535.82624609753	3463.5	3987.1088980072	3852.80004882812	0	0	0	0	0	0	0	0	0	0.001	0.12	0.662	0.205	0.007	0.002	0.001	0	0	0	0	0	0	0	0	0	0	0
GAL3.01 GAL80.WT GAL4.17 170712 Plate_002	170711-Plate_002.B5	-218.399993896484	-70	-11.1999998092651	30.7999992370605	74.1999969482422	149.800003051758	7095.19970703125	37.1734114830367	16133.9725675014	0.00369276218611521	0.0105539333248701	0.00122656092714961	9478	1150.27997785296	1970620.45041385	0.00754891388075797	0.0153915244115083	3678.26540409369	3556.75	4270.15103282715	4112.49975585938	0	0	0	0	0	0	0	0	0	0.001	0.106	0.664	0.217	0.008	0.002	0.001	0.001	0	0	0	0	0	0	0	0	0	0
GAL3.01 GAL80.WT GAL4.18 170712 Plate_001	170711-Plate_001.B6	-194.599990844727	-65.7999954223633	-11.1999998092651	25.1999988555908	65.7999954223633	140	8510.599609375	34.352105349091	20390.918747727	0.00469140950792327	0.0154278705802367	0.163255917123108	9592	1227.05331217448	2119522.71853587	0.00946470131885182	0.000531267486167941	3146.61540867389	3010.5	3893.53085286424	3756.19995117188	0	0	0	0	0	0	0	0	0	0.001	0.101	0.708	0.178	0.007	0.001	0.001	0	0.001	0	0	0	0	0	0	0	0	0
GAL3.01 GAL80.WT GAL4.18 170712 Plate_002	170711-Plate_002.B6	-197.399993896484	-68.5999984741211	-11.1999998092651	30.7999992370605	75.5999984741211	150.080001831053	9872.7998046875	37.9479065475113	22127.9041532947	0.00254318109568719	0.0104513753530106	0.00137450338525961	9437	1527.45830663045	4894600.43966776	0.00789595912679981	0.00888925217838943	3789.21738900074	3655.5	4285.27011652004	4130	0	0	0	0	0	0	0	0	0	0.001	0.105	0.66	0.223	0.008	0.001	0	0.001	0	0	0	0	0	0	0	0	0	0
GAL3.01 GAL80.WT GAL4.19 170712 Plate_001	170711-Plate_001.B7	-189	-70	-14	25.1999988555908	67.1999969482422	141.399993896484	5755.39990234375	33.6584373212054	17628.8515838084	0.00474333298197533	0.0117328966301523	0.00269303745969386	9487	1187.29331665039	1536479.76105642	0.00861931364724661	0.00344606597162034	3224.67982502372	3094	3865.26534768795	3712.80004882812	0	0	0	0	0	0	0	0	0	0.001	0.108	0.691	0.187	0.008	0.002	0.001	0.001	0	0	0	0	0	0	0	0	0	0
GAL3.01 GAL80.WT GAL4.19 170712 Plate_002	170711-Plate_002.B7	-252	-65.7999954223633	-9.80000019073486	29.3999996185303	71.4000015258789	144.199996948242	2105.59985351562	35.3256717184555	7433.87717252775	0.00320645428216798	0.0119574999930271	0.00140859624494577	9668	912.619332590411	257201.728516464	0.00860394856195659	0.00221170151707362	3317.92640670252	3159.5	4146.53550930441	3970.39990234375	0	0	0	0	0	0	0	0	0	0.001	0.095	0.688	0.204	0.008	0.001	0.001	0	0	0.001	0	0	0	0	0	0	0	0
GAL3.01 GAL80.WT GAL4.20 170712 Plate_001	170711-Plate_001.B8	-190.399993896484	-75.5999984741211	-18.1999988555908	23.7999992370605	67.1999969482422	142.800003051758	12623.7998046875	31.177125707402	27152.1326608653	0.00323380403147569	0.00903696156583353	0.00155419002300808	9277	1451.42664489746	5196630.41561398	0.00826791381326207	0.00810777565978338	3544.50625202113	3495.5	3913.54094674087	3806.59985351562	0	0	0	0	0	0	0	0	0	0.002	0.128	0.672	0.189	0.007	0.001	0.001	0.001	0	0	0	0	0	0	0	0	0	0
GAL3.01 GAL80.WT GAL4.20 170712 Plate_002	170711-Plate_002.B8	-177.800003051758	-65.7999954223633	-11.1999998092651	29.3999996185303	71.4000015258789	145.599990844727	2809.80004882812	34.7299155654455	6857.27734534014	0.00196748472610542	0.0110151997139498	0.000804075223067551	9657	980.368408203125	504848.278967129	0.00818305803909683	0.00470865694714961	3468.41550170861	3277.5	4208.39760780868	4048.80004882812	0	0	0	0	0	0	0	0	0	0.001	0.097	0.685	0.209	0.007	0.001	0	0	0	0	0	0	0	0	0	0	0	0
GAL3.01 GAL80.WT GAL4.21 170712 Plate_001	170711-Plate_001.B9	-200.199996948242	-70	-16.7999992370605	25.1999988555908	70	147	3963.39990234375	32.385098534114	9294.51716483771	0.00387596899224806	0.00961692478197037	0.00153235464824683	9288	844.9388800727	590006.397591635	0.00810912790544628	0.00942345882083018	3561.64077304048	3464	3969.63617174673	3809.39990234375	0	0	0	0	0	0	0	0	0	0.001	0.116	0.672	0.199	0.009	0.002	0.001	0	0	0	0	0	0	0	0	0	0	0
GAL3.01 GAL80.WT GAL4.21 170712 Plate_002	170711-Plate_002.B9	-254.800003051758	-67.1999969482422	-11.1999998092651	30.7999992370605	74.1999969482422	147	8248.7998046875	38.1426384687055	17091.2084781222	0.00298969072164948	0.0117046659676772	0.00141039120134595	9700	1351.96547514817	2626553.12493438	0.00749737591842855	0.0142434394129493	3531.14567010309	3389	4237.69398765957	4086.59985351562	0	0	0	0	0	0	0	0	0	0.001	0.097	0.672	0.219	0.009	0.001	0.001	0	0	0	0	0	0	0	0	0	0	0
GAL3.01 GAL80.WT GAL4.22 170712 Plate_001	170711-Plate_001.B10	-201.599990844727	-71.4000015258789	-15.3999996185303	23.7999992370605	65.7999954223633	140	32856.59765625	50.6582243200268	365644.937658599	0.00527593120185713	0.0178205252400778	0.0562112137258633	9477	4496.01592346191	49661998.2440881	0.00865523321045039	0.00334364646402996	3206.3340719637	3118.5	3853.31076656807	3740.80004882812	0	0	0	0	0	0	0	0	0	0.001	0.109	0.697	0.182	0.006	0.002	0.001	0	0.001	0	0	0	0	0	0	0	0	0
GAL3.01 GAL80.WT GAL4.22 170712 Plate_002	170711-Plate_002.B10	-196	-68.5999984741211	-11.1999998092651	32.2000007629395	77	155.399993896484	65353.3984375	82.3007786249948	1502973.70817624	0.00548291859974694	0.0202903654672696	0.0643604320336311	9484	8695.53443028377	202530871.578166	0.00767459708365311	0.012185860875202	3853.59605651624	3720.5	4314.85351132602	4143.30004882812	0	0	0	0	0	0	0	0	0	0.002	0.106	0.65	0.227	0.009	0.001	0	0.001	0	0	0	0	0	0	0	0	0	0
GAL3.01 GAL80.WT GAL4.23 170712 Plate_001	170711-Plate_001.B11	-198.800003051758	-70	-14	25.1999988555908	65.7999954223633	135.800003051758	4067	31.2982819021709	10128.948843571	0.00328668363019508	0.0109518280859876	0.00196330994885727	9432	1111.05804443359	730648.083839992	0.00860959124557451	0.00370167279148936	3238.27427905004	3139.5	3906.11674731176	3760.39990234375	0	0	0	0	0	0	0	0	0	0.001	0.106	0.701	0.181	0.006	0.001	0.001	0.001	0.001	0	0	0	0	0	0	0	0	0
GAL3.01 GAL80.WT GAL4.23 170712 Plate_002	170711-Plate_002.B11	-211.399993896484	-67.1999969482422	-9.80000019073486	30.7999992370605	74.1999969482422	147	5773.60009765625	38.084162852627	14895.3119668695	0.0035354060517833	0.0119747997432724	0.00202486008775326	9617	1254.3999858183	1572887.99672867	0.0080426939266386	0.00570822150744077	3517.09488405948	3358	4270.02365343638	4111.7998046875	0	0	0	0	0	0	0	0	0	0.001	0.097	0.676	0.216	0.007	0.001	0.001	0.001	0	0	0	0	0	0	0	0	0	0
GAL3.01 GAL80.WT GAL4.24 170712 Plate_001	170711-Plate_001.B12	-201.599990844727	-70	-14	25.1999988555908	66.4999961853027	142.800003051758	6308.39990234375	33.3428506180698	14498.7528785595	0.00384176098016821	0.0140469613207785	0.0109507038126961	9631	1221.70808204445	1312808.85409119	0.00830487426265135	0.00457631342735998	3102.54490707092	2925	3935.07882153972	3784.19995117188	0	0	0	0	0	0	0	0	0	0.001	0.107	0.698	0.183	0.008	0.001	0.001	0	0	0	0	0	0	0	0	0	0	0
GAL3.01 GAL80.WT GAL4.24 170712 Plate_002	170711-Plate_002.B12	-197.399993896484	-67.1999969482422	-8.39999961853027	32.2000007629395	74.1999969482422	148.399993896484	4723.60009765625	36.8265721200352	9038.68829027675	0.0019691159705669	0.0124124485033058	0.00156211203369588	9649	1198.98947304174	1078266.89840204	0.00788737079612548	0.00710247025552768	3436.7384703078	3254	4243.84390959343	4072.59985351562	0	0	0	0	0	0	0	0	0	0.001	0.1	0.672	0.217	0.009	0	0	0.001	0	0	0	0	0	0	0	0	0	0
GAL3.01 GAL80.WT GAL4.25 170712 Plate_001	170711-Plate_001.C1	-194.599990844727	-64.4000015258789	-10.8499999046326	28	68.5999984741211	144.199996948242	5380.19970703125	35.6853587122086	14701.563409566	0.00331331538620832	0.0116288401500256	0.00150364651485039	9658	1294.47497844696	1659701.60904883	0.00879187509474003	0.0016006361449572	3363.23597018016	3276	3977.32933699465	3842.29992675781	0	0	0	0	0	0	0	0	0	0.001	0.098	0.696	0.194	0.008	0.001	0.001	0	0	0	0	0	0	0	0	0	0	0
GAL3.01 GAL80.WT GAL4.25 170712 Plate_002	170711-Plate_002.C1	-242.199996948242	-70	-9.80000019073486	33.5999984741211	78.4000015258789	156.800003051758	5294.7998046875	40.7553033192207	16422.9465126792	0.00377317809400604	0.0113651537832888	0.00154104745067975	9276	1263.91997070313	1651286.38332681	0.00779666302822392	0.0107819267261019	3788.49299266925	3683.5	4289.62482838304	4120.19970703125	0	0	0	0	0	0	0	0	0	0.002	0.103	0.647	0.234	0.011	0.001	0.001	0	0	0	0	0	0	0	0	0	0	0
GAL3.01 GAL80.WT GAL4.26 170712 Plate_001	170711-Plate_001.C2	-177.800003051758	-71.4000015258789	-14	26.6000003814697	70	141.399993896484	7274.39990234375	36.4766293394408	22107.4110365704	0.00616740088105727	0.0113385535400179	0.00212546060410835	9080	1201.44998005458	1571365.87222123	0.00792995208987279	0.0128665322262408	3502.19008810573	3416	4019.34180152658	3894.09997558594	0	0	0	0	0	0	0	0	0	0.001	0.106	0.685	0.196	0.007	0.002	0.001	0.001	0.001	0.001	0	0	0	0	0	0	0	0
GAL3.01 GAL80.WT GAL4.26 170712 Plate_002	170711-Plate_002.C2	-217	-71.4000015258789	-12.5999994277954	29.3999996185303	75.5999984741211	155.399993896484	7403.19970703125	39.7708206937797	25691.4777201021	0.00429420832415767	0.0108025112937361	0.0017266088524577	9082	1556.8717580942	2641930.85462385	0.0073004542504867	0.0311225536440275	3782.85586875138	3688.5	4290.43681132828	4130	0	0	0	0	0	0	0	0	0	0.002	0.111	0.653	0.222	0.008	0.001	0.001	0.001	0	0	0	0	0	0	0	0	0	0
GAL3.01 GAL80.WT GAL4.27 170712 Plate_001	170711-Plate_001.C3	-245	-71.4000015258789	-14	25.1999988555908	68.5999984741211	144.199996948242	9178.3994140625	33.8146906695454	21494.3592952343	0.00348284960422164	0.0104335347933971	0.00140578074447824	9475	1445.90299571644	3015742.8475162	0.00845834663262049	0.00436051073490895	3428.48469656992	3362	3951.38534477294	3831.80004882812	0	0	0	0	0	0	0	0	0	0.002	0.113	0.682	0.192	0.008	0.001	0.001	0	0	0	0	0	0	0	0	0	0	0
GAL3.01 GAL80.WT GAL4.27 170712 Plate_002	170711-Plate_002.C3	-242.199996948242	-61.5999984741211	-8.39999961853027	29.3999996185303	71.4000015258789	145.599990844727	4229.39990234375	38.0735575627119	11802.5122604994	0.00405996252342286	0.0135126192214349	0.00178971604814563	9606	1111.42048997145	770932.551370744	0.00825401546698394	0.00383738488285712	3296.63876743702	3109.75	4114.37300551139	3934.69995117188	0	0	0	0	0	0	0	0	0	0.001	0.091	0.693	0.202	0.009	0.001	0.001	0	0	0	0	0	0	0	0	0	0	0
GAL3.01 GAL80.WT GAL4.28 170712 Plate_001	170711-Plate_001.C4	-208.599990844727	-70	-15.3999996185303	26.6000003814697	70	143.290000915528	4202.7998046875	32.4524040362792	9428.20428137194	0.00345050679318525	0.00998950881340816	0.0011834593115722	9274	1002.48748588562	558813.409839292	0.00803673938002296	0.00992514366751551	3447.57607289196	3335.5	3959.82927892906	3796.80004882812	0	0	0	0	0	0	0	0	0	0.002	0.11	0.686	0.191	0.009	0.001	0.001	0	0	0	0	0	0	0	0	0	0	0
GAL3.01 GAL80.WT GAL4.28 170712 Plate_002	170711-Plate_002.C4	-231	-74.1999969482422	-14	28	71.4000015258789	148.399993896484	10162.599609375	33.9185428504843	17441.1438088402	0.00347295306251316	0.00960705863199146	0.00121499616751771	9502	982.418157404119	2912808.23068441	0.00768506900878294	0.0138297712692487	3705.65186276573	3557.25	4188.65465103564	3982.29992675781	0	0	0	0	0	0	0	0	0	0.001	0.116	0.665	0.207	0.007	0.002	0.001	0	0	0	0	0	0	0	0	0	0	0
GAL3.01 GAL80.WT GAL4.29 170712 Plate_001	170711-Plate_001.C5	-275.799987792969	-71.4000015258789	-14	26.6000003814697	70	145.87999267578	6139	35.1400447975189	17973.3683330975	0.00453710705412121	0.0106906505703166	0.00191040949535176	9257	1242.76664806548	1562791.57244034	0.00858825453950597	0.00422050769736038	3510.84292967484	3425	4040.57082807795	3904.59985351562	0	0	0	0	0	0	0	0	0	0.001	0.116	0.669	0.202	0.007	0.002	0.001	0	0	0	0	0	0	0	0	0	0	0
GAL3.01 GAL80.WT GAL4.29 170712 Plate_002	170711-Plate_002.C5	-288.399993896484	-71.4000015258789	-15.3999996185303	26.6000003814697	70	147	3844.39990234375	33.4936994448854	8834.7799556491	0.00383477593952011	0.00965422499908141	0.000794857567280229	9127	851.47999180385	475978.703662211	0.00808314087759815	0.00965487870891002	3651.94532705161	3539	4160.69470201469	3997	0	0	0	0	0	0	0	0	0	0.001	0.112	0.675	0.199	0.009	0.002	0.001	0	0	0	0	0	0	0	0	0	0	0
GAL3.01 GAL80.WT GAL4.30 170712 Plate_001	170711-Plate_001.C6	-205.800003051758	23.7999992370605	2272.89990234375	5856.19970703125	11131.3994140625	27063.959375	85514.796875	8389.63823617375	86634866.2441277	0.84393063583815	2.48223857822269	6.19937835700607	9515	9926.61108585039	87518610.7127558	0.00898681428770565	4.18233237614585e-05	3526.39679453495	3469	4015.32293563257	3906	0	0	0	0	0	0	0	0	0	0	0.01	0.081	0.05	0.015	0.008	0.008	0.009	0.01	0.016	0.019	0.022	0.031	0.031	0.04	0.042	0.051	0.054
GAL3.01 GAL80.WT GAL4.30 170712 Plate_002	170711-Plate_002.C6	-183.399993896484	23.7999992370605	3574.19995117188	8863.3994140625	16549.400390625	34744.359765625	75229	11761.2831253936	130036846.538976	0.851707829742512	3.38073106212297	8.27244954239842	9515	13796.3420952348	124747745.278846	0.0118251959877389	0	3651.16841828692	3543.5	4240.12011522462	4104.7998046875	0	0	0	0	0	0	0	0	0	0	0.012	0.076	0.047	0.013	0.005	0.005	0.005	0.006	0.009	0.01	0.012	0.013	0.02	0.022	0.029	0.033	0.038
GAL3.01 GAL80.WT GAL4.31 170712 Plate_001	170711-Plate_001.C7	-302.399993896484	-75.5999984741211	-18.1999988555908	23.7999992370605	68.5999984741211	141.399993896484	13980.3994140625	28.7863959626827	25390.8087844394	0.000323380403147569	0.0077824491620067	0.00127989530376165	9277	4943.39980061849	61251121.7600404	0.00861212321960914	0.00438417215438136	3767.16201358198	3696	4084.52218667734	3952.19995117188	0	0	0	0	0	0	0	0	0	0.002	0.125	0.669	0.199	0.005	0	0	0	0	0	0	0	0	0	0	0	0	0
GAL3.01 GAL80.WT GAL4.31 170712 Plate_002	170711-Plate_002.C7	-404.600006103516	-78.4000015258789	-14	25.1999988555908	70	142.800003051758	518	27.7184633497423	4958.24653959737	0.000211014982063727	0.00751179479989476	0.00070773207854811	9478	512.399993896484	62.7201367188245	0.00890745703925587	0.00175900973276333	3660.53576703946	3477.75	4294.80878771275	4122.30004882812	0	0	0	0	0	0	0	0	0.002	0.009	0.109	0.668	0.206	0.005	0	0	0	0	0	0	0	0	0	0	0	0	0
GAL3.01 GAL80.WT GAL4.32 170712 Plate_001	170711-Plate_001.C8	-236.599990844727	-75.5999984741211	-18.1999988555908	23.7999992370605	70	140	432.600006103516	27.0538675329433	4411.58805637328	0.000327797202797203	0.00728914869842339	0.000454427474739039	9152	404.133331298828	612.173706461675	0.00796196897345249	0.0153059195631998	3711.32484702797	3638.75	4071.80432070219	3939.59985351562	0	0	0	0	0	0	0	0	0	0.002	0.126	0.665	0.202	0.005	0	0	0	0	0	0	0	0	0	0	0	0	0
GAL3.01 GAL80.WT GAL4.32 170712 Plate_002	170711-Plate_002.C8	-264.600006103516	-71.4000015258789	-14	28	72.7999954223633	145.599990844727	17101	33.0709130737326	35778.671939185	0.000215215753793178	0.0086125335897211	0.00165882920954146	9293	8785	138311712	0.00850265843916678	0.00428197631280314	3896.44592704186	3809.5	4355.37898427622	4193	0	0	0	0	0	0	0	0	0	0.001	0.112	0.665	0.215	0.006	0	0	0	0	0	0	0	0	0	0	0	0	0
GAL3.01 GAL80.WT GAL4.33 170712 Plate_001	170711-Plate_001.C9	-232.399993896484	-68.5999984741211	-14	23.7999992370605	64.0500011444092	131.599990844727	600.599975585938	26.5840805279495	3725.14371881349	0.000208637596494888	0.00925976539295813	0.000713416663152034	9586	542.499984741211	6751.21787231462	0.00932545581155528	0.000831971122147501	3276.96380137701	3171.25	3965.95720038602	3857	0	0	0	0	0	0	0	0	0	0.001	0.107	0.712	0.176	0.003	0	0	0	0	0	0	0	0	0	0	0	0	0
GAL3.01 GAL80.WT GAL4.33 170712 Plate_002	170711-Plate_002.C9	-189	-68.5999984741211	-12.5999994277954	28	70	141.399993896484	383.600006103516	30.215484720129	4121.59709365352	0	0.00962981506030445	0.000665266262255138	9480	NA	NA	0.0081799591002045	0.00626367293622454	3466.65680379747	3290.5	4202.10908131016	4034.80004882812	0	0	0	0	0	0	0	0	0	0.001	0.107	0.684	0.202	0.006	0	0	0	0	0	0	0	0	0	0	0	0	0
GAL3.01 GAL80.WT GAL4.34 170712 Plate_001	170711-Plate_001.C10	-193.199996948242	-74.1999969482422	-16.7999992370605	23.7999992370605	65.7999954223633	134.399993896484	310.799987792969	26.3463567317544	4017.41987455251	0	0.00764233707312829	0.000480721555845574	9306	NA	NA	0.00853605950726198	0.00464034993229356	3599.34859230604	3502.75	4058.5349377932	3941	0	0	0	0	0	0	0	0	0	0.001	0.121	0.688	0.186	0.004	0	0	0	0	0	0	0	0	0	0	0	0	0
GAL3.01 GAL80.WT GAL4.34 170712 Plate_002	170711-Plate_002.C10	-218.399993896484	-74.1999969482422	-15.3999996185303	26.6000003814697	71.4000015258789	141.399993896484	407.399993896484	29.1976794799643	4405.29278897799	0.000216825672159584	0.00783171556969777	0.000447756509067329	9224	406.699996948242	0.979991455096751	0.00793257312840853	0.0128373521871017	3840.39180398959	3711.5	4309.36141468852	4116.69995117188	0	0	0	0	0	0	0	0	0	0.002	0.119	0.667	0.207	0.006	0	0	0	0	0	0	0	0	0	0	0	0	0
GAL3.01 GAL80.WT GAL4.35 170712 Plate_001	170711-Plate_001.C11	-183.399993896484	-43.3999977111816	43.3999977111816	2556.39990234375	8817.2001953125	24289.1589843749	96026	6166.93366312646	86164766.3781906	0.562947143619861	1.6948060452859	5.30232557225001	9365	10925.3238917917	101251824.168231	0.0542144708138917	0	3669.64842498665	3581	4054.41368109056	3920	0	0	0	0	0	0	0	0	0	0.001	0.048	0.277	0.102	0.01	0.005	0.004	0.005	0.006	0.008	0.008	0.015	0.018	0.019	0.022	0.027	0.028	0.033
GAL3.01 GAL80.WT GAL4.35 170712 Plate_002	170711-Plate_002.C11	-249.199996948242	-43.3999977111816	57.3999977111816	5261.89990234375	14215.9499511719	31762.0793945312	93441.6015625	9002.27714533539	131913117.435586	0.600534759358289	2.36200480174949	7.48307199416536	9350	14963.9716672794	130681669.359971	0.0553819644445094	0	3908.47320855615	3786.25	4363.11519603056	4180.39990234375	0	0	0	0	0	0	0	0	0	0.001	0.047	0.247	0.095	0.009	0.004	0.003	0.003	0.003	0.003	0.004	0.006	0.008	0.011	0.014	0.016	0.017	0.026
GAL3.01 GAL80.WT GAL4.36 170712 Plate_001	170711-Plate_001.C12	-203	-75.5999984741211	-15.3999996185303	28	72.7999954223633	149.800003051758	25390.400390625	50.5986367824001	225692.981664983	0.0059478749864821	0.013023397752666	0.00861259285395879	9247	3436.97452725497	26101460.2263628	0.00759446078982561	0.01945987207667	3733.52973937493	3620.5	4127.121047005	3963.39990234375	0	0	0	0	0	0	0	0	0	0.001	0.122	0.65	0.212	0.009	0.001	0.001	0	0	0	0	0.001	0	0	0	0	0	0
GAL3.01 GAL80.WT GAL4.36 170712 Plate_002	170711-Plate_002.C12	-427	-75.5999984741211	-11.1999998092651	29.3999996185303	72.7999954223633	148.399993896484	41606.59765625	48.0024518372735	341636.25675843	0.00426106838495115	0.0125821501138822	0.0160447084230833	9622	4307.59502727229	62308392.9206008	0.00889843510279227	0.00145463041151705	3543.46892537934	3415.25	4262.3160758406	4108.30004882812	0	0	0	0	0	0	0	0	0.002	0.009	0.102	0.665	0.211	0.007	0.001	0.001	0	0	0	0	0	0	0	0	0	0	0
GAL3.01 GAL80.WT GAL4.37 170712 Plate_001	170711-Plate_001.D1	-249.199996948242	-8.39999961853027	263.899993896484	4526.19970703125	9089.49951171875	23343.03984375	77977.1953125	6732.50502099354	68485570.3399451	0.741424802110818	1.91557935185712	4.78763883739667	9475	9057.93586852376	71454675.3243737	0.0218314256017052	0	3651.07957783641	3573	4141.06857255679	4004	0	0	0	0	0	0	0	0	0	0	0.021	0.141	0.08	0.017	0.009	0.006	0.01	0.012	0.016	0.017	0.022	0.025	0.034	0.038	0.04	0.049	0.049
GAL3.01 GAL80.WT GAL4.37 170712 Plate_002	170711-Plate_002.D1	-228.199996948242	-8.39999961853027	295.049995422363	6235.59985351562	12871.599609375	27682.5498046875	79636.1953125	8670.96696102936	90054211.7189481	0.741871613172155	2.4806085588393	6.27170127188454	9596	11663.3079591438	86695694.6044426	0.0239158769231862	0	3634.88427469779	3551.5	4294.05903426405	4167.7998046875	0	0	0	0	0	0	0	0	0	0	0.02	0.135	0.084	0.019	0.008	0.008	0.005	0.006	0.009	0.011	0.014	0.018	0.018	0.023	0.029	0.033	0.038
GAL3.01 GAL80.WT GAL4.38 170712 Plate_001	170711-Plate_001.D2	-214.199996948242	170.169998931885	5274.49975585938	9408.69970703125	15771	34769.5587890625	98187.6015625	12284.8644557771	122746115.020452	0.929747647562019	3.33040673644771	6.41799888661886	9352	13204.0356057165	119993475.924385	0.00579487910352563	0.0404815447987164	3785.24732677502	3728.75	4183.39004525739	4054.39990234375	0	0	0	0	0	0	0	0	0	0	0.002	0.024	0.032	0.012	0.004	0.004	0.005	0.004	0.004	0.007	0.008	0.013	0.021	0.027	0.03	0.039	0.041
GAL3.01 GAL80.WT GAL4.38 170712 Plate_002	170711-Plate_002.D2	-162.399993896484	242.199996948242	7956.89978027344	13779.4995117188	22377.25	41456.0986328125	102485.6015625	16645.6289388519	161253664.738654	0.941722426073818	4.40668757956692	7.38565226530968	9266	17668.3663016614	153282648.884817	0.00563955368733462	0.0511735436503827	3900.16992229657	3809.5	4345.48781518012	4185.30004882812	0	0	0	0	0	0	0	0	0	0	0.002	0.021	0.024	0.011	0.004	0.002	0.001	0.002	0.003	0.003	0.004	0.005	0.008	0.012	0.016	0.02	0.026
GAL3.01 GAL80.WT GAL4.39 170712 Plate_001	170711-Plate_001.D3	-236.599990844727	-25.1999988555908	92.4000015258789	3455.19995117188	8459.49975585938	22797.1793945313	78587.6015625	6035.14878581616	69166906.8500716	0.649400684931507	1.78519823646951	5.16059409053775	9344	9262.51612685523	76796912.7769834	0.0333973600192327	0	3531.24678938356	3460	4102.24220112578	3967.59985351562	0	0	0	0	0	0	0	0	0	0.002	0.028	0.2	0.1	0.02	0.008	0.007	0.008	0.01	0.015	0.016	0.016	0.023	0.03	0.033	0.035	0.041	0.04
GAL3.01 GAL80.WT GAL4.39 170712 Plate_002	170711-Plate_002.D3	-302.399993896484	-25.1999988555908	92.4000015258789	5090.39990234375	12458.6000976562	28946.3299804687	85943.1953125	8255.68445016445	107621830.3985	0.653409090909091	2.81060665527804	445.126143499951	9680	12605.0789693116	110123325.64909	0.0393106619373359	0	3376.57324380165	3196.25	4269.07329188575	4113.19970703125	0	0	0	0	0	0	0	0	0.001	0.003	0.027	0.202	0.097	0.017	0.007	0.006	0.006	0.007	0.009	0.008	0.012	0.013	0.015	0.018	0.023	0.027	0.032
GAL3.01 GAL80.WT GAL4.40 170712 Plate_001	170711-Plate_001.D4	-228.199996948242	-7	1726.19995117188	5327	10499.9995117188	25000.499609375	84663.6015625	7748.70019112152	78093984.6819701	0.810791142530409	2.69343590137034	10.3671567800332	9619	9545.69977433505	79249678.0310768	0.0144821677074217	0	3233.06289635097	3103	3992.90879710576	3851.39990234375	0	0	0	0	0	0	0	0	0	0.001	0.021	0.111	0.047	0.009	0.007	0.006	0.011	0.011	0.016	0.019	0.026	0.03	0.031	0.037	0.048	0.046	0.051
GAL3.01 GAL80.WT GAL4.40 170712 Plate_002	170711-Plate_002.D4	-225.399993896484	-1.39999997615814	2900.09997558594	8498	16093.6997070312	33029.079296875	98344.3984375	11180.2749577217	122717214.484665	0.823221209263334	3.15097915927662	7.50193913642179	9543	13570.9280960992	116737428.074226	0.015518583248057	0	3688.57162317929	3584	4240.7659926436	4074	0	0	0	0	0	0	0	0	0	0.001	0.018	0.106	0.046	0.007	0.005	0.004	0.005	0.006	0.008	0.008	0.014	0.015	0.021	0.021	0.027	0.031	0.037
GAL3.01 GAL80.WT GAL4.41 170712 Plate_001	170711-Plate_001.D5	-182	-72.7999954223633	-12.5999994277954	30.7999992370605	78.4000015258789	166.389991760254	23930.19921875	68.8039882304559	275867.952164235	0.0134431916738942	0.0187953420577098	0.0183370709245678	9224	2623.69026184082	13653137.2167242	0.00724176348877925	0.0306319777682363	3713.02021899393	3611.5	4130.42247813904	3960.59985351562	0	0	0	0	0	0	0	0	0	0.001	0.11	0.642	0.222	0.011	0.003	0.001	0.001	0.001	0.001	0	0.001	0	0.001	0	0.001	0	0
GAL3.01 GAL80.WT GAL4.41 170712 Plate_002	170711-Plate_002.D5	-581	-77	-12.5999994277954	28	72.7999954223633	158.199996948242	23094.400390625	64.2344136731825	297539.509080462	0.0114989733059548	0.0227224049155427	0.102673852204306	9740	3169.48744419643	15772276.0292528	0.00786259541984733	0.0086308073488276	3353.13290554415	3151.25	4162.90668215898	3966.19995117188	0	0	0	0	0	0	0	0.002	0.005	0.008	0.102	0.662	0.199	0.01	0.003	0.001	0.001	0.001	0.001	0	0.001	0.001	0	0.001	0.001	0	0
GAL3.01 GAL80.WT GAL4.42 170712 Plate_001	170711-Plate_001.D6	-197.399993896484	1.39999997615814	1930.24996948242	6181.69995117188	11551.7495117188	26748.048828125	89453	8482.40583157883	85528466.2969869	0.79807275877003	2.28777050689675	4.83529488884607	9236	10612.3090302909	84700448.6887477	0.0166894563583405	0	3794.64676266782	3705.5	4165.48301689508	4000.5	0	0	0	0	0	0	0	0	0	0	0.017	0.109	0.062	0.014	0.006	0.006	0.006	0.007	0.01	0.012	0.016	0.021	0.026	0.033	0.039	0.042	0.051
GAL3.01 GAL80.WT GAL4.42 170712 Plate_002	170711-Plate_002.D6	-203	-3.35999989509579	2469.59985351562	8821.3994140625	16702	35155.67890625	114051	11684.3995042433	142958877.837045	0.791965119900343	3.72963045683177	274.269172935567	9633	14737.5916406589	135698715.043387	0.02043319468589	0	3495.41145022319	3342	4223.87099481894	4072.59985351562	0	0	0	0	0	0	0	0	0	0.001	0.017	0.117	0.058	0.015	0.006	0.004	0.003	0.004	0.004	0.007	0.01	0.012	0.016	0.019	0.021	0.029	0.03
GAL3.01 GAL80.WT GAL4.43 170712 Plate_001	170711-Plate_001.D7	-233.800003051758	-54.5999984741211	16.7999992370605	85.4000015258789	296.799987792969	2124.84997558594	29283.798828125	443.050263230772	1579068.89682163	0.214208125135781	0.11561473718463	0.0858454895679779	9206	1805.76852557819	4971963.42497249	0.00476384728002993	0.345333735735091	3653.17591787964	3553.5	4154.38145917171	4008.89990234375	0	0	0	0	0	0	0	0	0	0.002	0.064	0.415	0.226	0.076	0.046	0.036	0.025	0.02	0.018	0.014	0.011	0.009	0.01	0.005	0.006	0.005	0.003
GAL3.01 GAL80.WT GAL4.43 170712 Plate_002	170711-Plate_002.D7	-166.599990844727	-51.7999992370605	22.3999996185303	91	328.650001525879	2512.15997314452	24785.599609375	498.262715848485	1844226.05117795	0.228	0.122091399484276	0.0905932601272071	9250	1930.04235685013	5399995.12420878	0.00440939314526733	0.458044641982405	3820.97810810811	3682.75	4296.46749312447	4116	0	0	0	0	0	0	0	0	0	0.001	0.059	0.406	0.226	0.079	0.044	0.038	0.028	0.02	0.018	0.014	0.012	0.01	0.01	0.007	0.007	0.005	0.003
GAL3.01 GAL80.WT GAL4.44 170712 Plate_001	170711-Plate_001.D8	-221.199996948242	50.3999977111816	3969	8143.7998046875	14229.599609375	30644.599609375	108689	10628.046608539	103622099.405409	0.881195570368778	3.51280324889377	11.7891595209098	9301	12049.8814430814	100574573.318673	0.00875081617678084	8.36986292446218e-05	3370.04246855177	3253	3996.54671014405	3862.59985351562	0	0	0	0	0	0	0	0	0	0	0.008	0.056	0.041	0.013	0.005	0.005	0.004	0.006	0.008	0.009	0.012	0.015	0.023	0.031	0.035	0.042	0.049
GAL3.01 GAL80.WT GAL4.44 170712 Plate_002	170711-Plate_002.D8	-187.599990844727	42	5858.30004882812	12423.599609375	21394.7998046875	41273.3984375	146484.796875	15338.5471321853	180208870.236078	0.877526753864447	4.36056280522633	10.9000964646863	9251	17468.6209314557	168310522.291426	0.0108656384785081	0	3702.71527402443	3548	4326.96392892861	4155.19970703125	0	0	0	0	0	0	0	0	0	0.001	0.009	0.06	0.041	0.012	0.005	0.002	0.002	0.003	0.003	0.005	0.006	0.009	0.011	0.012	0.017	0.022	0.027
GAL3.01 GAL80.WT GAL4.45 170712 Plate_001	170711-Plate_001.D9	-464.799987792969	-75.5999984741211	-15.3999996185303	23.7999992370605	64.4000015258789	130.199996948242	32219.599609375	27.7445196627835	114683.86134403	0.000425622472866567	0.00757718368540103	0.00388080491172223	9398	8365.34990692139	252900896.607559	0.00956663941128373	0.000728688948127831	3340.62864439242	3212.75	4053.15559972035	3917.19995117188	0	0	0	0	0	0	0	0	0.002	0.008	0.106	0.701	0.179	0.004	0	0	0	0	0	0	0	0	0	0	0	0	0
GAL3.01 GAL80.WT GAL4.45 170712 Plate_002	170711-Plate_002.D9	-422.799987792969	-79.7999954223633	-15.3999996185303	25.1999988555908	67.1999969482422	138.599990844727	4853.7998046875	25.9196133557666	7515.7682335507	0.000314828418511911	0.00682907715141843	0.00210623163291029	9529	1884.3999226888	6613111.99441041	0.0080660684402042	0.00801403941589496	3296.35638576976	3110.5	4099.48069165098	3942.39990234375	0	0	0	0	0	0	0	0.001	0.004	0.009	0.106	0.683	0.191	0.005	0	0	0	0	0	0	0	0	0	0	0	0	0
GAL3.01 GAL80.WT GAL4.46 170712 Plate_001	170711-Plate_001.D10	-235.199996948242	-74.1999969482422	-16.7999992370605	25.1999988555908	70	141.399993896484	467.600006103516	27.8933780242565	4345.82552918926	0.000218531468531469	0.00760411242915652	0.000439513009530542	9152	431.899993896484	2548.98174316436	0.00909856781802864	0.00209771269886738	3760.15761582168	3683.25	4173.46142015257	4004.69995117188	0	0	0	0	0	0	0	0	0	0.002	0.123	0.67	0.202	0.004	0	0	0	0	0	0	0	0	0	0	0	0	0
GAL3.01 GAL80.WT GAL4.46 170712 Plate_002	170711-Plate_002.D10	-372.399993896484	-65.7999954223633	-11.1999998092651	28	70	141.399993896484	362.600006103516	31.3404835956498	4069.83720484847	0	0.0101655133758135	0.000773364435670521	9584	NA	NA	0.00836247529268663	0.00373895247597245	3541.93937813022	3389.75	4246.87553237635	4109	0	0	0	0	0	0	0	0	0	0.001	0.102	0.69	0.201	0.006	0	0	0	0	0	0	0	0	0	0	0	0	0
GAL3.01 GAL80.WT GAL4.47 170712 Plate_001	170711-Plate_001.D11	-201.599990844727	-71.4000015258789	-12.5999994277954	28	70	147	7131.60009765625	37.1406070649928	26880.0184001565	0.0045686357841054	0.0112324652464864	0.00167559081195769	9412	1437.44183562523	3018811.90401105	0.0078665827564506	0.00999085949582645	3510.6125159371	3421.5	4112.30387859612	3956.40002441406	0	0	0	0	0	0	0	0	0	0.002	0.11	0.68	0.195	0.009	0.002	0.001	0.001	0	0	0	0	0	0	0	0	0	0
GAL3.01 GAL80.WT GAL4.47 170712 Plate_002	170711-Plate_002.D11	-211.399993896484	-67.1999969482422	-8.39999961853027	30.7999992370605	75.5999984741211	154	42630	48.412541451704	356066.612701107	0.00420875420875421	0.014448282720641	0.0256771994969876	9504	3245.02498779297	75157636.8160461	0.00792094146047073	0.00736201232668376	3625.97879840067	3494.5	4269.79708243219	4111.7998046875	0	0	0	0	0	0	0	0	0	0.001	0.101	0.666	0.22	0.008	0.001	0.001	0.001	0	0.001	0	0	0	0	0	0	0	0
GAL3.01 GAL80.WT GAL4.48 170712 Plate_001	170711-Plate_001.D12	-203	-67.1999969482422	-11.1999998092651	26.6000003814697	67.1999969482422	141.399993896484	7726.60009765625	33.8603367897414	17312.8792095276	0.00371274000212157	0.0117924264902583	0.00337593844600948	9427	1138.67998657227	2422386.02357016	0.00805432722678459	0.00794243684755003	3295.53733955659	3170.5	4065.42513298374	3935.39990234375	0	0	0	0	0	0	0	0	0	0.001	0.1	0.698	0.19	0.006	0.002	0.001	0	0	0	0	0	0	0	0	0	0	0
GAL3.01 GAL80.WT GAL4.48 170712 Plate_002	170711-Plate_002.D12	-214.199996948242	-63	-8.39999961853027	33.5999984741211	77	151.199996948242	6571.60009765625	41.0247234370222	19161.3805709596	0.00325869862293703	0.0132473499053544	0.00235380519464506	9513	1486.39353302986	2519566.56214518	0.00867884971795675	0.00175990294439099	3470.42137075581	3348.5	4239.17917297742	4106.19970703125	0	0	0	0	0	0	0	0	0	0.001	0.093	0.669	0.225	0.009	0	0.001	0	0	0	0	0	0	0	0	0	0	0
GAL3.02 GAL80.01 GAL4.WT 170706 Plate_001	170705-Plate_001.A2	-386.399993896484	32.2000007629395	12040	22302	34267.1005859375	58996	134670.203125	24454.544238121	337642181.563211	0.856455010532651	5.68041657994391	13.6824937855072	6646	28541.0768811781	277881577.752974	0.0182412813245471	0	4490.81101414385	4306.5	5306.40015096604	5044.19970703125	0	0	0	0	0	0	0	0.001	0.001	0.002	0.01	0.071	0.045	0.014	0.008	0.004	0.002	0.002	0.002	0.002	0.001	0.001	0.002	0.002	0.002	0.003	0.003
GAL3.02 GAL80.01 GAL4.WT 170706 Plate_002	170705-Plate_002.A2	-462	21	11323.1997070312	21413.7001953125	33731.25	62942.6	144459	24616.2813011255	396611610.138118	0.854741896758703	6.29876419002176	21.0734742853436	6664	28789.2745772372	344120007.593608	0.0184279135081518	0	4231.89263205282	3953	4651.96882823564	4370.7998046875	0	0	0	0	0	0	0	0	0	0.002	0.011	0.078	0.042	0.011	0.005	0.003	0.003	0.002	0.001	0.001	0.001	0.002	0.002	0.002	0.002	0.003	0.006
GAL3.02 GAL80.02 GAL4.WT 170706 Plate_001	170705-Plate_001.E2	-306.600006103516	78.4000015258789	15229.8996582031	25566.099609375	38554.9482421875	62569.849609375	139122.203125	27852.8469237138	360052262.05894	0.902819890842935	6.46280132257146	15.0515249775154	6596	30841.7265339401	306872252.742643	0.0127894324551371	0	4619.28191328078	4401.75	5452.89527000117	5170.19970703125	0	0	0	0	0	0	0	0	0	0	0.006	0.044	0.037	0.01	0.005	0.002	0.002	0.001	0.001	0.002	0.001	0.001	0.001	0.002	0.002	0.002	0.002
GAL3.02 GAL80.02 GAL4.WT 170706 Plate_002	170705-Plate_002.E2	-408.799987792969	64.4000015258789	14745.1499023438	25051.599609375	39833.84765625	69517.4898437499	158933.59375	28678.2203317879	445373440.120327	0.893212669683258	6.42868981867834	15.2490695983007	6630	32096.8904763028	389163984.417451	0.0129730239424111	0	4698.83657616893	4403	5378.59508272059	5069.39990234375	0	0	0	0	0	0	0	0	0	0.001	0.009	0.046	0.038	0.013	0.006	0.003	0.002	0.002	0.002	0.001	0.002	0.001	0.001	0.001	0.002	0.003	0.003
GAL3.02 GAL80.03 GAL4.WT 170718 Plate_001	170717-Plate_001.A2	-208.599990844727	54.5999984741211	4944.80004882812	9372.2998046875	15376.5500488281	28081.2692382812	70674.796875	11032.5199513016	76776358.9999244	0.904328018223235	3.57918039636574	8.28223684133138	8780	12192.7842283849	70825567.14484	0.00271437461508402	0.984353742769529	3364.1541571754	3343.75	3824.01318944701	3725.39990234375	0	0	0	0	0	0	0	0	0	0.001	0.012	0.045	0.028	0.009	0.009	0.008	0.007	0.007	0.008	0.007	0.009	0.011	0.015	0.017	0.027	0.034	0.045
GAL3.02 GAL80.03 GAL4.WT 170718 Plate_002	170717-Plate_002.A2	-121.799995422363	60.2000007629395	7762.65002441406	14097.9995117188	21635.9497070312	36323.208984375	70343	15429.3889017519	122182436.186062	0.910399809614469	4.22437353805713	6.83154457636584	8404	16941.7422469118	108677883.542247	0.00503932305139264	0.192588395313157	3747.3439433603	3749	3978.12525003788	3848.59985351562	0	0	0	0	0	0	0	0	0	0	0.008	0.049	0.026	0.006	0.007	0.007	0.007	0.008	0.005	0.007	0.006	0.005	0.008	0.008	0.011	0.011	0.015
GAL3.02 GAL80.04 GAL4.WT 170718 Plate_001	170717-Plate_001.E2	-221.199996948242	46.2000007629395	2108.39990234375	5177.19970703125	8946.7001953125	16505.7193359375	43414	6183.5265885066	28026915.6859889	0.863764561618639	1.73531649889999	1.75542198014304	8155	7142.45583922317	25695218.8837282	0.00250998955983677	0.992926502627556	3640.50251379522	3653	4075.50756808994	3939.59985351562	0	0	0	0	0	0	0	0	0	0	0.009	0.059	0.044	0.024	0.018	0.011	0.013	0.015	0.019	0.02	0.031	0.03	0.037	0.048	0.052	0.057	0.062
GAL3.02 GAL80.04 GAL4.WT 170718 Plate_002	170717-Plate_002.E2	-235.199996948242	49	2517.89990234375	6931.39990234375	12019	21464.800390625	50524.59765625	8222.13338083884	50412481.959099	0.863565332371679	2.39880132817406	3.64175141145333	8319	9505.01355747656	46311785.1024462	0.00264636505720651	0.990867080059128	3603.76006731578	3576.5	4015.63428319855	3875.19995117188	0	0	0	0	0	0	0	0	0	0	0.006	0.062	0.043	0.024	0.014	0.012	0.013	0.014	0.012	0.019	0.017	0.019	0.021	0.03	0.033	0.04	0.05
GAL3.02 GAL80.05 GAL4.WT 170718 Plate_003	170717-Plate_003.A2	-208.599990844727	-65.7999954223633	-5.59999990463257	37.7999992370605	84	166.599990844727	40675.59765625	195.531823693581	3529662.4459872	0.0135005973715651	0.0518520761014786	0.224060218568018	8370	11619.0457488203	129940379.524021	0.00736401673640167	0.0334328258808382	3743.29229390681	3737	3989.52489996651	3826.19995117188	0	0	0	0	0	0	0	0	0	0.001	0.089	0.641	0.246	0.009	0.001	0.001	0.001	0.001	0	0	0	0	0	0	0	0	0
GAL3.02 GAL80.05 GAL4.WT 170718 Plate_004	170717-Plate_004.A2	-249.199996948242	-85.4000015258789	-12.5999994277954	40.5999984741211	98	193.199996948242	49900.19921875	173.597144957757	2766956.07841969	0.0136625119846596	0.0503778461848072	0.218792315267041	8344	9617.82792288797	112571198.344677	0.00632253594318379	0.139858058204455	3707.59491850431	3662.25	4066.89221088998	3859.80004882812	0	0	0	0	0	0	0	0	0	0.004	0.126	0.545	0.289	0.021	0.003	0.001	0	0	0	0	0	0	0	0	0	0	0
GAL3.02 GAL80.06 GAL4.WT 170718 Plate_003	170717-Plate_003.E2	-228.199996948242	-63	-2.79999995231628	37.7999992370605	82.5999984741211	161	32053	96.7412233304729	1161758.06085559	0.00745033112582781	0.0276345705254622	0.0823430791783855	8456	7537.42206585597	101139766.64063	0.00719974967967711	0.0361044044174545	3498.97528382214	3438.5	3927.66549378019	3775.80004882812	0	0	0	0	0	0	0	0	0	0.001	0.083	0.649	0.249	0.01	0.001	0.001	0.001	0	0.001	0	0	0	0	0	0	0	0
GAL3.02 GAL80.06 GAL4.WT 170718 Plate_004	170717-Plate_004.E2	-229.599990844727	-75.5999984741211	-8.39999961853027	40.5999984741211	92.4000015258789	190.399993896484	40381.59765625	101.867275252863	1068068.86862205	0.00890922224897664	0.0334509155367325	0.111230771824766	8306	6600.62154367808	77618533.2529381	0.00712568681318681	0.0484682546038399	3351.1878160366	3274.75	3973.51916963911	3778.59985351562	0	0	0	0	0	0	0	0	0	0.004	0.11	0.581	0.275	0.021	0.002	0.001	0.001	0	0.001	0	0	0	0	0	0	0	0
GAL3.02 GAL80.07 GAL4.WT 170718 Plate_005	170717-Plate_005.A2	-215.599990844727	-11.1999998092651	119	1161.29998779297	5393.84985351562	14198.0998046875	64883	3601.61801857252	26721958.7383567	0.616820164808531	0.951388756846142	1.54544028103213	8252	5778.24383002321	30951567.3144851	0.0111140531866133	1.12899077808759e-06	3802.99539505574	3805.5	3987.26779228059	3847.89990234375	0	0	0	0	0	0	0	0	0	0	0.02	0.176	0.132	0.053	0.039	0.032	0.029	0.029	0.025	0.025	0.026	0.028	0.027	0.029	0.031	0.034	0.034
GAL3.02 GAL80.07 GAL4.WT 170718 Plate_006	170717-Plate_006.A2	-169.399993896484	-14	110.599998474121	1237.59997558594	5587.74987792969	15879.9198242187	59890.59765625	3852.01647777634	31854251.8372907	0.616704805491991	1.13255776711937	2.82425918295627	8740	6188.97989258492	37398128.8513207	0.0143232755890932	0	3589.05640732265	3551.75	3903.13233303184	3766	0	0	0	0	0	0	0	0	0	0	0.019	0.184	0.129	0.05	0.034	0.031	0.026	0.028	0.025	0.024	0.026	0.026	0.027	0.03	0.033	0.033	0.031
GAL3.02 GAL80.08 GAL4.WT 170718 Plate_005	170717-Plate_005.E2	NA	NA	NA	NA	NA	NA	NA	NA	NA	NA	NA	NA	NA	NA	NA	NA	NA	NA	NA	NA	NA	NA	NA	NA	NA	NA	NA	NA	NA	NA	NA	NA	NA	NA	NA	NA	NA	NA	NA	NA	NA	NA	NA	NA	NA	NA	NA	NA
GAL3.02 GAL80.08 GAL4.WT 170718 Plate_006	170717-Plate_006.E2	NA	NA	NA	NA	NA	NA	NA	NA	NA	NA	NA	NA	NA	NA	NA	NA	NA	NA	NA	NA	NA	NA	NA	NA	NA	NA	NA	NA	NA	NA	NA	NA	NA	NA	NA	NA	NA	NA	NA	NA	NA	NA	NA	NA	NA	NA	NA	NA
GAL3.02 GAL80.09 GAL4.WT 170706 Plate_003	170705-Plate_003.A2	-196	-44.7999992370605	9.80000019073486	51.7999992370605	95.1999969482422	177.800003051758	63004.19921875	118.254272923134	2504322.29387894	0.0055689343768814	-1.53084748932864	16222.7799337104	6644	11360.2809555466	330669245.895532	0.00784878260313572	0.0320868161076786	3763.82450331126	3433	4948.28980344695	4663.39990234375	0	0	0	0	0	0	0	0	0	0	0.047	0.623	0.307	0.017	0.002	0.001	0.001	0	0	0	0	0	0	0	0	0	0
GAL3.02 GAL80.09 GAL4.WT 170706 Plate_004	170705-Plate_004.A2	-158.199996948242	-53.2000007629395	2.79999995231628	43.3999977111816	91	173.599990844727	6962.19970703125	54.3234322904602	20881.339501781	0.00333030578262186	0.0153491846662098	0.203482428915435	6606	1458.67269897461	2982290.02586049	0.00764647467725919	0.0490627830044102	3271.48879806237	2983	4695.66879618937	4334.39990234375	0	0	0	0	0	0	0	0	0	0	0.066	0.627	0.286	0.017	0.001	0.001	0	0	0	0	0	0	0	0	0	0	0
GAL3.02 GAL80.10 GAL4.WT 170706 Plate_003	170705-Plate_003.E2	-252	-58.7999992370605	4.19999980926514	50.3999977111816	100.799995422363	193.969993591308	98756	318.891060488251	12996546.2471087	0.0136724960254372	0.0658662671050186	0.497543484365982	6290	19440.2369285406	586134950.334865	0.00681255161023947	0.152432457259421	4906.14411764706	4699	5130.52983580864	4866.39990234375	0	0	0	0	0	0	0	0	0	0.001	0.072	0.581	0.309	0.022	0.003	0.001	0.001	0	0.001	0	0	0	0	0	0	0	0
GAL3.02 GAL80.10 GAL4.WT 170706 Plate_004	170705-Plate_004.E2	-267.399993896484	-74.9699977874756	-1.39999997615814	50.3999977111816	112	224	84572.6015625	239.015851492458	6619778.88701036	0.0143556280587276	0.0406810458367159	0.150416289025044	6130	12840.0360832214	302883343.169498	0.0071535167015175	0.137554937709916	5189.86394779772	4849.25	5393.0392578125	4988.19970703125	0	0	0	0	0	0	0	0	0	0.004	0.102	0.522	0.319	0.038	0.005	0.001	0	0	0	0	0	0	0	0	0	0	0
GAL3.02 GAL80.11 GAL4.WT 170706 Plate_005	170705-Plate_005.A2	-201.599990844727	-60.2000007629395	4.19999980926514	51.7999992370605	103.599998474121	196.489997863769	56974.3984375	165.164963404807	2968400.28200174	0.00928548945546113	0.0366395327728318	0.147681030980147	6354	11819.9624230336	185044853.164769	0.00716475872226131	0.0982256131353393	4955.77809254013	4687.75	5093.51432914122	4829.30004882812	0	0	0	0	0	0	0	0	0	0.001	0.074	0.571	0.321	0.024	0.001	0.001	0.001	0	0	0	0	0	0	0	0	0	0
GAL3.02 GAL80.11 GAL4.WT 170706 Plate_006	170705-Plate_006.A2	-299.600006103516	-71.4000015258789	4.19999980926514	61.5999984741211	127.400001525879	249.33999633789	63988.3984375	225.08735339538	4606155.25539988	0.0153148929520238	0.0473639159023594	0.196106243524297	6399	10410.6283771748	196821606.240977	0.00625290424905863	0.248540496982846	5392.27137052665	5038.5	5518.57740356617	5103	0	0	0	0	0	0	0	0	0	0.003	0.09	0.482	0.351	0.058	0.006	0.001	0	0	0	0	0	0	0	0	0	0	0
GAL3.02 GAL80.12 GAL4.WT 170706 Plate_005	170705-Plate_005.E2	-243.599990844727	-47.5999984741211	11.1999998092651	53.2000007629395	100.799995422363	189	47573.3984375	88.9210504188231	578265.447523425	0.0102765603747922	0.0206035603120289	0.0143205421924099	6617	3110.05877730426	47263395.6216843	0.00671458293928504	0.122886721964129	4481.3175154904	4128.5	5199.36421851829	4897.19970703125	0	0	0	0	0	0	0	0	0	0.001	0.052	0.595	0.321	0.02	0.003	0.002	0.001	0.001	0	0.001	0.001	0	0	0	0	0.001	0
GAL3.02 GAL80.13 GAL4.WT 170706 Plate_007	170705-Plate_007.A2	-235.199996948242	-44.7999992370605	11.1999998092651	56	106.400001525879	194.599990844727	31372.599609375	75.5860929191025	302199.050212332	0.00613496932515337	0.0179993411951433	0.0150299519749362	6846	2502.6666368757	43507700.147346	0.00759822766282805	0.0378447393520635	4566.45135845749	4287.75	5181.73938352032	4915.39990234375	0	0	0	0	0	0	0	0	0	0	0.05	0.587	0.332	0.026	0.002	0.001	0.001	0	0	0	0	0	0	0	0	0	0
GAL3.02 GAL80.13 GAL4.WT 170706 Plate_008	170705-Plate_008.A2	-196	-40.5999984741211	15.3999996185303	57.3999977111816	105	191.800003051758	34036.80078125	75.5426731056191	217768.468378649	0.00431804645622394	0.0198256713562397	0.00835884394113465	6716	2932.08275104391	42526377.6625217	0.0069297379266783	0.0825348542213062	4315.88296605122	3987.75	5022.9337138573	4720.09985351562	0	0	0	0	0	0	0	0	0	0	0.042	0.586	0.342	0.025	0.002	0	0	0	0	0	0	0	0	0	0	0	0
GAL3.02 GAL80.14 GAL4.WT 170706 Plate_007	170705-Plate_007.E2	-212.800003051758	-57.3999977111816	8.39999961853027	58.7999992370605	116.199996948242	219.800003051758	96002.1953125	247.189732266318	7667357.55921007	0.0139651655421309	0.0452911229488556	0.243721216946197	6373	13245.415393615	381442542.243071	0.0068	0.138460429025151	5486.81209791307	5226.5	5457.11862947352	5142.19970703125	0	0	0	0	0	0	0	0	0	0.001	0.072	0.525	0.353	0.035	0.003	0.001	0.001	0.001	0.001	0	0	0	0.001	0	0	0	0
GAL3.02 GAL80.14 GAL4.WT 170706 Plate_008	170705-Plate_008.E2	-149.800003051758	-42	16.7999992370605	61.5999984741211	112	210	85682.796875	186.778970508528	4589338.8230257	0.00983209801845409	0.0432660949229375	0.233626931251183	6611	12227.0397108812	324736039.316209	0.00670093629520837	0.109513391168068	4823.9990167902	4479	5365.47883827765	5058.19970703125	0	0	0	0	0	0	0	0	0	0	0.045	0.55	0.362	0.033	0.002	0.001	0.001	0.001	0	0.001	0	0	0	0	0	0	0
GAL3.02 GAL80.15 GAL4.WT 170706 Plate_009	170705-Plate_009.A2	-190.399993896484	-51.7999992370605	12.5999994277954	60.2000007629395	116.199996948242	288.32999420166	83078.796875	175.113106431638	2974730.6867502	0.0370952530650739	0.037201267700535	0.0884516539717807	6362	3049.27707710913	71735206.5488598	0.00629957234557235	0.206652596033231	4557.63038352719	4320	4903.59542272017	4650.7998046875	0	0	0	0	0	0	0	0	0	0	0.059	0.535	0.325	0.042	0.013	0.006	0.005	0.003	0.002	0.001	0.001	0	0	0.001	0.001	0	0
GAL3.02 GAL80.15 GAL4.WT 170706 Plate_010	170705-Plate_010.A2	-238	-64.4000015258789	11.1999998092651	71.4000015258789	142.800003051758	348.600006103516	68181.3984375	200.684854111746	2395780.14209485	0.0445941610522939	0.0392939435033518	0.0803493448959409	6234	2926.98196927077	45909764.5782861	0.00595485085172946	0.314490011997287	5207.99815527751	4780.75	5198.66343589589	4769.09985351562	0	0	0	0	0	0	0	0	0	0.003	0.085	0.447	0.353	0.067	0.015	0.008	0.003	0.003	0.004	0.002	0.002	0.001	0.001	0.001	0	0.001	0
GAL3.02 GAL80.16 GAL4.WT 170706 Plate_009	170705-Plate_009.E2	-179.199996948242	-43.3999977111816	14	56	102.199996948242	192.779998779297	59236.80078125	187.918530703871	4273720.02754722	0.00820038765468913	0.0538072978266621	0.44348868739249	6707	15534.3998546254	288256723.30738	0.00747157507793427	0.0436524707531843	4234.8003578351	3866.5	5200.64130096413	4874.7998046875	0	0	0	0	0	0	0	0	0	0	0.046	0.586	0.338	0.021	0.002	0.001	0.001	0	0	0	0	0	0	0	0	0	0
GAL3.02 GAL80.16 GAL4.WT 170706 Plate_010	170705-Plate_010.E2	-145.599990844727	-43.3999977111816	11.1999998092651	56	107.799995422363	193.199996948242	59347.3984375	129.871754702697	2007270.88846838	0.00740397963905599	0.0475885832110583	0.421660072628372	6483	9258.92900975545	190379958.378033	0.00678341467060623	0.118472994660902	3373.38338732068	3106	4966.65377812795	4597.60009765625	0	0	0	0	0	0	0	0	0	0	0.044	0.585	0.338	0.026	0.002	0.001	0	0	0.001	0	0	0	0	0	0	0	0
GAL3.02 GAL80.17 GAL4.WT 170706 Plate_011	170705-Plate_011.A2	-201.599990844727	-57.3999977111816	7	54.5999984741211	106.400001525879	204.399993896484	70355.6015625	160.822483120438	3290535.66117905	0.00852676456655613	0.0321204474777688	0.139534173399016	6333	11961.4961429172	249300570.816396	0.00655951395077852	0.180286190387937	5220.53939681036	4933	5227.04105945697	4937.7998046875	0	0	0	0	0	0	0	0	0	0	0.068	0.558	0.335	0.03	0.002	0.001	0.001	0	0	0	0	0	0	0	0	0	0
GAL3.02 GAL80.17 GAL4.WT 170706 Plate_012	170705-Plate_012.A2	-280	-74.1999969482422	-1.39999997615814	57.3999977111816	123.199996948242	241.080001831054	84221.1953125	179.915521559079	5603951.47927081	0.0135988343856241	0.0330647440001539	0.163671526884136	6177	8744.03313337054	341129638.337415	0.00697526122055277	0.155587557780262	5300.98453942043	4939.5	5355.73130243273	4968.60009765625	0	0	0	0	0	0	0	0	0	0.004	0.103	0.49	0.34	0.05	0.006	0.001	0.001	0	0	0.001	0	0	0	0	0	0	0
GAL3.02 GAL80.18 GAL4.WT 170706 Plate_011	170705-Plate_011.E2	-203	-47.5999984741211	11.5499997138977	54.5999984741211	103.599998474121	191.800003051758	83455.3984375	191.5495240313	5430310.66987917	0.008838768668089	0.0413526395095843	0.195226612955498	6562	15077.9272902916	396971216.773535	0.00679885111265195	0.111431191722763	4561.97775068577	4227	5099.57991966799	4779.60009765625	0	0	0	0	0	0	0	0	0	0.001	0.052	0.593	0.325	0.02	0.002	0.001	0	0	0	0	0	0	0	0	0	0	0
GAL3.02 GAL80.18 GAL4.WT 170706 Plate_012	170705-Plate_012.E2	-228.199996948242	-77.1400001525878	1.39999997615814	63	127.400001525879	259	80833.1953125	276.273034674966	9347916.45242658	0.0166145747655864	0.0429100159937021	0.218684551933623	6079	12691.5681650898	409319442.525701	0.00587032173926429	0.395340080826295	5995.03676591545	5401	6012.95660473685	5377.39990234375	0	0	0	0	0	0	0	0	0	0.005	0.101	0.462	0.353	0.062	0.006	0.001	0.001	0	0	0.001	0	0	0	0	0	0	0
GAL3.02 GAL80.19 GAL4.WT 170706 Plate_013	170705-Plate_013.A2	-218.399993896484	-61.5999984741211	3.49999988079071	49	99.4000015258789	193.199996948242	65545.1953125	123.563016899686	2075393.15709627	0.00926068837783609	0.0257637614995268	0.0842723546285075	6479	7630.1165339152	169427679.788839	0.00699971297878251	0.112673331988092	4905.29124864948	4670	5045.92598439279	4789.39990234375	0	0	0	0	0	0	0	0	0	0.002	0.076	0.578	0.312	0.023	0.003	0.001	0.001	0	0	0	0	0	0	0	0	0	0
GAL3.02 GAL80.19 GAL4.WT 170706 Plate_014	170705-Plate_014.A2	-166.599990844727	-49	11.1999998092651	57.3999977111816	106.050001144409	200.969993591308	111911.796875	379.208379017611	14908546.4012221	0.0139784946236559	0.0961392322613325	0.949358388217098	6510	22883.4918018383	558514916.084343	0.00676067220397914	0.126632398517682	4434.25314900154	4167.25	5117.46185075845	4875.49975585938	0	0	0	0	0	0	0	0	0	0	0.055	0.563	0.346	0.022	0.002	0.002	0	0	0	0	0	0	0	0	0	0	0
GAL3.02 GAL80.20 GAL4.WT 170706 Plate_013	170705-Plate_013.E2	-189	-44.7999992370605	11.1999998092651	51.7999992370605	96.5999984741211	186.199996948242	31922.798828125	70.3086435474074	224261.388977026	0.00568351779838468	0.0211352984931912	0.0422454929143685	6686	2414.74202447189	33993425.2549135	0.00761285239383176	0.0396400620278218	4222.1527819324	3959.25	5170.19802806237	4923.09985351562	0	0	0	0	0	0	0	0	0	0	0.048	0.607	0.318	0.021	0.002	0.001	0	0.001	0	0	0	0	0	0	0	0	0
GAL3.02 GAL80.20 GAL4.WT 170706 Plate_014	170705-Plate_014.E2	-156.800003051758	-46.2000007629395	14	57.3999977111816	107.799995422363	197.399993896484	63002.80078125	83.1997850102637	789921.948001495	0.00671550671550672	0.0188271287621771	0.0291548541755468	6552	3070.29541847923	110344256.146355	0.0065118912797282	0.153210515645343	4669.74832112332	4379.5	5402.50332827912	5075	0	0	0	0	0	0	0	0	0	0	0.05	0.57	0.344	0.028	0.003	0.001	0.001	0	0	0	0	0	0	0	0	0	0
GAL3.02 GAL80.21 GAL4.WT 170706 Plate_015	170705-Plate_015.A2	-172.199996948242	-50.3999977111816	9.80000019073486	53.2000007629395	100.799995422363	191.309999847412	20122.19921875	71.417373108985	153319.774659462	0.00672846889952153	0.0233488423508132	0.149817794030816	6688	2175.28883599175	17966541.5171178	0.00763718649820856	0.0410751037942404	4184.56773325359	3894	5019.51674955085	4685.09985351562	0	0	0	0	0	0	0	0	0	0.001	0.057	0.595	0.316	0.025	0.003	0.001	0.001	0	0	0	0	0	0	0	0	0	0
GAL3.02 GAL80.21 GAL4.WT 170706 Plate_016	170705-Plate_016.A2	-215.599990844727	-70	4.19999980926514	63	127.400001525879	236.599990844727	62592.59765625	103.880587030984	1473958.21978388	0.00986735684244581	0.0179248812668002	0.019601080994978	6182	3799.57698334241	136988243.392064	0.00593707637428781	0.354918736902386	5198.70106761566	4866.25	5372.36923757829	4995.19970703125	0	0	0	0	0	0	0	0	0	0.002	0.09	0.483	0.362	0.052	0.005	0.001	0.001	0.001	0.001	0	0	0	0	0	0	0	0
GAL3.02 GAL80.22 GAL4.WT 170706 Plate_015	170705-Plate_015.E2	-260.399993896484	-58.7999992370605	5.59999990463257	56	112	215.599990844727	80050.6015625	171.274832554812	4461949.61510094	0.00883002207505519	0.0288716316393914	0.112333148608776	6342	12519.7749039786	357040009.589699	0.00694019187589304	0.127800757051782	5303.45742667928	5038.75	5464.34714929827	5164.59985351562	0	0	0	0	0	0	0	0	0	0	0.074	0.537	0.343	0.036	0.003	0	0.001	0	0.001	0	0	0	0	0	0	0	0
GAL3.02 GAL80.22 GAL4.WT 170706 Plate_016	170705-Plate_016.E2	-281.399993896484	-60.2000007629395	8.39999961853027	57.3999977111816	112	211.399993896484	73887.796875	201.307981415389	4941863.12224384	0.0106884627475637	0.0500268016519739	0.248599327930934	6362	13159.608594109	296319037.485776	0.00633802816901408	0.216376856327401	4034.65380383527	3784.5	5049.67228054513	4718	0	0	0	0	0	0	0	0	0	0.001	0.072	0.539	0.343	0.034	0.003	0	0	0.001	0	0	0	0	0	0	0	0	0
GAL3.02 GAL80.23 GAL4.WT 170706 Plate_017	170705-Plate_017.A2	-198.800003051758	23.7999992370605	285.600006103516	1666	4039	10038.5595703125	49289.80078125	2899.65443969115	13943305.3876083	0.724728301324996	0.696962688431627	0.712661370983142	6717	3955.42844604643	15185949.478723	0.00583511006391133	0.162321498034548	4441.96977817478	4163	5170.23138632184	4895.7998046875	0	0	0	0	0	0	0	0	0	0.001	0.009	0.1	0.113	0.051	0.04	0.04	0.042	0.043	0.045	0.047	0.052	0.048	0.049	0.046	0.044	0.042	0.035
GAL3.02 GAL80.23 GAL4.WT 170706 Plate_018	170705-Plate_018.A2	-180.599990844727	29.3999996185303	373.799987792969	2030	4880.74987792969	11760.4896972656	54009.19921875	3447.19199557772	18584916.0511119	0.746608527131783	0.656307650497479	0.483974569907358	6192	4572.28363400838	19892485.9976582	0.00321967336358455	0.985313009626352	5146.4798126615	4780.75	5298.87984914065	4902.7998046875	0	0	0	0	0	0	0	0	0	0.001	0.011	0.079	0.102	0.058	0.04	0.036	0.031	0.038	0.041	0.043	0.045	0.05	0.048	0.05	0.042	0.041	0.043
GAL3.02 GAL80.24 GAL4.WT 170706 Plate_017	170705-Plate_017.E2	-190.399993896484	-50.3999977111816	12.5999994277954	56	105	201.599990844727	99780.796875	240.646130760505	7998703.39892236	0.0127047298331548	0.0577979794491656	0.519465539616343	6533	14221.3346844409	436353360.023789	0.00666412795125666	0.134093014902621	4649.65322210317	4385.5	5273.07365737231	4944.7998046875	0	0	0	0	0	0	0	0	0	0	0.055	0.573	0.332	0.026	0.003	0.001	0.001	0	0.001	0	0	0	0	0	0	0	0
GAL3.02 GAL80.24 GAL4.WT 170706 Plate_018	170705-Plate_018.E2	-141.399993896484	-39.2000007629395	19.6000003814697	63	112	208.599990844727	60170.59765625	222.977363366959	5053205.55534853	0.00977397678680513	0.0866781025165723	2.63907877318359	6548	15869.4372377396	273431297.39054	0.00594578097790174	0.237323430391262	3190.20342089188	2941.5	5107.53879662236	4759.30004882812	0	0	0	0	0	0	0	0	0	0	0.04	0.551	0.369	0.03	0.002	0.001	0	0	0	0	0	0	0	0	0	0	0
GAL3.02 GAL80.25 GAL4.WT 170706 Plate_019	170705-Plate_019.A2	-197.399993896484	35	401.799987792969	1832.59997558594	4433.09985351562	11673.4797851562	84130.1953125	3321.11975274414	22320190.9596503	0.754549489569463	0.752521069525207	0.985115326596255	6759	4359.0986691344	25187764.9309823	0.00383096627440626	0.823656516296295	4551.28317798491	4255.5	5247.45053838805	4939.19970703125	0	0	0	0	0	0	0	0	0	0	0.008	0.081	0.101	0.053	0.041	0.043	0.037	0.049	0.046	0.045	0.052	0.052	0.047	0.045	0.041	0.042	0.039
GAL3.02 GAL80.25 GAL4.WT 170706 Plate_020	170705-Plate_020.A2	-207.199996948242	30.7999992370605	408.799987792969	2083.19995117188	4840.14978027344	12403.2297851563	77187.6015625	3604.83421513048	23562585.7992009	0.755146600124766	0.697384568806044	0.66182792149093	6412	4732.08463250483	26009336.2942506	0.00217154038555474	1	5107.76083905178	4845.75	5228.91759503817	4946.19970703125	0	0	0	0	0	0	0	0	0	0	0.008	0.086	0.096	0.054	0.041	0.04	0.034	0.037	0.039	0.043	0.044	0.047	0.051	0.05	0.046	0.044	0.04
GAL3.02 GAL80.26 GAL4.WT 170706 Plate_019	170705-Plate_019.E2	-179.199996948242	-9.80000019073486	198.800003051758	22500.798828125	38381	71099	193727.796875	25291.6899070262	585304259.272681	0.723640399556049	5.10855807237151	18.2532405715461	6307	34923.5193352461	473111582.541695	0.0453550984150415	0	5036.90217218963	4814	5248.01434212947	4956	0	0	0	0	0	0	0	0	0	0.001	0.025	0.133	0.098	0.02	0.007	0.004	0.004	0.002	0.002	0.002	0.002	0.002	0.001	0.002	0.002	0.002	0.002
GAL3.02 GAL80.26 GAL4.WT 170706 Plate_020	170705-Plate_020.E2	-1439.19995117188	-25.1999988555908	204.399993896484	24329.19921875	41434.3984375	75577.6015625	206675	27008.9878768209	650303496.037053	0.729586426299046	6.16785249688817	28.5485658721601	6601	37005.0624535203	521782234.998012	0.0427063802779399	0	4708.24503863051	4453.5	5344.99884993899	5087.60009765625	0	0	0	0.001	0.002	0.003	0.003	0.002	0.003	0.004	0.02	0.125	0.091	0.017	0.009	0.005	0.003	0.003	0.002	0.003	0.002	0.001	0.001	0.001	0.001	0.002	0
GAL3.02 GAL80.27 GAL4.WT 170706 Plate_021	170705-Plate_021.A2	-604.799987792969	120.400001525879	5561.5	11919.599609375	20609.3994140625	38428.180078125	108565.796875	14594.2468239603	156271803.603556	0.912020772873072	3.87684205780599	28.8557736773464	6547	15991.4470871756	149155108.586165	0.00327167585415402	0.966726445523155	4178.56338781121	3854.5	4908.18629201292	4622.7998046875	0	0	0	0	0	0	0	0	0.001	0.001	0.004	0.031	0.035	0.016	0.01	0.008	0.007	0.008	0.007	0.008	0.009	0.011	0.014	0.016	0.017	0.026	0.03
GAL3.02 GAL80.27 GAL4.WT 170706 Plate_022	170705-Plate_022.A2	-254.800003051758	165.199996948242	6426	13809.599609375	24259.19921875	43919.3984375	106463	16903.8594770679	204916926.655417	0.916840249959942	3.01997896298662	3.84313837518256	6241	18424.6695906243	195688198.850127	0.00262160220654419	0.99542495071504	5516.47236019869	5120	5542.38769726844	5146.39990234375	0	0	0	0	0	0	0	0	0	0	0.004	0.023	0.035	0.02	0.012	0.009	0.008	0.008	0.009	0.008	0.008	0.008	0.012	0.014	0.014	0.018	0.021
GAL3.02 GAL80.28 GAL4.WT 170706 Plate_021	170705-Plate_021.E2	-120.400001525879	177.800003051758	4008.89990234375	8836.7998046875	16269.0495605469	36831.339453125	120215.1953125	12146.9614879624	148536151.42929	0.916770379589297	2.21617604404439	3.40130020334317	6428	13235.6463339725	147779294.901598	0.00322564258978247	0.975652891388594	5405.91171437461	5177	5526.75385964755	5247.19970703125	0	0	0	0	0	0	0	0	0	0	0.001	0.021	0.036	0.023	0.014	0.012	0.009	0.012	0.012	0.012	0.015	0.018	0.021	0.028	0.035	0.038	0.036
GAL3.02 GAL80.28 GAL4.WT 170706 Plate_022	170705-Plate_022.E2	-187.599990844727	198.800003051758	4078.90002441406	9609.599609375	18515.69921875	43630.298828125	123065.6015625	13805.1269455777	198667778.477831	0.923297719661936	2.32191056245953	3.94020617724519	6271	14939.204123805	198403072.288954	0.00260213935384337	0.995499022177873	5850.30330090895	5470.5	5769.29050815043	5301.7998046875	0	0	0	0	0	0	0	0	0	0	0.002	0.019	0.034	0.021	0.015	0.013	0.013	0.012	0.013	0.007	0.015	0.016	0.022	0.026	0.033	0.034	0.039
GAL3.02 GAL80.29 GAL4.WT 170706 Plate_023	170705-Plate_023.A2	-187.599990844727	-19.6000003814697	78.4000015258789	215.599990844727	869.399963378906	4300.93977050781	126771.3984375	1181.20112761437	19619145.3119688	0.38508064516129	0.228620335822701	0.534380957626373	6448	2878.72753877982	46254302.0593448	0.00308558376648608	0.990875887918741	5034.92959057072	4772.25	5063.63576925954	4769.7998046875	0	0	0	0	0	0	0	0	0	0	0.023	0.227	0.255	0.106	0.067	0.05	0.043	0.036	0.031	0.026	0.021	0.02	0.016	0.016	0.013	0.009	0.008
GAL3.02 GAL80.29 GAL4.WT 170706 Plate_024	170705-Plate_024.A2	-201.599990844727	-26.6000003814697	81.1999969482422	221.199996948242	768.599975585938	3509.23994140622	103619.6015625	1065.92457438468	18146036.9836549	0.372847168347556	0.235385986400109	0.78536530239789	6445	2652.6206783782	44644286.6750259	0.00345938629492626	0.961630406895745	4535.64647013189	4089	5056.39132067767	4613	0	0	0	0	0	0	0	0	0	0.001	0.031	0.21	0.257	0.125	0.068	0.056	0.042	0.04	0.033	0.022	0.023	0.017	0.015	0.013	0.01	0.007	0.006
GAL3.02 GAL80.30 GAL4.WT 170706 Plate_023	170705-Plate_023.E2	-135.800003051758	39.0600006103516	217	543.200012207031	1138.19995117188	3106.87985839844	74089.3984375	1002.8506226786	4596438.400258	0.598987181516063	0.187321799465444	0.135695090999785	6319	1556.67569146301	6900623.40338096	0.00270260889137083	0.99456167706872	5195.1045260326	4905.5	5292.42751063416	4975.60009765625	0	0	0	0	0	0	0	0	0	0	0.007	0.085	0.16	0.146	0.111	0.109	0.089	0.066	0.053	0.044	0.033	0.027	0.022	0.013	0.01	0.006	0.006
GAL3.02 GAL80.30 GAL4.WT 170706 Plate_024	170705-Plate_024.E2	-127.400001525879	25.1999988555908	162.399993896484	418.600006103516	959	2586.36000976562	37230.19921875	773.45016226432	1441444.40119322	0.526098270319914	0.180430899572222	48.7027109749838	6533	1321.68673795734	2094678.62780689	0.0031046428547347	0.986923567535306	3404.49142813409	3094.5	4785.56036603978	4452	0	0	0	0	0	0	0	0	0	0	0.007	0.111	0.204	0.148	0.118	0.098	0.072	0.06	0.049	0.038	0.03	0.019	0.016	0.01	0.006	0.006	0.003
GAL3.02 GAL80.31 GAL4.WT 170718 Plate_007	170717-Plate_007.A2	-149.800003051758	14	182	564.200012207031	1418.19995117188	4184.87988281249	65968	1193.37927356741	4850348.31213146	0.597198879551821	0.361323317045424	0.375697460271059	8925	1897.41891667865	6882135.64345643	0.00223762835155065	0.995307860966165	3470.91131652661	3463	3922.83067609856	3813.59985351562	0	0	0	0	0	0	0	0	0	0	0.011	0.123	0.149	0.115	0.1	0.088	0.073	0.062	0.05	0.048	0.04	0.03	0.027	0.023	0.015	0.012	0.01
GAL3.02 GAL80.31 GAL4.WT 170718 Plate_008	170717-Plate_008.A2	-177.800003051758	14	193.199996948242	606.200012207031	1530.19995117188	4443.60009765625	53725	1257.73824797124	4384621.10674425	0.611624540697027	0.371297966589545	0.404687283445875	8981	1960.84715353499	5887132.15829947	0.00193732392872679	0.999182058250207	3640.11156886761	3600	4144.06227829987	4034.80004882812	0	0	0	0	0	0	0	0	0	0	0.011	0.114	0.149	0.112	0.091	0.086	0.075	0.063	0.054	0.048	0.038	0.036	0.027	0.025	0.018	0.013	0.011
GAL3.02 GAL80.32 GAL4.WT 170718 Plate_007	170717-Plate_007.E2	-190.399993896484	23.7999992370605	250.599990844727	743.399963378906	1793.75	5105.72976074218	67783.796875	1556.39901614088	8874563.20320515	0.662389174055063	0.451086746939134	0.672328131696588	8572	2269.93919934753	11882986.8843889	0.00248277874249801	0.992587082390344	3611.19417872142	3569	4074.84561064663	3966.19995117188	0	0	0	0	0	0	0	0	0	0	0.009	0.094	0.125	0.107	0.092	0.08	0.081	0.066	0.058	0.051	0.045	0.039	0.032	0.027	0.024	0.018	0.011
GAL3.02 GAL80.32 GAL4.WT 170718 Plate_008	170717-Plate_008.E2	-152.599990844727	17.9199989318848	233.800003051758	691.599975585938	1638	4887.95986328125	56796.59765625	1510.66822492473	10556328.0150106	0.649302754408206	0.373038944049123	0.516449595207339	8677	2243.33297760367	14720027.8184488	0.00206608989590761	0.99793722356663	4032.00835542238	4077.5	4222.36588053029	4076.80004882812	0	0	0	0	0	0	0	0	0	0	0.012	0.098	0.13	0.108	0.096	0.085	0.075	0.069	0.061	0.048	0.045	0.034	0.031	0.027	0.018	0.016	0.012
GAL3.02 GAL80.33 GAL4.WT 170823 Plate_002	170822-Plate_002.A2	-247.800003051758	-68.5999984741211	-12.5999994277954	29.3999996185303	75.5999984741211	152.599990844727	6356	39.3108706364763	20123.683752828	0.00523726392636089	0.0102944819265584	0.00183119122521856	6301	1234.84239797881	1585887.7073981	0.00746445497630332	0.128501076410925	3965.35653070941	3889	4382.72180919711	4191.60009765625	0	0	0	0	0	0	0	0	0	0.002	0.104	0.661	0.219	0.01	0.002	0.001	0	0	0	0.001	0	0	0	0	0	0	0
GAL3.02 GAL80.33 GAL4.WT 170823 Plate_003	170822-Plate_003.A2	-180.599990844727	-61.5999984741211	-5.59999990463257	35	78.4000015258789	149.800003051758	8017.7998046875	46.6412452428422	42386.2001175839	0.00429645542427497	0.0135409551492471	0.00559783807292541	6517	2055.79997471401	5020316.550727	0.00773286340665484	0.0646321965218272	3871.34356298911	3792.5	4443.59326435983	4277	0	0	0	0	0	0	0	0	0	0	0.083	0.673	0.23	0.008	0.001	0.001	0.001	0	0	0	0	0	0	0	0	0	0
GAL3.02 GAL80.34 GAL4.WT 170823 Plate_002	170822-Plate_002.E2	-211.399993896484	-64.4000015258789	-7	33.5999984741211	77	158.199996948242	3019.80004882812	43.3392341937989	12541.4537701926	0.0068696330991413	0.0122575037132368	0.000928766722718625	6405	939.94089161266	381594.873940506	0.00838776386805699	0.0359358951583107	3928.99664324746	3795	4544.49325743057	4338.60009765625	0	0	0	0	0	0	0	0	0	0.001	0.088	0.671	0.222	0.011	0.002	0.002	0.001	0	0.001	0	0	0	0	0	0	0	0
GAL3.02 GAL80.34 GAL4.WT 170823 Plate_003	170822-Plate_003.E2	-165.199996948242	-61.5999984741211	-1.39999997615814	39.2000007629395	86.7999954223633	170.800003051758	5450.19970703125	50.4837560090665	15560.6762331167	0.00773480662983425	0.0133918588760588	0.00105080226521921	6335	874.028550751355	729141.26875604	0.00713677034512143	0.12065545300078	4074.48421468035	3967.5	4582.74069566012	4411.39990234375	0	0	0	0	0	0	0	0	0	0	0.082	0.635	0.26	0.015	0.003	0.002	0.002	0	0	0	0	0	0	0	0	0	0
GAL3.02 GAL80.35 GAL4.WT 170823 Plate_004	170822-Plate_004.A2	-175	-57.3999977111816	0	42	88.1999969482422	166.599990844727	5031.60009765625	51.4265947421089	15160.596058014	0.00548362528560548	0.0133082333890095	0.000938531515549319	6565	1073.21665022108	877637.077650677	0.00714710890204159	0.098613933079667	4093.11142421934	3983.5	4452.64948862487	4302.19970703125	0	0	0	0	0	0	0	0	0	0.001	0.075	0.63	0.275	0.014	0.002	0.001	0.001	0.001	0	0	0	0	0	0	0	0	0
GAL3.02 GAL80.35 GAL4.WT 170823 Plate_005	170822-Plate_005.A2	-179.199996948242	-67.1999969482422	-4.19999980926514	42	89.5999984741211	177.800003051758	3319.39990234375	50.2608116146953	10350.7929700437	0.00794135613927917	0.0115697854541464	0.000728627206868138	6548	655.226913452148	270763.497281388	0.00726313152213228	0.0955630879653265	4552.42295357361	4527.75	4718.78116737697	4541.60009765625	0	0	0	0	0	0	0	0	0	0	0.093	0.605	0.276	0.017	0.005	0.002	0	0	0	0	0	0	0	0	0	0	0
GAL3.02 GAL80.36 GAL4.WT 170823 Plate_004	170822-Plate_004.E2	-198.800003051758	-58.7999992370605	0	46.2000007629395	96.5999984741211	210	34813.80078125	228.341352371313	3235128.1718275	0.0221011201937632	0.0535834488553649	0.180166379374865	6606	8122.73273457566	82945929.9164671	0.00730656257512374	0.0821256799305057	4504.72343324251	4412.75	4711.52359262871	4514.30004882812	0	0	0	0	0	0	0	0	0	0.001	0.074	0.598	0.281	0.023	0.005	0.002	0.001	0.001	0	0	0	0	0	0	0.001	0	0.001
GAL3.02 GAL80.36 GAL4.WT 170823 Plate_005	170822-Plate_005.E2	-194.599990844727	-58.7999992370605	1.39999997615814	43.3999977111816	91	207.199996948242	49980	289.645301591278	4597126.9366163	0.0259370314842579	0.0725876466395431	0.255963981252245	6670	9427.34894063431	91835743.5533862	0.00705204608661104	0.0983025521972766	4006.04745127436	3891.75	4506.71704346801	4331.60009765625	0	0	0	0	0	0	0	0	0	0.001	0.075	0.621	0.259	0.018	0.003	0.002	0.001	0.001	0.001	0	0	0.001	0.001	0	0.001	0	0.001
GAL3.02 GAL80.37 GAL4.WT 170823 Plate_006	170822-Plate_006.A2	-194.599990844727	-54.5999984741211	5.59999990463257	50.3999977111816	102.199996948242	252	71702.3984375	948.338112248395	28107771.0310204	0.0420850561134082	0.226146927893987	1.55178258103989	6772	21359.3329885382	233574954.417599	0.0113068541538069	0.00013953975817238	4395.18207324276	4302.75	4679.14805953628	4464.60009765625	0	0	0	0	0	0	0	0	0	0.001	0.069	0.584	0.289	0.016	0.002	0.001	0.001	0.001	0	0	0	0	0	0	0	0	0.001
GAL3.02 GAL80.37 GAL4.WT 170823 Plate_007	170822-Plate_007.A2	-168	-50.3999977111816	9.80000019073486	53.2000007629395	103.599998474121	269.639984130857	83111	1108.77224872266	36613791.2754363	0.0439024390243902	0.270655752519022	2.01035884091697	6765	24074.597536543	283056613.220469	0.0124900405865372	1.03188001618904e-05	4225.78181818182	4120.5	4603.02649965138	4439.39990234375	0	0	0	0	0	0	0	0	0	0	0.06	0.585	0.294	0.017	0.002	0.001	0.001	0	0	0	0	0	0	0	0	0	0
GAL3.02 GAL80.38 GAL4.WT 170823 Plate_006	170822-Plate_006.E2	-210	-51.7999992370605	7	50.3999977111816	98	186.199996948242	4293.7998046875	58.4151193028196	10658.7174019292	0.00403406544150605	0.0139831224524145	0.000725227544625423	6693	911.399981463397	679775.5977448	0.00696431864526095	0.0935266901715739	4472.57037203048	4380	4854.46069780957	4687.19970703125	0	0	0	0	0	0	0	0	0	0.001	0.063	0.598	0.314	0.02	0.002	0.001	0.001	0	0	0	0	0	0	0	0	0	0
GAL3.02 GAL80.38 GAL4.WT 170823 Plate_007	170822-Plate_007.E2	-263.199981689453	-50.3999977111816	9.80000019073486	53.2000007629395	103.599998474121	190.399993896484	1841	60.4586811142104	6714.41836457249	0.00326506381715643	0.0151637023603392	0.000596789617267323	6738	620.072717840021	154176.757148068	0.00709562296772324	0.0749750184226693	4390.18328880974	4303.5	4846.31060314546	4706.09985351562	0	0	0	0	0	0	0	0	0	0.001	0.057	0.588	0.328	0.023	0.003	0.001	0	0	0	0	0	0	0	0	0	0	0
GAL3.02 GAL80.39 GAL4.WT 170823 Plate_008	170822-Plate_008.A2	-217	-51.7999992370605	7	46.2000007629395	92.4000015258789	175	55427.3984375	112.122516105742	1946755.14791038	0.00610209852656645	0.0320208795244067	0.261975237402165	6719	9978.96076853682	225785699.90302	0.00772458516116727	0.0391892410565003	4124.28992409585	4005	4699.0195946379	4530.39990234375	0	0	0	0	0	0	0	0	0	0	0.061	0.621	0.296	0.015	0.003	0	0	0	0	0	0	0	0	0	0	0	0
GAL3.02 GAL80.39 GAL4.WT 170823 Plate_009	170822-Plate_009.A2	-210	-51.7999992370605	8.39999961853027	50.3999977111816	98	179.199996948242	64073.80078125	178.133587551736	4957029.32720766	0.00652818991097923	0.0461833272162586	0.319865238494499	6740	18965.8633200906	412553656.065208	0.00702482796480177	0.0842062791346475	4215.99139465875	4051.75	4817.87267552045	4625.60009765625	0	0	0	0	0	0	0	0	0	0	0.06	0.603	0.312	0.018	0.002	0	0.001	0	0	0	0	0	0	0	0	0	0
GAL3.02 GAL80.40 GAL4.WT 170823 Plate_008	170822-Plate_008.E2	-365.399993896484	654.500012207032	15186.1494140625	24763.8994140625	37955.05078125	63576.0292968749	143140.203125	27949.6178061875	361593715.170875	0.965553869499241	7.04515461980404	20.726146723855	6590	28939.8558452917	346023706.8132	0.00356312353984857	0.907461461632203	4354.7466616085	4228.25	4888.87490604846	4678.7998046875	0	0	0	0	0	0	0	0	0	0	0.001	0.004	0.014	0.015	0.012	0.008	0.006	0.003	0.005	0.003	0.003	0.003	0.003	0.004	0.004	0.005	0.006
GAL3.02 GAL80.40 GAL4.WT 170823 Plate_009	170822-Plate_009.E2	-289.799987792969	582.609967041016	16528.400390625	27262.8994140625	41023.150390625	68465.9515624999	156784.59375	30276.5003187166	404857569.025454	0.964735894357743	6.82437900558407	14.7847988896039	6664	31376.5159316473	385339258.555776	0.0060590073503783	0.112016801043045	4720.04171668667	4593.75	5132.06461846213	4907.69995117188	0	0	0	0	0	0	0	0	0	0	0.001	0.006	0.014	0.014	0.014	0.01	0.006	0.005	0.003	0.003	0.002	0.004	0.002	0.002	0.003	0.004	0.004
GAL3.02 GAL80.41 GAL4.WT 170823 Plate_010	170822-Plate_010.A2	-169.399993896484	-51.7999992370605	13.6499998569489	67.1999969482422	131.599990844727	385.349998474121	4996.60009765625	112.971584080524	66196.221366887	0.0500314663310258	0.0231706439242701	0.00242613449331835	6356	918.840238847073	495894.556709457	0.00586708313682955	0.312296850489298	4902.90615166772	4857.5	4976.09506930429	4825.7998046875	0	0	0	0	0	0	0	0	0	0.001	0.063	0.494	0.336	0.055	0.022	0.01	0.005	0.004	0.004	0.002	0.001	0.001	0.001	0.001	0	0	0
GAL3.02 GAL80.41 GAL4.WT 170823 Plate_011	170822-Plate_011.A2	-176.399993896484	-42	18.1999988555908	65.7999954223633	126	357.83999633789	12584.599609375	117.510500049552	115180.832616269	0.0461039917513625	0.028755721453632	0.00506091156855853	6789	1056.08751719904	1435312.64598798	0.00668590745989029	0.0971796835827724	4360.74068345854	4288.5	4840.51239386769	4680.19970703125	0	0	0	0	0	0	0	0	0	0.001	0.045	0.519	0.333	0.055	0.018	0.009	0.006	0.004	0.003	0.002	0.002	0.001	0.001	0	0	0	0
GAL3.02 GAL80.42 GAL4.WT 170823 Plate_010	170822-Plate_010.E2	-163.800003051758	-50.3999977111816	14	64.4000015258789	127.400001525879	407.469993591308	58373	288.622123408952	5829018.14734717	0.0531914893617021	0.0641808350531041	0.242108400921652	6580	4194.64794015067	93595317.8675161	0.00633873057302068	0.175534299110049	4390.03928571429	4221.75	4917.49928093536	4690	0	0	0	0	0	0	0	0	0	0	0.058	0.512	0.324	0.052	0.016	0.012	0.007	0.004	0.002	0.002	0.001	0.001	0.001	0	0	0	0
GAL3.02 GAL80.42 GAL4.WT 170823 Plate_011	170822-Plate_011.E2	-170.800003051758	-44.7999992370605	19.6000003814697	68.5999984741211	134.399993896484	441	70688.796875	393.024120562846	10183935.9933773	0.0566711289602856	0.0912587981985276	0.524521772723733	6723	5700.57944999154	150086222.288083	0.00556153570147112	0.324317361344437	4489.79689126878	4367	5002.21782467689	4816	0	0	0	0	0	0	0	0	0	0.001	0.047	0.497	0.341	0.057	0.019	0.011	0.006	0.004	0.003	0.002	0.001	0.001	0.001	0	0	0	0
GAL3.02 GAL80.43 GAL4.WT 170823 Plate_013	170822-Plate_013.A2	-233.800003051758	-68.5999984741211	-11.1999998092651	32.2000007629395	75.5999984741211	154.769996643065	17340.400390625	39.9987961854004	55058.0476712511	0.00390243902439024	0.00901081938391786	0.00195603111758629	6150	1361.73333740234	11637002.3242428	0.00831156494894324	0.0511142465247815	4448.09097560976	4345.75	3474.01707646564	3256.39990234375	0	0	0	0	0	0	0	0	0	0.002	0.105	0.657	0.223	0.009	0.001	0.001	0.001	0	0	0	0	0	0	0	0	0	0
GAL3.02 GAL80.43 GAL4.WT 170823 Plate_014	170822-Plate_014.A2	-212.800003051758	-54.5999984741211	2.79999995231628	42	85.4000015258789	161	4044.59985351562	50.820020044684	14305.8492290834	0.00432642100551992	0.0155063668704815	0.0041503739851634	6703	1254.97928593077	887947.784746558	0.00865971265498918	0.0127106847463632	3724.64068327614	3598	4408.56337399649	4251.7998046875	0	0	0	0	0	0	0	0	0	0.001	0.069	0.649	0.267	0.01	0.002	0	0	0.001	0	0	0	0	0	0	0	0	0
GAL3.02 GAL80.44 GAL4.WT 170823 Plate_013	170822-Plate_013.E2	-191.800003051758	-61.5999984741211	0	47.5999984741211	105	282.519989013671	11949	78.991109964674	51363.3053995652	0.0301915708812261	0.0201916294540508	0.00258617993837777	6525	856.402020139743	852700.533254491	0.00664512693017512	0.172740205431146	4295.87977011494	4173	4517.50876752948	4299.39990234375	0	0	0	0	0	0	0	0	0	0.001	0.079	0.579	0.266	0.043	0.013	0.008	0.004	0.002	0.001	0.001	0.001	0	0	0	0	0	0
GAL3.02 GAL80.44 GAL4.WT 170823 Plate_014	170822-Plate_014.E2	-180.599990844727	-53.2000007629395	9.80000019073486	58.7999992370605	121.799995422363	332.569984436034	5315.7998046875	100.342264687431	58028.6306651512	0.0415007656967841	0.02284573758111	0.0025817234387308	6530	915.791126772046	541478.599228729	0.00572515883029667	0.342886586903801	4472.21500765697	4414.25	4761.61259817968	4582.89990234375	0	0	0	0	0	0	0	0	0	0	0.063	0.531	0.317	0.047	0.017	0.009	0.005	0.002	0.003	0.002	0.001	0.001	0.001	0	0	0	0
GAL3.02 GAL80.45 GAL4.WT 170823 Plate_016	170822-Plate_016.A2	-357	21	7725.89978027344	18281.8994140625	30745.0493164062	53797.45078125	116244.796875	21012.268474723	310038172.382388	0.85593984962406	5.58585015617046	30.0566101571235	6650	24536.5065633059	275995547.819675	0.00817305127801144	0.005874858058595	4277.09496240601	4160.75	4812.70665578742	4648.69995117188	0	0	0	0	0	0	0	0	0.001	0.001	0.012	0.074	0.037	0.018	0.012	0.01	0.006	0.004	0.005	0.003	0.003	0.005	0.003	0.004	0.006	0.008	0.01
GAL3.02 GAL80.46 GAL4.WT 170823 Plate_015	170822-Plate_015.E2	-229.599990844727	-22.3999996185303	217	8486.7998046875	19236	40946.6390625	99579.1953125	12517.9527438058	206546692.585673	0.725640632192727	2.68309962476967	7.57616861376512	6517	17226.9786917222	203811690.367731	0.0193386759224625	0	4774.22633113396	4739.5	4815.84223716728	4641	0	0	0	0	0	0	0	0	0	0	0.028	0.147	0.076	0.023	0.013	0.012	0.011	0.009	0.007	0.008	0.008	0.008	0.011	0.012	0.016	0.02	0.019
GAL3.02 GAL80.46 GAL4.WT 170823 Plate_016	170822-Plate_016.E2	-322	-16.7999992370605	434	13235.599609375	26926.19921875	51084.60078125	129229.796875	17053.783381685	315008142.84074	0.754613390269941	3.45165902063962	9.90868125780895	6557	22578.7712278435	293037944.899453	0.0208216955686517	0	4994.47292969346	4932	4920.18387162425	4736.19970703125	0	0	0	0	0	0	0	0	0	0.001	0.025	0.127	0.073	0.018	0.015	0.009	0.007	0.008	0.008	0.007	0.009	0.006	0.006	0.008	0.009	0.011	0.012
GAL3.02 GAL80.47 GAL4.WT 170823 Plate_018	170822-Plate_018.A2	-301	-70	-7	39.2000007629395	88.1999969482422	175	17127.599609375	55.544209918131	91600.2495302172	0.00822669104204753	0.0116689794843155	0.0026275744900395	6564	1728.89627018681	7813535.96196215	0.00706789462411651	0.133406713298868	4711.58287629494	4672.5	4718.76283914123	4578	0	0	0	0	0	0	0	0	0	0.001	0.105	0.603	0.271	0.013	0.002	0.002	0.001	0.001	0	0	0	0	0	0	0	0	0
GAL3.02 GAL80.47 GAL4.WT 170825 Plate_002	170824-Plate_002.A2	-210	-54.5999984741211	-4.19999980926514	32.2000007629395	68.5999984741211	140.279998779297	4404.39990234375	41.1114308493303	14872.4310918853	0.00647344416654406	0.0123418251324762	0.00174359898731097	6797	1042.07725732977	755762.664594659	0.00924608819345661	0.00675407707783982	3686.59974988966	3587.5	4498.7311285439	4363.7998046875	0	0	0	0	0	0	0	0	0	0	0.072	0.727	0.188	0.006	0.003	0.001	0	0.001	0	0.001	0	0	0	0	0	0	0
GAL3.02 GAL80.48 GAL4.WT 170823 Plate_018	170822-Plate_018.E2	-196	-67.6899974822998	-2.79999995231628	43.3999977111816	95.1999969482422	182	5898.19970703125	57.2487711242389	26431.7388576213	0.0094808828100715	0.0122959723908123	0.00119663115750592	6434	1117.24587562436	1094371.98261711	0.00832630691399663	0.0306474386533659	4751.62068697544	4694	4800.07638681665	4596.19970703125	0	0	0	0	0	0	0	0	0	0.002	0.09	0.593	0.288	0.018	0.003	0.003	0.001	0.001	0	0.001	0	0	0	0	0	0	0
GAL3.02 GAL80.48 GAL4.WT 170825 Plate_002	170824-Plate_002.E2	-149.800003051758	-52.8500003814697	-1.39999997615814	35	72.7999954223633	148.399993896484	9909.2001953125	46.7012518726105	31763.3937633482	0.00805249030718759	0.0165590451995091	0.017072492944279	6706	1143.41109720866	2316106.10661995	0.00873273761169781	0.0139690944280907	3648.77378467044	3525.25	4412.73666739528	4289.59985351562	0	0	0	0	0	0	0	0	0	0	0.066	0.712	0.204	0.01	0.003	0.001	0.001	0	0.001	0	0	0	0	0	0	0	0
GAL3.02 GAL80.WT GAL4.01 170712 Plate_001	170711-Plate_001.E1	-184.800003051758	-68.5999984741211	-12.5999994277954	26.6000003814697	68.5999984741211	135.800003051758	917	29.5443698370803	4100.42816064906	0.000322927879440258	0.0091263248171186	0.000535014501161895	9290	615.533335367839	71785.6520458984	0.00815568475452196	0.00781189082451605	3437.30134553283	3323.5	4046.32770089436	3893.39990234375	0	0	0	0	0	0	0	0	0	0.001	0.103	0.691	0.199	0.004	0	0	0	0	0	0	0	0	0	0	0	0	0
GAL3.02 GAL80.WT GAL4.01 170712 Plate_002	170711-Plate_002.E1	-187.599990844727	-65.7999954223633	-9.80000019073486	30.7999992370605	72.7999954223633	142.800003051758	361.199981689453	33.4591143958148	4064.64073316459	0	0.0103967958167029	0.000586894207265944	9649	NA	NA	0.00770151039330043	0.00961219756668452	3497.32013680174	3311	4204.53697672838	4005.39990234375	0	0	0	0	0	0	0	0	0	0.001	0.099	0.682	0.212	0.006	0	0	0	0	0	0	0	0	0	0	0	0	0
GAL3.02 GAL80.WT GAL4.02 170712 Plate_001	170711-Plate_001.E2	-205.800003051758	-70	-15.3999996185303	25.1999988555908	68.5999984741211	134.399993896484	498.399993896484	28.1912596907598	4069.04477766662	0.000540832882639265	0.0084462076554568	0.000517435387556631	9245	429.799993896484	1610.13984619146	0.00867998689813298	0.0037317558857709	3460.24418604651	3394	4027.41074301935	3893.39990234375	0	0	0	0	0	0	0	0	0	0.001	0.116	0.679	0.2	0.003	0.001	0	0	0	0	0	0	0	0	0	0	0	0
GAL3.02 GAL80.WT GAL4.02 170712 Plate_002	170711-Plate_002.E2	-214.199996948242	-70.3500003814697	-12.5999994277954	28	74.1999969482422	143.150001525879	361.199981689453	32.0759933568235	4325.23733481927	0	0.00906983457423381	0.000441785638175193	9156	NA	NA	0.0085677335919819	0.00404911456181933	3757.4752075142	3653.25	4235.15665352798	4080.29992675781	0	0	0	0	0	0	0	0	0	0.001	0.108	0.662	0.224	0.005	0	0	0	0	0	0	0	0	0	0	0	0	0
GAL3.02 GAL80.WT GAL4.03 170712 Plate_001	170711-Plate_001.E3	-173.599990844727	-72.7999954223633	-15.3999996185303	26.6000003814697	70	140	1209.59997558594	30.1611615059377	4775.09898236416	0.0009941455870982	0.00839756008606499	0.000527568529705238	9053	691.133324517144	80567.758747457	0.0081653057823696	0.00917845259372685	3661.10477189882	3571	4136.78234117618	3978.80004882812	0	0	0	0	0	0	0	0	0	0.001	0.113	0.676	0.203	0.006	0	0	0	0	0	0	0	0	0	0	0	0	0
GAL3.02 GAL80.WT GAL4.03 170712 Plate_002	170711-Plate_002.E3	-250.599990844727	-71.4000015258789	-14	28	74.1999969482422	145.599990844727	373.799987792969	31.7850235424772	4471.87462610319	0	0.00877608969991541	0.000455376378422536	9335	NA	NA	0.00833046844992382	0.00553043366556727	3781.9783074451	3642	4260.15913249395	4086.59985351562	0	0	0	0	0	0	0	0	0	0.002	0.112	0.658	0.223	0.006	0	0	0	0	0	0	0	0	0	0	0	0	0
GAL3.02 GAL80.WT GAL4.04 170712 Plate_001	170711-Plate_001.E4	-186.199996948242	-74.1999969482422	-15.3999996185303	25.1999988555908	67.1999969482422	137.199996948242	357	27.7292916044065	4188.58990394694	0	0.00803905324236861	0.000482998144597219	9040	NA	NA	0.00914578162268369	0.00200279316985696	3581.59601769912	3492.75	4062.82145493769	3880.80004882812	0	0	0	0	0	0	0	0	0	0.001	0.119	0.681	0.193	0.006	0	0	0	0	0	0	0	0	0	0	0	0	0
GAL3.02 GAL80.WT GAL4.04 170712 Plate_002	170711-Plate_002.E4	-203	-63	-9.80000019073486	28	70	137.199996948242	373.799987792969	31.4165373682901	3812.43143171622	0	0.00902596725584832	0.0372087942461379	9578	NA	NA	0.00802139037433155	0.00675250019001949	3213.17983921487	3017.5	4158.95294483859	3988.59985351562	0	0	0	0	0	0	0	0	0	0.001	0.093	0.7	0.201	0.005	0	0	0	0	0	0	0	0	0	0	0	0	0
GAL3.02 GAL80.WT GAL4.05 170712 Plate_001	170711-Plate_001.E5	-210	-68.5999984741211	-12.5999994277954	26.6000003814697	68.5999984741211	134.399993896484	452.199981689453	29.4931400576834	3934.03124802467	0.000326122404609197	0.00897509948746259	0.000486615842109148	9199	437.266662597656	292.692945963703	0.00889391979301423	0.00220857045392031	3541.62468746603	3464	4107.94616141881	3960.59985351562	0	0	0	0	0	0	0	0	0	0.001	0.105	0.691	0.199	0.004	0	0	0	0	0	0	0	0	0	0	0	0	0
GAL3.02 GAL80.WT GAL4.05 170712 Plate_002	170711-Plate_002.E5	-182	-65.7999954223633	-9.80000019073486	28	67.1999969482422	134.399993896484	410.199981689453	29.9029290834757	3718.28293918601	0.000207770621234157	0.0110876217597375	0.00326316232725994	9626	402.499984741211	118.579906005878	0.00800548947849954	0.00684869487488826	3215.73659879493	3063.25	4061.05261950767	3888.5	0	0	0	0	0	0	0	0	0	0.001	0.094	0.713	0.189	0.004	0	0	0	0	0	0	0	0	0	0	0	0	0
GAL3.02 GAL80.WT GAL4.06 170712 Plate_001	170711-Plate_001.E6	-203	-70	-14	25.1999988555908	65.7999954223633	134.399993896484	819	28.053305861626	4092.41452301328	0.000426621160409556	0.00932762521015406	0.00074906205778529	9376	560.699996948242	30527.0004842123	0.0083612533263841	0.00509833060031295	3267.2451471843	3143	4079.13405756251	3935.39990234375	0	0	0	0	0	0	0	0	0	0.001	0.113	0.696	0.185	0.004	0	0	0	0	0	0	0	0	0	0	0	0	0
GAL3.02 GAL80.WT GAL4.06 170712 Plate_002	170711-Plate_002.E6	-221.199996948242	-70	-12.5999994277954	28	71.4000015258789	140	400.399993896484	31.4529758987963	4130.87967072014	0.00010334849111203	0.00939555999170257	0.000578280730420026	9676	400.399993896484	NA	0.00835485341029926	0.00376127324346853	3538.83903472509	3378.5	4235.83593212568	4058.59985351562	0	0	0	0	0	0	0	0	0	0.001	0.104	0.679	0.211	0.005	0	0	0	0	0	0	0	0	0	0	0	0	0
GAL3.02 GAL80.WT GAL4.07 170712 Plate_001	170711-Plate_001.E7	-204.399993896484	-72.7999954223633	-14	26.6000003814697	71.4000015258789	145.599990844727	4657.7998046875	33.3805216351072	10101.8326790593	0.00308471962102016	0.00955625109153615	0.000876015478440964	9077	1005.39998299735	932452.052737361	0.00776346217376941	0.0165425869422171	3604.02038118321	3543	4084.60164601401	3948	0	0	0	0	0	0	0	0	0	0.001	0.114	0.664	0.21	0.007	0.001	0.001	0	0	0	0	0	0	0	0	0	0	0
GAL3.02 GAL80.WT GAL4.07 170712 Plate_002	170711-Plate_002.E7	-239.399993896484	-61.5999984741211	-7	32.2000007629395	72.7999954223633	142.800003051758	3808	37.512701072104	8062.476824966	0.00310302027306578	0.02976153023439	1.52777288306762	9668	917.37331644694	597281.992483652	0.00837337993301296	0.00260711957456472	3205.86698386429	3011.5	4158.25015473435	3993.5	0	0	0	0	0	0	0	0	0	0.001	0.085	0.694	0.21	0.006	0.001	0.001	0	0	0	0	0	0	0	0	0	0	0
GAL3.02 GAL80.WT GAL4.08 170712 Plate_001	170711-Plate_001.E8	-215.599990844727	-70	-14	25.1999988555908	67.1999969482422	141.399993896484	11048.7998046875	34.9282575425645	27311.9372419979	0.00442851117671868	0.0121528709886095	0.00312867813469255	9484	1375.09997921898	3495794.91685217	0.00816941624365482	0.00679270296706203	3211.34078447912	3120	4011.0955850705	3889.19995117188	0	0	0	0	0	0	0	0	0	0.001	0.104	0.69	0.192	0.008	0.002	0.001	0.001	0.001	0	0	0	0	0	0	0	0	0
GAL3.02 GAL80.WT GAL4.08 170712 Plate_002	170711-Plate_002.E8	-222.599990844727	-71.4000015258789	-9.80000019073486	32.2000007629395	79.7999954223633	158.199996948242	11964.3994140625	42.0204994914979	35429.5853266283	0.00320649850363403	0.0113529318099996	0.00182178325493483	9356	1824.29330342611	6587639.47748877	0.00827021177925491	0.00467688638019481	3868.33010902095	3717.5	4307.17235015569	4127.19970703125	0	0	0	0	0	0	0	0	0	0.001	0.105	0.643	0.236	0.011	0.001	0.001	0	0	0	0	0	0	0	0	0	0	0
GAL3.02 GAL80.WT GAL4.09 170712 Plate_001	170711-Plate_001.E9	-266	-67.1999969482422	-14	25.1999988555908	67.1999969482422	141.399993896484	7037.7998046875	38.1685058806529	38429.7081622996	0.0058984621866442	0.0122434614463282	0.00286148970701491	9494	1704.52498572213	3093101.38681991	0.008156085079162	0.00733962789950326	3317.01637876554	3197.75	3987.49397006858	3848.59985351562	0	0	0	0	0	0	0	0	0	0.001	0.103	0.7	0.183	0.007	0.002	0.001	0.001	0	0.001	0	0	0	0	0	0	0	0
GAL3.02 GAL80.WT GAL4.09 170712 Plate_002	170711-Plate_002.E9	-267.399993896484	-71.4000015258789	-12.5999994277954	30.7999992370605	77	161	8841	42.293288312818	35720.8873278577	0.00461720176097928	0.0114850514379223	0.00252108887797962	9313	1750.5534682163	3857090.76325972	0.00712701932214127	0.035201309435257	3813.12777837432	3700	4271.58392523388	4107.60009765625	0	0	0	0	0	0	0	0	0	0.002	0.11	0.647	0.226	0.01	0.001	0.001	0.001	0	0.001	0	0	0	0	0	0	0	0
GAL3.02 GAL80.WT GAL4.10 170712 Plate_001	170711-Plate_001.E10	-268.799987792969	-63	-9.80000019073486	28	67.1999969482422	140	11316.2001953125	35.240585272436	21393.9430522159	0.00389843009166579	0.0132486328626207	0.00707404819148742	9491	1106.30269395983	3401453.90109263	0.00854240418654764	0.00299110533907643	3107.72858497524	2978.5	4020.12935673074	3876.59985351562	0	0	0	0	0	0	0	0	0	0.001	0.092	0.707	0.187	0.009	0.002	0.001	0.001	0	0	0	0	0	0	0	0	0	0
GAL3.02 GAL80.WT GAL4.10 170712 Plate_002	170711-Plate_002.E10	-240.800003051758	-63	-7	30.7999992370605	72.7999954223633	145.599990844727	11886	38.498753962936	23050.2087650799	0.00334903192046049	0.0142148433872366	0.00352667168599518	9555	1323.08748149872	4137126.77247255	0.00826015776157166	0.00381919668441022	3352.93233908948	3174.5	4158.51347847883	3997	0	0	0	0	0	0	0	0	0	0.001	0.086	0.692	0.21	0.007	0.001	0	0.001	0	0.001	0	0	0	0	0	0	0	0
GAL3.02 GAL80.WT GAL4.11 170712 Plate_001	170711-Plate_001.E11	-238	-72.7999954223633	-15.3999996185303	25.1999988555908	67.1999969482422	138.599990844727	359.799987792969	27.4980868882937	4223.81631552239	0	0.00806919955728173	0.000504150831034248	9202	NA	NA	0.00801395634242546	0.0122209251459483	3579.85823733971	3510.75	4121.57025837624	3992.80004882812	0	0	0	0	0	0	0	0	0	0.002	0.119	0.68	0.195	0.004	0	0	0	0	0	0	0	0	0	0	0	0	0
GAL3.02 GAL80.WT GAL4.11 170712 Plate_002	170711-Plate_002.E11	-204.399993896484	-63	-7.34999990463257	32.2000007629395	72.7999954223633	141.399993896484	406	34.3364274124867	3893.77204298606	0.000104079933388843	0.0114990383727374	0.0111389107595727	9608	406	NA	0.00779510022271715	0.00813184410766432	3407.08623022481	3230.5	4284.7794853293	4076.80004882812	0	0	0	0	0	0	0	0	0	0.001	0.093	0.688	0.213	0.005	0	0	0	0	0	0	0	0	0	0	0	0	0
GAL3.02 GAL80.WT GAL4.12 170712 Plate_001	170711-Plate_001.E12	-197.399993896484	-77	-15.3999996185303	28	71.4000015258789	141.399993896484	449.399993896484	29.8075533454949	4502.82397739062	0.000110436223081171	0.00825003473153667	0.000457516107255771	9055	449.399993896484	NA	0.00830197859923134	0.00770016626508296	3795.39596907786	3691	4272.21673209887	4102	0	0	0	0	0	0	0	0	0	0.002	0.123	0.657	0.211	0.006	0	0	0	0	0	0	0	0	0	0	0	0	0
GAL3.02 GAL80.WT GAL4.12 170712 Plate_002	170711-Plate_002.E12	-210	-71.4000015258789	-12.5999994277954	30.7999992370605	77	151.199996948242	504	34.2796065695	4793.70332756126	0.000220701831825204	0.00882312884205214	0.000440740139897882	9062	445.899993896484	6751.22141845711	0.00749307704837921	0.0228670655090178	3963.58177002869	3851	4404.35125607146	4233.60009765625	0	0	0	0	0	0	0	0	0	0.002	0.113	0.644	0.234	0.008	0	0	0	0	0	0	0	0	0	0	0	0	0
GAL3.02 GAL80.WT GAL4.13 170712 Plate_001	170711-Plate_001.F1	-233.800003051758	-70	-11.1999998092651	29.3999996185303	73.149995803833	145.599990844727	450.799987792969	32.9206581204696	4474.02818686249	0.000320786997433704	0.00940230776123042	0.00048501142210727	9352	427.933329264323	533.772908935634	0.00757097791798107	0.0169079434611669	3684.44434345595	3543	4248.61893775751	4071.19995117188	0	0	0	0	0	0	0	0	0	0.001	0.11	0.664	0.218	0.007	0	0	0	0	0	0	0	0	0	0	0	0	0
GAL3.02 GAL80.WT GAL4.13 170712 Plate_002	170711-Plate_002.F1	-197.399993896484	-71.4000015258789	-12.5999994277954	29.3999996185303	75.5999984741211	147	439.600006103516	33.0275176437791	4461.16686397958	0.000214316330904415	0.00894352711833077	0.000452564154810394	9332	417.899993896484	941.781059570611	0.00775826701940209	0.0127309189888416	3775.89337762538	3625	4257.71077236759	4070.5	0	0	0	0	0	0	0	0	0	0.001	0.107	0.658	0.228	0.006	0	0	0	0	0	0	0	0	0	0	0	0	0
GAL3.02 GAL80.WT GAL4.14 170712 Plate_001	170711-Plate_001.F2	-218.399993896484	-71.4000015258789	-14	28	71.4000015258789	142.800003051758	373.799987792969	30.9855733206822	4329.59848996409	0	0.00855868793346504	0.000438362586526028	9053	NA	NA	0.00900528750826173	0.00212511818375238	3718.55219264332	3640.5	4197.31622091294	4054.39990234375	0	0	0	0	0	0	0	0	0	0.001	0.108	0.672	0.213	0.006	0	0	0	0	0	0	0	0	0	0	0	0	0
GAL3.02 GAL80.WT GAL4.14 170712 Plate_002	170711-Plate_002.F2	-207.199996948242	-67.1999969482422	-8.39999961853027	29.3999996185303	72.7999954223633	141.399993896484	467.600006103516	32.8979543898261	4068.74142803845	0.000208681135225376	0.0101200932331093	0.0005977628558997	9584	432.600006103516	2450	0.00791258477769405	0.00741291723799364	3551.53537145242	3411.75	4259.22384202858	4084.5	0	0	0	0	0	0	0	0	0	0.001	0.101	0.677	0.216	0.005	0	0	0	0	0	0	0	0	0	0	0	0	0
GAL3.02 GAL80.WT GAL4.15 170712 Plate_001	170711-Plate_001.F3	-201.599990844727	-67.1999969482422	-14	23.7999992370605	65.7999954223633	134.399993896484	439.600006103516	27.571330713931	3891.37061325075	0.000213151444101034	0.00870172913984907	0.000545853070444995	9383	430.5	165.620222168043	0.00863878572581947	0.00361874851850674	3412.67222636683	3284	4110.73818042458	3955	0	0	0	0	0	0	0	0	0	0.001	0.106	0.706	0.184	0.004	0	0	0	0	0	0	0	0	0	0	0	0	0
GAL3.02 GAL80.WT GAL4.15 170712 Plate_002	170711-Plate_002.F3	-196	-71.4000015258789	-14	25.1999988555908	65.7999954223633	134.399993896484	660.799987792969	27.2427196118278	3921.24515231914	0.000206377050871943	0.00875866154545348	0.000630017852930302	9691	524.299987792969	37264.5	0.00860854593833151	0.0030240916473937	3481.24197709215	3307.5	4088.47607904312	3921.39990234375	0	0	0	0	0	0	0	0	0	0.001	0.109	0.701	0.185	0.004	0	0	0	0	0	0	0	0	0	0	0	0	0
GAL3.02 GAL80.WT GAL4.16 170712 Plate_001	170711-Plate_001.F4	-228.199996948242	-68.5999984741211	-12.5999994277954	26.6000003814697	68.5999984741211	144.199996948242	9233	36.2765143902517	19657.6259857624	0.00549924520163899	0.0118998125143562	0.00161620699799159	9274	1114.537235634	1679933.01155558	0.00867748674272859	0.003280307333829	3372.08890446409	3238.25	4081.39755403684	3955	0	0	0	0	0	0	0	0	0	0.001	0.103	0.689	0.193	0.008	0.002	0.001	0	0.001	0.001	0.001	0	0	0	0	0	0	0
GAL3.02 GAL80.WT GAL4.16 170712 Plate_002	170711-Plate_002.F4	-249.199996948242	-70	-11.1999998092651	32.2000007629395	75.5999984741211	151.689994812012	2613.80004882812	36.8090529152524	7683.012577651	0.00303227203811999	0.0102791838942639	0.000717294583407769	9234	853.299995422363	370898.003065638	0.00764260951780649	0.0152023826428312	3714.80468919212	3615.5	4240.3095874584	4080.29992675781	0	0	0	0	0	0	0	0	0	0.001	0.105	0.658	0.224	0.009	0.002	0	0	0	0	0	0	0	0	0	0	0	0
GAL3.02 GAL80.WT GAL4.17 170712 Plate_001	170711-Plate_001.F5	-240.800003051758	-64.4000015258789	-9.80000019073486	29.3999996185303	70	142.800003051758	7959	37.3587227546902	18240.4279674531	0.00460533361893542	0.0128757269419969	0.00172113229287346	9337	1125.5999862316	1922855.55754028	0.00818011841695232	0.00579812039951788	3228.59157116847	3107	4087.49132658856	3948	0	0	0	0	0	0	0	0	0	0.001	0.093	0.695	0.196	0.01	0.002	0.001	0.001	0	0	0	0	0	0	0	0	0	0
GAL3.02 GAL80.WT GAL4.17 170712 Plate_002	170711-Plate_002.F5	-219.800003051758	-70	-12.5999994277954	30.7999992370605	75.5999984741211	149.800003051758	7826	36.3056742465838	14863.7839221837	0.00159404888416578	0.00977477288706054	0.00109465793236652	9410	1587.22665405273	4358348.82600936	0.00753105590062112	0.0164778023947391	3783.13230605739	3689.75	4256.93514235656	4090.80004882812	0	0	0	0	0	0	0	0	0	0.001	0.108	0.657	0.224	0.008	0.001	0	0	0	0	0	0	0	0	0	0	0	0
GAL3.02 GAL80.WT GAL4.18 170712 Plate_001	170711-Plate_001.F6	-281.399993896484	-71.4000015258789	-14	29.3999996185303	75.5999984741211	173.599990844727	81041.796875	287.388656643595	8138482.66631684	0.01904869251578	0.0737722632013148	0.457652125711552	8872	13431.0613397903	252333311.110961	0.00754527162977867	0.0254513735886641	3738.89365419297	3674.75	4212.3288244827	4059.29992675781	0	0	0	0	0	0	0	0	0	0.001	0.113	0.65	0.206	0.011	0.001	0.002	0.001	0.001	0.001	0.001	0	0	0.001	0.001	0.001	0	0.001
GAL3.02 GAL80.WT GAL4.18 170712 Plate_002	170711-Plate_002.F6	-193.199996948242	-67.1999969482422	-11.1999998092651	30.7999992370605	77	166.599990844727	63453.59765625	303.276265104982	6024695.6570912	0.0201451315931983	0.0886334155232312	0.504446121089969	9233	13436.6051658712	123448387.193213	0.00784801766173729	0.0107528245094046	3609.46626231994	3461	4221.62100420357	4050.19995117188	0	0	0	0	0	0	0	0	0	0.001	0.104	0.651	0.215	0.008	0.001	0.001	0	0	0.001	0	0	0	0	0	0	0.001	0
GAL3.02 GAL80.WT GAL4.19 170712 Plate_001	170711-Plate_001.F7	-236.599990844727	-63	-8.39999961853027	28	68.5999984741211	141.399993896484	9048.2001953125	37.9627152091851	24782.6631654907	0.00418453813160372	0.0137282091709054	0.00253473697954251	9559	1512.5599822998	2870197.10998018	0.00814586614720522	0.00497716619604249	3174.92305680511	3007	4044.57210154074	3889.19995117188	0	0	0	0	0	0	0	0	0	0.001	0.092	0.705	0.191	0.007	0.001	0.001	0	0	0.001	0	0	0	0	0	0	0	0
GAL3.02 GAL80.WT GAL4.19 170712 Plate_002	170711-Plate_002.F7	-226.800003051758	-63	-8.39999961853027	30.7999992370605	72.7999954223633	145.599990844727	6084.39990234375	38.7145107561858	16821.7941968184	0.00322245322245322	0.0136352835476731	0.00182583846884706	9620	1404.15480582945	2150287.62313591	0.00816993464052288	0.0043061909537786	3361.57723492723	3201.75	4177.82273388266	4015.89990234375	0	0	0	0	0	0	0	0	0	0.001	0.087	0.687	0.213	0.008	0.001	0.001	0	0	0.001	0	0	0	0	0	0	0	0
GAL3.02 GAL80.WT GAL4.20 170712 Plate_001	170711-Plate_001.F8	-175	-65.7999954223633	-9.80000019073486	28	70	147	6892.19970703125	37.6863668483851	18027.4265266084	0.00440436241610738	0.0132790726292338	0.0021988391726577	9536	1295.43331182571	1610364.71008182	0.00805956401596561	0.00652200425828742	3237.16715604027	3072.75	4103.10043114784	3936.09997558594	0	0	0	0	0	0	0	0	0	0.001	0.092	0.696	0.199	0.007	0.001	0.001	0.001	0.001	0.001	0	0	0	0	0	0	0	0
GAL3.02 GAL80.WT GAL4.20 170712 Plate_002	170711-Plate_002.F8	-235.199996948242	-67.1999969482422	-12.5999994277954	29.3999996185303	72.7999954223633	147	13972	37.1547780902139	35450.2605492737	0.00302587646076795	0.0112674954978857	0.00305321975777265	9584	1708.96547093885	7749189.7244411	0.00882489549465862	0.00176499017351006	3567.12390442404	3377.75	4190.33198078646	3999.09997558594	0	0	0	0	0	0	0	0	0	0.002	0.1	0.678	0.211	0.007	0.001	0	0	0.001	0	0	0	0	0	0	0	0	0
GAL3.02 GAL80.WT GAL4.21 170712 Plate_001	170711-Plate_001.F9	-292.600006103516	-64.4000015258789	-9.80000019073486	29.3999996185303	71.4000015258789	147	8964.2001953125	36.5247145674479	19492.9488422862	0.00321110420551067	0.0124029903715168	0.00270295907632506	9654	1289.85159498645	3278647.21629219	0.00890297268749057	0.00123963412373629	3292.67257095504	3161.5	4081.82290227719	3928.39990234375	0	0	0	0	0	0	0	0	0	0.001	0.096	0.691	0.199	0.009	0.001	0.001	0	0	0	0	0	0	0	0	0	0	0
GAL3.02 GAL80.WT GAL4.21 170712 Plate_002	170711-Plate_002.F9	-186.199996948242	-65.7999954223633	-8.39999961853027	30.7999992370605	72.7999954223633	147	2984.80004882812	37.1301084865045	9331.07127795598	0.00329285861288331	0.0129547645100089	0.00153434198621295	9718	1019.59373950958	616278.534691697	0.00811568540652206	0.00446730492509406	3358.55402346162	3191.25	4141.60171825961	3976	0	0	0	0	0	0	0	0	0	0.001	0.094	0.685	0.209	0.008	0.001	0.001	0	0	0	0	0	0	0	0	0	0	0
GAL3.02 GAL80.WT GAL4.22 170712 Plate_001	170711-Plate_001.F10	-205.800003051758	-74.1999969482422	-14	26.6000003814697	72.7999954223633	152.599990844727	68091.796875	105.052159322962	2175892.95644595	0.00818131564400221	0.0298753310826662	0.151953359874915	9045	9177.69980188318	184879705.467581	0.00771016415188194	0.0180476655721156	3667.47739082366	3592.5	4158.79720699886	4025	0	0	0	0	0	0	0	0	0	0.002	0.115	0.661	0.205	0.009	0.001	0.001	0.001	0	0	0	0	0	0	0	0	0	0
GAL3.02 GAL80.WT GAL4.22 170712 Plate_002	170711-Plate_002.F10	-231	-63.2800003051758	-8.39999961853027	32.2000007629395	77	158.199996948242	63334.59765625	107.560926792524	1859267.06823631	0.00648739144082871	0.0351294837069707	0.184379754047421	9557	11004.9255400627	169088642.06835	0.00749962501874906	0.014217181151516	3411.26038505807	3239	4159.74066185739	3983	0	0	0	0	0	0	0	0	0	0.001	0.091	0.669	0.224	0.01	0.001	0.001	0	0	0	0	0	0	0	0	0	0	0
GAL3.02 GAL80.WT GAL4.23 170712 Plate_001	170711-Plate_001.F11	-305.199981689453	-71.4000015258789	-14	29.3999996185303	74.1999969482422	154	11783.7998046875	36.5294652821279	22938.4767692934	0.00342502408220058	0.00984503964834695	0.00118762030589806	9343	1217.91248035431	4052338.54705306	0.00784717818642993	0.0110934365162146	3786.28165471476	3695.5	4284.45979778948	4138.39990234375	0	0	0	0	0	0	0	0	0	0.001	0.114	0.654	0.217	0.01	0.001	0.001	0	0	0	0	0	0	0	0	0	0	0
GAL3.02 GAL80.WT GAL4.23 170712 Plate_002	170711-Plate_002.F11	-235.199996948242	-61.5999984741211	-7	32.2000007629395	74.1999969482422	147.979995727538	5663	40.2277329330585	18845.9954652583	0.00338731872552133	0.0144115273450089	0.00375823504196429	9447	1468.51246452332	2393908.71423763	0.00777977259126272	0.00867906433451826	3277.50015878057	3148	4108.38536181449	3970.39990234375	0	0	0	0	0	0	0	0	0	0.001	0.088	0.688	0.214	0.006	0.001	0.001	0.001	0	0	0	0	0	0	0	0	0	0
GAL3.02 GAL80.WT GAL4.24 170712 Plate_001	170711-Plate_001.F12	-214.199996948242	-65.7999954223633	-11.1999998092651	28	71.4000015258789	147	54623.80078125	42.5477870589816	328143.97747068	0.00443552645474707	0.0132755726649755	0.0152793394776494	9469	2413.06667509533	69011902.0313489	0.00807202732070786	0.00690838200358934	3297.57735769353	3190	4106.87353643252	3970.39990234375	0	0	0	0	0	0	0	0	0	0.001	0.1	0.68	0.205	0.008	0.002	0.001	0	0	0	0	0	0	0	0	0	0	0
GAL3.02 GAL80.WT GAL4.24 170712 Plate_002	170711-Plate_002.F12	-198.800003051758	-74.1999969482422	-12.5999994277954	35	82.5999984741211	162.399993896484	5776.39990234375	41.234313710256	14463.8636458049	0.00330560887182768	0.0109797285440805	0.00122324431960329	9378	1303.85159892421	1253216.72216222	0.00731517509727626	0.0233388484723269	3949.98539134144	3836.75	4384.5743542405	4204.19970703125	0	0	0	0	0	0	0	0	0	0.001	0.117	0.617	0.25	0.013	0	0.001	0.001	0	0	0	0	0	0	0	0	0	0
GAL3.02 GAL80.WT GAL4.25 170712 Plate_001	170711-Plate_001.G1	-222.599990844727	-70	-8.39999961853027	35	81.1999969482422	163.800003051758	8864.7998046875	43.0638798902157	21001.9403744946	0.00383795309168444	0.0112576841077132	0.00119418820772531	9380	1212.983317905	2871333.90032564	0.00749235474006116	0.0160442614909855	3954.3223347548	3841.75	4394.29216165441	4249.69995117188	0	0	0	0	0	0	0	0	0	0.002	0.101	0.635	0.246	0.013	0.002	0.001	0	0	0	0	0	0	0	0	0	0	0
GAL3.02 GAL80.WT GAL4.25 170712 Plate_002	170711-Plate_002.G1	-208.599990844727	-67.1999969482422	-8.39999961853027	37.7999992370605	85.4000015258789	162.399993896484	6050.7998046875	42.6470914091004	9861.35354897591	0.00199454125551123	0.0106786742273266	0.000619972596167	9526	974.326287520559	1665068.98113202	0.00692055979551124	0.034913856141201	4110.15940583666	3891	4517.76685375059	4307.7998046875	0	0	0	0	0	0	0	0	0	0.001	0.099	0.626	0.259	0.013	0.001	0.001	0	0	0	0	0	0	0	0	0	0	0
GAL3.02 GAL80.WT GAL4.26 170712 Plate_001	170711-Plate_001.G2	-189	-64.4000015258789	-9.80000019073486	30.7999992370605	74.1999969482422	151.199996948242	9325.3994140625	40.4523085809191	21473.3903073738	0.00417090539165819	0.0138191840659882	0.00216414599584041	9830	1345.91216594417	2481363.14804807	0.00767768353319684	0.00885656505745447	3342.1979145473	3191.5	4100.81755058157	3896.89990234375	0	0	0	0	0	0	0	0	0	0.001	0.091	0.681	0.214	0.01	0.001	0.001	0	0	0	0	0	0	0	0	0	0	0
GAL3.02 GAL80.WT GAL4.26 170712 Plate_002	170711-Plate_002.G2	-212.800003051758	-64.4000015258789	-8.39999961853027	32.2000007629395	75.5999984741211	154	2748.19995117188	38.4997843633912	8647.41936413851	0.00225202170130003	0.0115460326194515	0.00102877493153184	9769	1162.76361083984	645141.377821527	0.00786186627479794	0.00681741085842447	3643.84368922101	3420.5	4360.57572687879	4131.39990234375	0	0	0	0	0	0	0	0	0	0.001	0.094	0.668	0.227	0.009	0.001	0	0	0	0	0	0	0	0	0	0	0	0
GAL3.02 GAL80.WT GAL4.27 170712 Plate_001	170711-Plate_001.G3	-191.800003051758	-63	-8.39999961853027	30.7999992370605	72.7999954223633	149.800003051758	7320.60009765625	39.7734135551101	17163.5681791795	0.00370103834686954	0.0139797739564111	0.00352843230690393	9727	1347.84998236762	1850875.86076026	0.00878091614225084	0.00120273615334843	3350.89786162229	3152.5	4189.64853386866	4012.39990234375	0	0	0	0	0	0	0	0	0	0.001	0.088	0.69	0.209	0.009	0.001	0.001	0.001	0	0.001	0	0	0	0	0	0	0	0
GAL3.02 GAL80.WT GAL4.27 170712 Plate_002	170711-Plate_002.G3	-229.599990844727	-70	-8.39999961853027	33.5999984741211	79.7999954223633	158.199996948242	4279.7998046875	39.3391160316648	8027.65152758879	0.00252365930599369	0.0101542802656381	0.00054630300327069	9510	859.133310953776	655998.245504524	0.00781484821160204	0.00846457401804024	3977.81324921136	3793.5	4413.77565486679	4214	0	0	0	0	0	0	0	0	0	0.001	0.103	0.642	0.242	0.01	0.001	0.001	0	0	0	0	0	0	0	0	0	0	0
GAL3.02 GAL80.WT GAL4.28 170712 Plate_001	170711-Plate_001.G4	-190.399993896484	-72.7999954223633	-11.1999998092651	32.2000007629395	78.4000015258789	161.839996337891	6484.7998046875	40.4932925161754	15712.9201371642	0.00398320594251265	0.0106692699632006	0.00105975874956951	9289	1186.17835792335	1399518.83697779	0.00762099308610936	0.0154488250627017	3847.48003014318	3719	4328.45599174027	4117.39990234375	0	0	0	0	0	0	0	0	0	0.002	0.11	0.641	0.23	0.014	0.002	0.001	0	0	0	0	0	0	0	0	0	0	0
GAL3.02 GAL80.WT GAL4.28 170712 Plate_002	170711-Plate_002.G4	-205.800003051758	-71.4000015258789	-11.1999998092651	35	81.1999969482422	161	5439	41.4845434664852	15091.9707789249	0.00294798905032638	0.0102275539973701	0.000768320921370591	9498	1388.19998713902	1661341.23329129	0.00816419960323516	0.00498588971452063	4095.39739945252	3895.25	4528.60105986283	4270	0	0	0	0	0	0	0	0	0	0.001	0.11	0.63	0.244	0.011	0.001	0	0	0	0	0	0	0	0	0	0	0	0
GAL3.02 GAL80.WT GAL4.29 170712 Plate_001	170711-Plate_001.G5	-128.800003051758	-53.2000007629395	-9.80000019073486	23.7999992370605	58.7999992370605	120.400001525879	6347.60009765625	31.4131100775072	13489.6925474974	0.0041234933389723	0.0172026619025506	0.00417491168525635	9458	1166.98972340119	1333617.70137034	0.00988173046996576	0.000255132320918339	1955.34854091774	1901.5	3428.15083769558	3318	0	0	0	0	0	0	0	0	0	0	0.071	0.778	0.144	0.002	0.002	0	0.001	0	0	0	0	0	0	0	0	0	0
GAL3.02 GAL80.WT GAL4.29 170712 Plate_002	170711-Plate_002.G5	-270.199981689453	-72.7999954223633	-9.80000019073486	35	81.1999969482422	159.599990844727	6655.60009765625	40.3274157493909	12182.7748948586	0.00331090462458614	0.00991600268268772	0.000784552035776991	9363	985.870952975365	1321989.76521551	0.00774809035385628	0.010728607160039	4161.50624799744	4006.5	4469.31518462121	4261.60009765625	0	0	0	0	0	0	0	0	0	0.001	0.112	0.627	0.246	0.011	0.001	0.001	0	0.001	0	0	0	0	0	0	0	0	0
GAL3.02 GAL80.WT GAL4.30 170712 Plate_001	170711-Plate_001.G6	-154	11.1999998092651	1948.79992675781	5538.39990234375	10525.2001953125	25268.600390625	68248.6015625	7773.23900945524	70411874.7583298	0.816261414897128	3.63584184261573	12.0458871257646	9089	9507.65043252034	69887450.8427203	0.013969781158855	0	2172.54241390692	2155	3429.97883836123	3326.39990234375	0	0	0	0	0	0	0	0	0	0	0.011	0.106	0.053	0.014	0.008	0.006	0.008	0.01	0.013	0.018	0.026	0.03	0.031	0.041	0.046	0.044	0.055
GAL3.02 GAL80.WT GAL4.30 170712 Plate_002	170711-Plate_002.G6	-179.199996948242	19.6000003814697	3454.5	9925.2998046875	18428.1997070312	36942.7798828125	98201.6015625	12772.055636859	153547054.898235	0.822737396234056	3.57574216655207	11.1202246282947	9878	15506.1366781763	144456083.58953	0.0173278841527649	0	3842.348501721	3665.5	4570.84784609047	4398.7998046875	0	0	0	0	0	0	0	0	0	0.001	0.011	0.085	0.062	0.017	0.007	0.005	0.004	0.004	0.005	0.007	0.008	0.011	0.015	0.015	0.023	0.026	0.031
GAL3.02 GAL80.WT GAL4.31 170712 Plate_001	170711-Plate_001.G7	-572.599975585938	-77	-11.1999998092651	26.6000003814697	65.7999954223633	130.199996948242	22720.599609375	26.7598288823444	74344.9556640859	0.000312207305650952	0.00315135114454942	5.66429091541444	9609	12510.3998209635	93944653.4609571	0.00952820039956969	0.000444255840105323	2796.41169736705	2697	4330.66367921523	4223.7998046875	0	0	0	0	0	0	0.002	0.005	0.007	0.007	0.088	0.702	0.184	0.003	0	0	0	0	0	0	0	0	0	0	0	0	0
GAL3.02 GAL80.WT GAL4.31 170712 Plate_002	170711-Plate_002.G7	-197.399993896484	-68.5999984741211	-8.39999961853027	35	84	163.800003051758	383.600006103516	40.0613098365738	4986.73333251741	0	0.00950144571448291	0.000366340567742215	9447	NA	NA	0.0074840804742334	0.0148120727205481	4311.80840478459	4174.5	4686.36839410566	4489.7998046875	0	0	0	0	0	0	0	0	0	0.001	0.099	0.632	0.256	0.012	0	0	0	0	0	0	0	0	0	0	0	0	0
GAL3.02 GAL80.WT GAL4.32 170712 Plate_001	170711-Plate_001.G8	-175	-60.2000007629395	-9.80000019073486	28	67.1999969482422	128.800003051758	5346.60009765625	30.0595686857255	6368.1959007885	0.000104069101883651	0.011967371004596	0.00107146163507277	9609	5346.60009765625	NA	0.00910760753099648	0.000927923551227394	2833.80580705588	2734	4229.20833565812	4120.19970703125	0	0	0	0	0	0	0	0	0	0.001	0.091	0.718	0.188	0.002	0	0	0	0	0	0	0	0	0	0	0	0	0
GAL3.02 GAL80.WT GAL4.32 170712 Plate_002	170711-Plate_002.G8	-222.599990844727	-64.4000015258789	-7	33.5999984741211	77	151.199996948242	838.599975585938	37.6784315362767	4435.77338601514	0.000301507537688442	0.0114525457390284	0.000636872541365684	9950	560.466654459635	58114.6480013023	0.00772830402722632	0.00675601583814311	3763.76608040201	3546.5	4470.88163168136	4259.49975585938	0	0	0	0	0	0	0	0	0	0.001	0.09	0.667	0.233	0.009	0	0	0	0	0	0	0	0	0	0	0	0	0
GAL3.02 GAL80.WT GAL4.33 170712 Plate_001	170711-Plate_001.G9	-180.599990844727	-60.2000007629395	-9.80000019073486	26.6000003814697	67.1999969482422	130.199996948242	452.199981689453	30.1110598343945	3471.62638043074	0.000207900207900208	0.0120101820659348	0.00092527986168234	9620	423.499984741211	1647.37964965822	0.00847714199212837	0.00295900851292863	2894.37515592516	2804	4290.4610281518	4156.60009765625	0	0	0	0	0	0	0	0	0	0.001	0.085	0.727	0.184	0.004	0	0	0	0	0	0	0	0	0	0	0	0	0
GAL3.02 GAL80.WT GAL4.33 170712 Plate_002	170711-Plate_002.G9	-189	-65.7999954223633	-8.39999961853027	32.2000007629395	77	148.399993896484	504	36.3215041262735	4397.40770063856	0.00030750307503075	0.0103745058438111	0.000533900556731357	9756	467.133331298828	2611.37417643238	0.00868512210436485	0.00149029938852574	3824.8356396064	3647.5	4460.75451555053	4270	0	0	0	0	0	0	0	0	0	0.001	0.093	0.664	0.232	0.009	0	0	0	0	0	0	0	0	0	0	0	0	0
GAL3.02 GAL80.WT GAL4.34 170712 Plate_001	170711-Plate_001.G10	-179.199996948242	-57.3999977111816	-8.39999961853027	28	66.4999961853027	128.800003051758	702.799987792969	31.0742217624351	3368.15943130092	0.000104744946056353	0.0142816389332306	0.00291803974670809	9547	702.799987792969	NA	0.00853732245391357	0.00256072430680243	2659.8772912957	2552.5	4214.45085264074	4106.19970703125	0	0	0	0	0	0	0	0	0	0	0.08	0.729	0.187	0.003	0	0	0	0	0	0	0	0	0	0	0	0	0
GAL3.02 GAL80.WT GAL4.34 170712 Plate_002	170711-Plate_002.G10	-350	-72.7999954223633	-11.1999998092651	33.5999984741211	79.7999954223633	157.080001831053	333.199981689453	36.476669239535	4843.05157166103	0	0.00899931792897342	0.000401845996575007	9477	NA	NA	0.00751764344891071	0.0157521179844312	4164.5851535296	3978.5	4532.32036067379	4319	0	0	0	0	0	0	0	0	0	0.001	0.112	0.633	0.246	0.008	0	0	0	0	0	0	0	0	0	0	0	0	0
GAL3.02 GAL80.WT GAL4.35 170712 Plate_001	170711-Plate_001.G11	-173.599990844727	-40.5999984741211	37.7999992370605	1110.19995117188	8867.599609375	23602.31953125	90874	5812.19267764991	78973347.5369105	0.514849407073145	1.88746160147997	6.90570203590384	9529	11250.227441619	92434236.2653434	0.0681847725708231	0	3119.18669325218	3067	4331.76153657329	4229.39990234375	0	0	0	0	0	0	0	0	0	0	0.044	0.316	0.115	0.01	0.005	0.003	0.004	0.007	0.007	0.007	0.012	0.015	0.016	0.019	0.02	0.026	0.029
GAL3.02 GAL80.WT GAL4.35 170712 Plate_002	170711-Plate_002.G11	-242.199996948242	-40.5999984741211	42	1934.79992675781	13534.4997558594	29778.2794921875	78803.1953125	7932.86982879079	114168511.279987	0.519075494549859	2.20331682268945	8.60329564325396	9908	15240.011562762	108915103.315154	0.0764033282830289	0	3843.21851029471	3639.5	4532.96607295419	4333.69995117188	0	0	0	0	0	0	0	0	0	0.001	0.042	0.3	0.126	0.012	0.004	0.003	0.003	0.002	0.004	0.004	0.004	0.006	0.006	0.008	0.013	0.014	0.018
GAL3.02 GAL80.WT GAL4.36 170712 Plate_001	170711-Plate_001.G12	-152.599990844727	-65.7999954223633	-9.80000019073486	29.3999996185303	73.8499965667725	148.399993896484	20529.599609375	49.8412234609931	128160.483353125	0.00510097855506975	0.0157339350814094	0.0105699657107021	9606	3302.51423863002	13969133.2211439	0.00773679400082613	0.00971678803945875	3161.68530085363	3102	4395.87720609749	4288.19970703125	0	0	0	0	0	0	0	0	0	0	0.099	0.68	0.208	0.007	0.001	0	0.001	0	0	0	0	0	0	0	0.001	0	0.001
GAL3.02 GAL80.WT GAL4.36 170712 Plate_002	170711-Plate_002.G12	-326.199981689453	-74.1999969482422	-8.39999961853027	35	82.5999984741211	158.199996948242	14345.7998046875	51.2480496696682	92811.4285925806	0.00517116558072189	0.014314505978558	0.0218311134776534	9669	2847.45995605469	9273516.15254535	0.00772071067768105	0.0085408515358727	3938.85650015514	3757	4602.90946666447	4422.60009765625	0	0	0	0	0	0	0	0	0.001	0.007	0.096	0.632	0.248	0.01	0.001	0.001	0.001	0.001	0	0	0	0	0	0	0	0	0
GAL3.02 GAL80.WT GAL4.37 170712 Plate_001	170711-Plate_001.H1	NA	NA	NA	NA	NA	NA	NA	NA	NA	NA	NA	NA	NA	NA	NA	NA	NA	NA	NA	NA	NA	NA	NA	NA	NA	NA	NA	NA	NA	NA	NA	NA	NA	NA	NA	NA	NA	NA	NA	NA	NA	NA	NA	NA	NA	NA	NA	NA
GAL3.02 GAL80.WT GAL4.37 170712 Plate_002	170711-Plate_002.H1	NA	NA	NA	NA	NA	NA	NA	NA	NA	NA	NA	NA	NA	NA	NA	NA	NA	NA	NA	NA	NA	NA	NA	NA	NA	NA	NA	NA	NA	NA	NA	NA	NA	NA	NA	NA	NA	NA	NA	NA	NA	NA	NA	NA	NA	NA	NA	NA
GAL3.02 GAL80.WT GAL4.38 170712 Plate_001	170711-Plate_001.H2	NA	NA	NA	NA	NA	NA	NA	NA	NA	NA	NA	NA	NA	NA	NA	NA	NA	NA	NA	NA	NA	NA	NA	NA	NA	NA	NA	NA	NA	NA	NA	NA	NA	NA	NA	NA	NA	NA	NA	NA	NA	NA	NA	NA	NA	NA	NA	NA
GAL3.02 GAL80.WT GAL4.38 170712 Plate_002	170711-Plate_002.H2	NA	NA	NA	NA	NA	NA	NA	NA	NA	NA	NA	NA	NA	NA	NA	NA	NA	NA	NA	NA	NA	NA	NA	NA	NA	NA	NA	NA	NA	NA	NA	NA	NA	NA	NA	NA	NA	NA	NA	NA	NA	NA	NA	NA	NA	NA	NA	NA
GAL3.02 GAL80.WT GAL4.39 170712 Plate_001	170711-Plate_001.H3	NA	NA	NA	NA	NA	NA	NA	NA	NA	NA	NA	NA	NA	NA	NA	NA	NA	NA	NA	NA	NA	NA	NA	NA	NA	NA	NA	NA	NA	NA	NA	NA	NA	NA	NA	NA	NA	NA	NA	NA	NA	NA	NA	NA	NA	NA	NA	NA
GAL3.02 GAL80.WT GAL4.39 170712 Plate_002	170711-Plate_002.H3	NA	NA	NA	NA	NA	NA	NA	NA	NA	NA	NA	NA	NA	NA	NA	NA	NA	NA	NA	NA	NA	NA	NA	NA	NA	NA	NA	NA	NA	NA	NA	NA	NA	NA	NA	NA	NA	NA	NA	NA	NA	NA	NA	NA	NA	NA	NA	NA
GAL3.02 GAL80.WT GAL4.40 170712 Plate_001	170711-Plate_001.H4	NA	NA	NA	NA	NA	NA	NA	NA	NA	NA	NA	NA	NA	NA	NA	NA	NA	NA	NA	NA	NA	NA	NA	NA	NA	NA	NA	NA	NA	NA	NA	NA	NA	NA	NA	NA	NA	NA	NA	NA	NA	NA	NA	NA	NA	NA	NA	NA
GAL3.02 GAL80.WT GAL4.40 170712 Plate_002	170711-Plate_002.H4	NA	NA	NA	NA	NA	NA	NA	NA	NA	NA	NA	NA	NA	NA	NA	NA	NA	NA	NA	NA	NA	NA	NA	NA	NA	NA	NA	NA	NA	NA	NA	NA	NA	NA	NA	NA	NA	NA	NA	NA	NA	NA	NA	NA	NA	NA	NA	NA
GAL3.02 GAL80.WT GAL4.41 170712 Plate_001	170711-Plate_001.H5	NA	NA	NA	NA	NA	NA	NA	NA	NA	NA	NA	NA	NA	NA	NA	NA	NA	NA	NA	NA	NA	NA	NA	NA	NA	NA	NA	NA	NA	NA	NA	NA	NA	NA	NA	NA	NA	NA	NA	NA	NA	NA	NA	NA	NA	NA	NA	NA
GAL3.02 GAL80.WT GAL4.41 170712 Plate_002	170711-Plate_002.H5	NA	NA	NA	NA	NA	NA	NA	NA	NA	NA	NA	NA	NA	NA	NA	NA	NA	NA	NA	NA	NA	NA	NA	NA	NA	NA	NA	NA	NA	NA	NA	NA	NA	NA	NA	NA	NA	NA	NA	NA	NA	NA	NA	NA	NA	NA	NA	NA
GAL3.02 GAL80.WT GAL4.42 170712 Plate_001	170711-Plate_001.H6	NA	NA	NA	NA	NA	NA	NA	NA	NA	NA	NA	NA	NA	NA	NA	NA	NA	NA	NA	NA	NA	NA	NA	NA	NA	NA	NA	NA	NA	NA	NA	NA	NA	NA	NA	NA	NA	NA	NA	NA	NA	NA	NA	NA	NA	NA	NA	NA
GAL3.02 GAL80.WT GAL4.42 170712 Plate_002	170711-Plate_002.H6	NA	NA	NA	NA	NA	NA	NA	NA	NA	NA	NA	NA	NA	NA	NA	NA	NA	NA	NA	NA	NA	NA	NA	NA	NA	NA	NA	NA	NA	NA	NA	NA	NA	NA	NA	NA	NA	NA	NA	NA	NA	NA	NA	NA	NA	NA	NA	NA
GAL3.02 GAL80.WT GAL4.43 170712 Plate_001	170711-Plate_001.H7	NA	NA	NA	NA	NA	NA	NA	NA	NA	NA	NA	NA	NA	NA	NA	NA	NA	NA	NA	NA	NA	NA	NA	NA	NA	NA	NA	NA	NA	NA	NA	NA	NA	NA	NA	NA	NA	NA	NA	NA	NA	NA	NA	NA	NA	NA	NA	NA
GAL3.02 GAL80.WT GAL4.43 170712 Plate_002	170711-Plate_002.H7	NA	NA	NA	NA	NA	NA	NA	NA	NA	NA	NA	NA	NA	NA	NA	NA	NA	NA	NA	NA	NA	NA	NA	NA	NA	NA	NA	NA	NA	NA	NA	NA	NA	NA	NA	NA	NA	NA	NA	NA	NA	NA	NA	NA	NA	NA	NA	NA
GAL3.02 GAL80.WT GAL4.44 170712 Plate_001	170711-Plate_001.H8	NA	NA	NA	NA	NA	NA	NA	NA	NA	NA	NA	NA	NA	NA	NA	NA	NA	NA	NA	NA	NA	NA	NA	NA	NA	NA	NA	NA	NA	NA	NA	NA	NA	NA	NA	NA	NA	NA	NA	NA	NA	NA	NA	NA	NA	NA	NA	NA
GAL3.02 GAL80.WT GAL4.44 170712 Plate_002	170711-Plate_002.H8	NA	NA	NA	NA	NA	NA	NA	NA	NA	NA	NA	NA	NA	NA	NA	NA	NA	NA	NA	NA	NA	NA	NA	NA	NA	NA	NA	NA	NA	NA	NA	NA	NA	NA	NA	NA	NA	NA	NA	NA	NA	NA	NA	NA	NA	NA	NA	NA
GAL3.02 GAL80.WT GAL4.45 170712 Plate_001	170711-Plate_001.H9	NA	NA	NA	NA	NA	NA	NA	NA	NA	NA	NA	NA	NA	NA	NA	NA	NA	NA	NA	NA	NA	NA	NA	NA	NA	NA	NA	NA	NA	NA	NA	NA	NA	NA	NA	NA	NA	NA	NA	NA	NA	NA	NA	NA	NA	NA	NA	NA
GAL3.02 GAL80.WT GAL4.45 170712 Plate_002	170711-Plate_002.H9	NA	NA	NA	NA	NA	NA	NA	NA	NA	NA	NA	NA	NA	NA	NA	NA	NA	NA	NA	NA	NA	NA	NA	NA	NA	NA	NA	NA	NA	NA	NA	NA	NA	NA	NA	NA	NA	NA	NA	NA	NA	NA	NA	NA	NA	NA	NA	NA
GAL3.02 GAL80.WT GAL4.46 170712 Plate_001	170711-Plate_001.H10	NA	NA	NA	NA	NA	NA	NA	NA	NA	NA	NA	NA	NA	NA	NA	NA	NA	NA	NA	NA	NA	NA	NA	NA	NA	NA	NA	NA	NA	NA	NA	NA	NA	NA	NA	NA	NA	NA	NA	NA	NA	NA	NA	NA	NA	NA	NA	NA
GAL3.02 GAL80.WT GAL4.46 170712 Plate_002	170711-Plate_002.H10	NA	NA	NA	NA	NA	NA	NA	NA	NA	NA	NA	NA	NA	NA	NA	NA	NA	NA	NA	NA	NA	NA	NA	NA	NA	NA	NA	NA	NA	NA	NA	NA	NA	NA	NA	NA	NA	NA	NA	NA	NA	NA	NA	NA	NA	NA	NA	NA
GAL3.02 GAL80.WT GAL4.47 170712 Plate_001	170711-Plate_001.H11	NA	NA	NA	NA	NA	NA	NA	NA	NA	NA	NA	NA	NA	NA	NA	NA	NA	NA	NA	NA	NA	NA	NA	NA	NA	NA	NA	NA	NA	NA	NA	NA	NA	NA	NA	NA	NA	NA	NA	NA	NA	NA	NA	NA	NA	NA	NA	NA
GAL3.02 GAL80.WT GAL4.47 170712 Plate_002	170711-Plate_002.H11	NA	NA	NA	NA	NA	NA	NA	NA	NA	NA	NA	NA	NA	NA	NA	NA	NA	NA	NA	NA	NA	NA	NA	NA	NA	NA	NA	NA	NA	NA	NA	NA	NA	NA	NA	NA	NA	NA	NA	NA	NA	NA	NA	NA	NA	NA	NA	NA
GAL3.02 GAL80.WT GAL4.48 170712 Plate_001	170711-Plate_001.H12	NA	NA	NA	NA	NA	NA	NA	NA	NA	NA	NA	NA	NA	NA	NA	NA	NA	NA	NA	NA	NA	NA	NA	NA	NA	NA	NA	NA	NA	NA	NA	NA	NA	NA	NA	NA	NA	NA	NA	NA	NA	NA	NA	NA	NA	NA	NA	NA
GAL3.02 GAL80.WT GAL4.48 170712 Plate_002	170711-Plate_002.H12	NA	NA	NA	NA	NA	NA	NA	NA	NA	NA	NA	NA	NA	NA	NA	NA	NA	NA	NA	NA	NA	NA	NA	NA	NA	NA	NA	NA	NA	NA	NA	NA	NA	NA	NA	NA	NA	NA	NA	NA	NA	NA	NA	NA	NA	NA	NA	NA
GAL3.03 GAL80.01 GAL4.WT 170706 Plate_001	170705-Plate_001.A3	-589.399963378906	54.5999984741211	13343.3994140625	23013.19921875	35287	59410.3984375	116054.3984375	25484.6460096254	326374516.837954	0.896169205738796	6.57508299346263	20.1674155235036	6761	28429.8046000321	280639463.467641	0.0105419514173522	4.51036243076519e-05	4240.93551249815	4042.5	5222.77601031103	4991	0	0	0	0	0	0	0	0	0.002	0.002	0.007	0.048	0.032	0.012	0.006	0.004	0.002	0.001	0.002	0.003	0.001	0.002	0.002	0.002	0.002	0.003	0.004
GAL3.03 GAL80.01 GAL4.WT 170706 Plate_002	170705-Plate_002.A3	-340.199981689453	64.4000015258789	13910.3994140625	23486.400390625	37213.3984375	64345.1179687499	143054.796875	26976.967090237	387892199.790038	0.897483981872167	5.75112749980028	11.1717408407457	6399	30049.4125041374	340107358.716927	0.0122300565473297	3.96876031094617e-06	4779.87873105173	4497	4806.7330960755	4533.19970703125	0	0	0	0	0	0	0	0	0.001	0.001	0.008	0.046	0.034	0.012	0.005	0.003	0.003	0.001	0.001	0.001	0.001	0.002	0.001	0.001	0.002	0.002	0.006
GAL3.03 GAL80.02 GAL4.WT 170706 Plate_001	170705-Plate_001.E3	-176.399993896484	112	16091.599609375	25789.400390625	38038	61725.7203125	132214.59375	28138.0167008968	337242456.508116	0.917920868890613	5.82774499711863	8.9906698505377	6445	30645.2864499766	290799728.899104	0.00975862310768131	0.000370713594365024	4962.87827773468	4823	5458.28928035147	5209.39990234375	0	0	0	0	0	0	0	0	0	0	0.004	0.036	0.027	0.013	0.007	0.003	0.002	0.002	0.001	0.001	0.001	0.001	0.002	0.001	0.001	0.002	0.003
GAL3.03 GAL80.02 GAL4.WT 170706 Plate_002	170705-Plate_002.E3	-459.199981689453	84	14932.3994140625	25481.400390625	39851	67560.9171875	169656.203125	28749.9580518383	426409461.372355	0.906594213540902	7.38970455812501	32.8986091353858	6809	31703.634015203	376931323.697811	0.0104894028876127	4.37360618348315e-05	4404.50455279777	4148	5322.58669057469	5026	0	0	0	0	0	0	0	0.001	0.001	0.001	0.006	0.039	0.032	0.013	0.007	0.003	0.003	0.001	0.001	0.002	0.001	0.001	0.001	0.003	0.002	0.002	0.003
GAL3.03 GAL80.03 GAL4.WT 170718 Plate_001	170717-Plate_001.A3	-261.799987792969	61.3199989318848	4988.19970703125	9713.2001953125	15873.2001953125	28802.19921875	60680.19921875	11384.6166727624	80165624.149807	0.908399667339907	3.20499038956635	4.79183736142195	8417	12527.0265675554	73999443.7811209	0.00393724018338649	0.606756329151766	3653.8266009267	3667.5	3898.19439486249	3768.80004882812	0	0	0	0	0	0	0	0	0	0.002	0.015	0.039	0.027	0.008	0.008	0.007	0.006	0.007	0.008	0.007	0.008	0.011	0.015	0.023	0.027	0.032	0.043
GAL3.03 GAL80.03 GAL4.WT 170718 Plate_002	170717-Plate_002.A3	-207.199996948242	65.7999954223633	7725.54992675781	14165.2001953125	22371.2998046875	37983.3296875	83865.6015625	15988.0663650798	137026454.897244	0.913996229971725	4.34001783046374	7.26862154188194	8488	17486.6834631986	123804213.003178	0.00601926020371275	0.0458918689564161	3768.30413524976	3760	4033.0106746519	3906.69995117188	0	0	0	0	0	0	0	0	0	0	0.007	0.048	0.025	0.005	0.006	0.007	0.007	0.006	0.006	0.006	0.006	0.006	0.006	0.007	0.008	0.014	0.017
GAL3.03 GAL80.04 GAL4.WT 170718 Plate_001	170717-Plate_001.E3	-221.199996948242	57.3999977111816	2363.19995117188	5542.60009765625	9506	16605.119140625	50348.19921875	6475.10554343475	28377533.5777345	0.877397517863859	1.76924935222816	1.59591794752959	7977	7365.76592677476	25870380.0302926	0.00309362909257651	0.951213590043489	3702.21831515607	3675	4095.72827078045	3927	0	0	0	0	0	0	0	0	0	0	0.007	0.052	0.043	0.02	0.015	0.013	0.016	0.012	0.017	0.022	0.026	0.03	0.037	0.046	0.052	0.054	0.062
GAL3.03 GAL80.04 GAL4.WT 170718 Plate_002	170717-Plate_002.E3	-151.199996948242	50.3999977111816	2517.19995117188	6647.19970703125	11554.2001953125	21898.2390625	75027.3984375	8027.79126700062	50782889.7005771	0.871570344424985	2.49302819274742	4.95466925733644	8565	9195.66738160651	47643527.6423108	0.00179640524357074	1	3502.90893169877	3449.5	4015.04170393624	3892	0	0	0	0	0	0	0	0	0	0	0.007	0.058	0.041	0.022	0.017	0.014	0.012	0.014	0.014	0.019	0.019	0.022	0.029	0.033	0.037	0.041	0.051
GAL3.03 GAL80.05 GAL4.WT 170718 Plate_003	170717-Plate_003.A3	-221.199996948242	-61.5999984741211	-4.19999980926514	37.7999992370605	82.5999984741211	159.599990844727	45147.19921875	84.8096211951718	906579.975992903	0.00660377358490566	0.0254780649071815	0.0666764019743735	8480	6756.54988370623	93460914.3230098	0.00725701239399869	0.0340163441271556	3424.93466981132	3376	3890.61908196503	3768.80004882812	0	0	0	0	0	0	0	0	0	0.001	0.087	0.647	0.25	0.008	0.001	0.001	0.001	0	0	0	0	0	0	0	0	0	0
GAL3.03 GAL80.05 GAL4.WT 170718 Plate_004	170717-Plate_004.A3	-250.599990844727	-85.4000015258789	-15.3999996185303	40.5999984741211	96.5999984741211	198.800003051758	45371.19921875	130.086271455003	2014658.65027295	0.00974302764584094	0.0365622025091996	0.138525456381037	8211	8980.68476104736	128552096.930064	0.00612763926712462	0.183395391294439	3725.28266958958	3685	4102.26403710474	3889.19995117188	0	0	0	0	0	0	0	0	0	0.004	0.131	0.548	0.284	0.023	0.002	0.001	0	0.001	0	0	0.001	0	0	0	0	0	0
GAL3.03 GAL80.06 GAL4.WT 170718 Plate_003	170717-Plate_003.E3	-207.199996948242	-67.1999969482422	-4.19999980926514	40.5999984741211	88.1999969482422	170.800003051758	42831.59765625	104.992921478583	1331154.18532284	0.0086653026838368	0.0267769084881564	0.0747648021168793	8309	7187.05542712741	103878872.517873	0.00837198485310641	0.00660683113565841	3854.16933445661	3887	4119.46142632483	3973.19995117188	0	0	0	0	0	0	0	0	0	0.001	0.091	0.616	0.27	0.013	0.002	0.002	0	0.001	0	0.001	0	0	0	0	0	0	0
GAL3.03 GAL80.06 GAL4.WT 170718 Plate_004	170717-Plate_004.E3	-200.199996948242	-70	-5.59999990463257	40.5999984741211	91	172.199996948242	45400.59765625	109.383092306437	1392287.89649523	0.00948196114708603	0.0450565939557783	0.473868953765271	8648	6987.28034861495	99714685.930992	0.00690403208821757	0.0473438956726395	3020.45947039778	2921.75	3891.10728543517	3704.39990234375	0	0	0	0	0	0	0	0	0	0.003	0.096	0.602	0.277	0.014	0.002	0.001	0.001	0.001	0	0	0	0	0	0	0	0	0
GAL3.03 GAL80.07 GAL4.WT 170718 Plate_005	170717-Plate_005.A3	-163.800003051758	-14	130.199996948242	1320.89996337891	5599.29992675781	14726.7397460937	66610.6015625	3752.47829773917	28620016.8492788	0.624970442184914	0.99353566898021	1.63876556295781	8458	5944.34877940772	32977428.9847038	0.0138143850840369	0	3807.08755024829	3808	3988.36422222189	3840.19995117188	0	0	0	0	0	0	0	0	0	0	0.023	0.16	0.137	0.054	0.036	0.029	0.027	0.029	0.025	0.025	0.025	0.029	0.03	0.033	0.034	0.031	0.033
GAL3.03 GAL80.07 GAL4.WT 170718 Plate_006	170717-Plate_006.A3	-170.800003051758	-18.1999988555908	112	1248.79992675781	5707.7998046875	16352.559765625	62507.19921875	3938.61374008203	34246804.8344296	0.614127328837581	1.12581734536769	2.41596671580948	8749	6355.82192765404	40616770.9996192	0.0138755971038015	0	3635.73911304149	3599.5	3900.62171485893	3756.19995117188	0	0	0	0	0	0	0	0	0	0	0.026	0.177	0.131	0.051	0.038	0.029	0.025	0.025	0.026	0.023	0.025	0.03	0.028	0.031	0.031	0.032	0.027
GAL3.03 GAL80.08 GAL4.WT 170718 Plate_005	170717-Plate_005.E3	NA	NA	NA	NA	NA	NA	NA	NA	NA	NA	NA	NA	NA	NA	NA	NA	NA	NA	NA	NA	NA	NA	NA	NA	NA	NA	NA	NA	NA	NA	NA	NA	NA	NA	NA	NA	NA	NA	NA	NA	NA	NA	NA	NA	NA	NA	NA	NA
GAL3.03 GAL80.08 GAL4.WT 170718 Plate_006	170717-Plate_006.E3	NA	NA	NA	NA	NA	NA	NA	NA	NA	NA	NA	NA	NA	NA	NA	NA	NA	NA	NA	NA	NA	NA	NA	NA	NA	NA	NA	NA	NA	NA	NA	NA	NA	NA	NA	NA	NA	NA	NA	NA	NA	NA	NA	NA	NA	NA	NA	NA
GAL3.03 GAL80.09 GAL4.WT 170706 Plate_003	170705-Plate_003.A3	-249.199996948242	-50.3999977111816	8.39999961853027	50.3999977111816	96.5999984741211	187.599990844727	52176.59765625	80.5385010973624	618891.904435179	0.00845070422535211	0.022475581883739	0.0598314638969164	6745	3071.5753735994	64759886.8946169	0.00696173925829625	0.091141555315557	3990.75448480356	3721	4989.08225417989	4744.60009765625	0	0	0	0	0	0	0	0	0	0	0.06	0.605	0.304	0.021	0.003	0.001	0.001	0.001	0.001	0	0	0	0	0	0	0	0
GAL3.03 GAL80.09 GAL4.WT 170706 Plate_004	170705-Plate_004.A3	-224	-81.1999969482422	-9.80000019073486	46.2000007629395	105	212.800003051758	45753.3984375	69.0625331203559	470318.883085403	0.00611817742714539	0.0146761764373214	0.0289131382141047	6211	3145.28416683799	67895583.124781	0.00614334470989761	0.354640536068537	4877.28473675737	4531.5	5160.95260857438	4755.7998046875	0	0	0	0	0	0	0	0	0	0.005	0.114	0.534	0.304	0.036	0.003	0.002	0	0	0	0	0	0	0	0	0	0	0
GAL3.03 GAL80.10 GAL4.WT 170706 Plate_003	170705-Plate_003.E3	-169.399993896484	-47.5999984741211	7	49	95.1999969482422	186.199996948242	93685.1953125	257.834458862612	9560105.13535999	0.0104482132041187	0.0544533320677214	0.373150517055249	6604	19610.7329380201	543804421.474879	0.00677619862355558	0.121071795525131	4357.29391278013	4115.25	5072.60079192653	4814.60009765625	0	0	0	0	0	0	0	0	0	0	0.054	0.619	0.298	0.018	0.002	0	0.001	0	0	0	0	0	0	0	0	0	0
GAL3.03 GAL80.10 GAL4.WT 170706 Plate_004	170705-Plate_004.E3	-232.399993896484	-77	-5.59999990463257	49	112	229.599990844727	90336.3984375	373.395201344445	14444808.8037696	0.0153796341265987	0.0688255273761029	0.414182203926371	6177	20782.3364643298	521032952.298043	0.00618240416463991	0.327276922911547	5147.33389995143	4817.5	5314.85909967483	4926.60009765625	0	0	0	0	0	0	0	0	0	0.003	0.11	0.512	0.316	0.042	0.003	0.001	0.001	0	0	0	0	0	0	0	0	0	0
GAL3.03 GAL80.11 GAL4.WT 170706 Plate_005	170705-Plate_005.A3	-156.800003051758	-47.5999984741211	8.39999961853027	51.0999984741211	99.4000015258789	189.349998474121	58583	194.782353199591	4700554.99683546	0.0103611604499704	0.0495840389565796	0.430973499477977	6756	13409.4997798375	280678568.4023	0.00721518422260648	0.0656104496315094	4348.32630254589	4030.5	5001.34491324552	4740.39990234375	0	0	0	0	0	0	0	0	0	0	0.054	0.602	0.312	0.021	0.002	0.001	0.001	0	0	0	0	0	0	0	0	0	0
GAL3.03 GAL80.11 GAL4.WT 170706 Plate_006	170705-Plate_006.A3	-282.799987792969	-78.4000015258789	-1.39999997615814	57.3999977111816	124.599998474121	242.199996948242	82798.796875	215.503100894856	6130367.24193467	0.0143465237269431	0.0435880375553019	0.239413802355602	6343	10743.3535766602	317688984.958042	0.00609493614179705	0.312205697142574	5375.14835251458	5012	5462.54784886822	5030.19970703125	0	0	0	0	0	0	0	0	0	0.004	0.104	0.49	0.333	0.054	0.006	0.001	0.001	0	0	0	0	0	0	0	0	0	0
GAL3.03 GAL80.12 GAL4.WT 170706 Plate_005	170705-Plate_005.E3	-168	-50.3999977111816	7	50.3999977111816	98	191.800003051758	38063.19921875	133.601916191584	1966090.16964475	0.00868108437404813	0.0329362748557958	0.138513216392198	6566	8991.09452953673	149323080.276017	0.00735491998043598	0.0628561528392267	4638.37998781602	4383.5	5216.72229966934	4965.7998046875	0	0	0	0	0	0	0	0	0	0.001	0.06	0.603	0.306	0.022	0.002	0.002	0	0	0	0	0	0	0	0	0	0	0
GAL3.03 GAL80.13 GAL4.WT 170706 Plate_007	170705-Plate_007.A3	-155.399993896484	-57.3999977111816	9.80000019073486	58.7999992370605	112	201.599990844727	11845.3994140625	73.608119998174	55784.9759592523	0.00643579528041679	0.0147600466578864	0.0025583979386853	6526	1721.4666195824	5113234.23835869	0.0065907362771879	0.154686498048579	5207.59737971192	4970.75	5239.65887191169	4971.39990234375	0	0	0	0	0	0	0	0	0	0	0.073	0.531	0.358	0.03	0.002	0.001	0.001	0	0	0.001	0	0	0	0	0	0	0
GAL3.03 GAL80.13 GAL4.WT 170706 Plate_008	170705-Plate_008.A3	-308	-43.3999977111816	14	56	102.199996948242	186.199996948242	10386.599609375	67.3159615044754	29834.1867573803	0.00694025347012673	0.0193381628672947	0.00219650917317713	6628	1152.53476416546	2481079.2776571	0.00683287165281625	0.0954938274251017	4115.7242003621	3817.75	4941.68687874536	4638.89990234375	0	0	0	0	0	0	0	0	0	0.001	0.046	0.594	0.332	0.02	0.003	0.001	0	0.001	0	0	0	0	0	0	0	0	0
GAL3.03 GAL80.14 GAL4.WT 170706 Plate_007	170705-Plate_007.E3	-238	-56	7	56	113.400001525879	218.399993896484	97778.796875	351.622520122576	13091426.2500109	0.0165406427221172	0.0695717143544364	0.537397526859829	6348	17615.0796572731	492624527.445352	0.0064472178094263	0.197466927195568	5388.84278512917	5169.5	5402.25961190256	5091.7998046875	0	0	0	0	0	0	0	0	0	0.001	0.068	0.537	0.345	0.033	0.003	0.002	0.001	0	0.001	0	0.001	0	0	0	0	0	0
GAL3.03 GAL80.14 GAL4.WT 170706 Plate_008	170705-Plate_008.E3	-228.199996948242	-56	11.1999998092651	60.2000007629395	114.799995422363	215.599990844727	92820	172.650076608467	4774394.32845493	0.0106482931412465	0.0340399729990899	0.162808415928694	6386	10153.9734743904	352191132.431129	0.00591249507292077	0.299484322897129	5331.28507673035	5117.5	5360.30110223414	5119.09985351562	0	0	0	0	0	0	0	0	0	0	0.068	0.524	0.36	0.036	0.002	0.002	0.001	0.001	0	0	0	0	0	0	0	0	0
GAL3.03 GAL80.15 GAL4.WT 170706 Plate_009	170705-Plate_009.A3	-208.599990844727	-56	11.1999998092651	63	121.799995422363	298.199981689453	74541.6015625	162.640139815629	2634909.51297953	0.0373157248157248	0.0319177519206739	0.0658717325221003	6512	2653.81233497902	64238539.4942052	0.00561270174672818	0.363765201416009	4976.20646498771	4710	5004.06493465789	4710.30004882812	0	0	0	0	0	0	0	0	0	0.001	0.065	0.516	0.335	0.044	0.012	0.008	0.004	0.004	0.002	0.002	0.001	0	0	0.001	0.001	0	0
GAL3.03 GAL80.15 GAL4.WT 170706 Plate_010	170705-Plate_010.A3	-179.199996948242	-47.5999984741211	16.7999992370605	65.7999954223633	126	314.090003967284	51550.80078125	243.741415532173	4808128.23044746	0.039299969296899	0.0731898940799483	0.442127438698912	6514	4469.95933067799	103971980.716477	0.00589666791463871	0.267982698289153	3751.08765735339	3446.5	4835.01984540209	4475.7998046875	0	0	0	0	0	0	0	0	0	0.001	0.054	0.508	0.348	0.049	0.014	0.007	0.005	0.003	0.002	0.001	0	0	0.001	0	0	0	0
GAL3.03 GAL80.16 GAL4.WT 170706 Plate_009	170705-Plate_009.E3	-210	-51.7999992370605	11.1999998092651	53.2000007629395	102.199996948242	190.539994812011	15758.3994140625	70.7619807977781	98574.7463078843	0.00825814344701025	0.0166419016952722	0.00665310700240927	6539	1630.89627075195	9025880.31991969	0.00644602655378103	0.172914117093852	4578.97285517663	4244.5	5181.05113963903	4863.60009765625	0	0	0	0	0	0	0	0	0	0.001	0.059	0.582	0.326	0.023	0.002	0.002	0.002	0	0	0	0	0	0	0	0	0	0
GAL3.03 GAL80.16 GAL4.WT 170706 Plate_010	170705-Plate_010.E3	-296.799987792969	-74.1999969482422	2.79999995231628	63	128.800003051758	247.800003051758	71409.796875	87.8971685060589	843586.786727153	0.0100719424460432	0.0156895199775599	0.01664545714333	6255	2161.57771131727	79803506.4381643	0.0061448770939265	0.291841090559442	5428.43213429257	5013	5450.36956200664	5016.19970703125	0	0	0	0	0	0	0	0	0	0.004	0.1	0.473	0.351	0.062	0.006	0.001	0.001	0	0	0	0.001	0	0	0	0.001	0	0
GAL3.03 GAL80.17 GAL4.WT 170706 Plate_011	170705-Plate_011.A3	-214.199996948242	-46.2000007629395	11.1999998092651	54.5999984741211	103.599998474121	194.599990844727	59852.80078125	148.138568905599	2230633.66887623	0.0101583507618763	0.0429476866836096	0.283463885773112	6694	8857.09980594411	144551841.917997	0.00674491523638588	0.111149973842697	4564.84052883179	4247.25	5153.90248168544	4820.89990234375	0	0	0	0	0	0	0	0	0	0.001	0.051	0.586	0.328	0.023	0.002	0.002	0	0.001	0	0	0	0	0	0	0	0	0
GAL3.03 GAL80.17 GAL4.WT 170706 Plate_012	170705-Plate_012.A3	-205.800003051758	-71.4000015258789	2.79999995231628	61.5999984741211	127.400001525879	250.599990844727	83066.1953125	209.403672014195	5577587.2808173	0.0151066812023049	0.0379464006969917	0.15225508398728	6421	9542.64520074903	283077456.59564	0.00587504120833853	0.343924177268364	5344.98676218658	5001.5	5402.00009589202	5000.7998046875	0	0	0	0	0	0	0	0	0	0.003	0.092	0.477	0.354	0.059	0.006	0.002	0	0	0	0	0	0	0	0	0	0	0
GAL3.03 GAL80.18 GAL4.WT 170706 Plate_011	170705-Plate_011.E3	-194.599990844727	-47.5999984741211	11.1999998092651	54.5999984741211	105	205.800003051758	28242.19921875	82.2518470701417	210528.117013651	0.012675418741512	0.0179743091178618	0.00574702006320563	6627	1735.48329852876	13582104.6253423	0.00640800830235081	0.165308750108844	4727.13075298023	4420	5258.94094523057	5002.19970703125	0	0	0	0	0	0	0	0	0	0	0.052	0.576	0.331	0.027	0.006	0.002	0.002	0.001	0	0.001	0	0	0	0	0	0	0
GAL3.03 GAL80.18 GAL4.WT 170706 Plate_012	170705-Plate_012.E3	-165.199996948242	-42	9.80000019073486	50.3999977111816	99.4000015258789	191.800003051758	33576.19921875	93.6856857723014	618605.640886141	0.00860315970592836	0.055757386200621	0.924186201594387	6393	4173.01809914329	55545218.7152129	0.00671164651884672	0.139281906198469	2987.35132175817	2680.5	4937.32536448863	4522	0	0	0	0	0	0	0	0	0	0	0.042	0.61	0.314	0.025	0.003	0.002	0.001	0	0	0	0	0	0	0	0	0	0
GAL3.03 GAL80.19 GAL4.WT 170706 Plate_013	170705-Plate_013.A3	-191.800003051758	-50.3999977111816	7	49	93.7999954223633	179.199996948242	75614	122.665734003658	2431867.88850182	0.00712877294099803	0.0294512865055752	0.100292474697319	6593	9832.70617221264	250803172.846275	0.00764023210831721	0.0450767449861701	4281.6537994843	4015.5	4924.38047089035	4649.39990234375	0	0	0	0	0	0	0	0	0	0	0.059	0.616	0.299	0.018	0.002	0	0	0	0	0	0	0	0	0	0	0	0
GAL3.03 GAL80.19 GAL4.WT 170706 Plate_014	170705-Plate_014.A3	-205.800003051758	-44.7999992370605	11.1999998092651	54.5999984741211	100.799995422363	193.199996948242	75370.3984375	112.215681384716	2074723.04735879	0.00754891388075797	0.0263598547076185	0.0759556802992737	6491	7105.17131322744	229537215.605153	0.00708133971291866	0.0846695879769377	4293.15606224002	4039	5075.6437292456	4796.39990234375	0	0	0	0	0	0	0	0	0	0.001	0.048	0.594	0.325	0.024	0.003	0.001	0	0.001	0	0	0	0	0	0	0	0	0
GAL3.03 GAL80.20 GAL4.WT 170706 Plate_013	170705-Plate_013.E3	-226.800003051758	-57.3999977111816	4.19999980926514	51.7999992370605	103.599998474121	197.399993896484	49992.59765625	100.323763732973	962502.506721996	0.00788519161015613	0.017911611233948	0.0201070325225753	6341	5662.46784057617	91964090.6314195	0.00740461065814779	0.0791857891989755	5136.27763759659	4837.5	5290.97701586002	4974.19970703125	0	0	0	0	0	0	0	0	0	0.001	0.073	0.574	0.317	0.027	0.002	0.001	0	0	0.001	0	0	0	0	0	0	0	0
GAL3.03 GAL80.20 GAL4.WT 170706 Plate_014	170705-Plate_014.E3	-295.399993896484	-51.7999992370605	12.5999994277954	61.5999984741211	114.799995422363	212.800003051758	17607.798828125	89.1057253148925	210477.484355163	0.0103838892385148	0.0164624415244567	0.00805169709947565	6356	2333.2908671986	14813227.2536513	0.00602409638554217	0.275276407776201	5512.10124292008	5198	5606.74505699739	5278	0	0	0	0	0	0	0	0	0	0	0.061	0.527	0.367	0.034	0.004	0.002	0.002	0	0.001	0	0	0	0	0	0	0	0
GAL3.03 GAL80.21 GAL4.WT 170706 Plate_015	170705-Plate_015.A3	-226.800003051758	-60.2000007629395	5.59999990463257	54.5999984741211	105	203	42693	107.274052569042	1146405.40273034	0.0072542058959716	0.0204921522201158	0.0322027926612092	6479	6881.50623467628	113369359.257393	0.0066956011164645	0.154363906002303	5044.51605185985	4758.5	5219.28267264009	4916.7998046875	0	0	0	0	0	0	0	0	0	0.001	0.078	0.555	0.329	0.029	0.002	0.001	0.001	0	0	0	0	0	0	0	0	0	0
GAL3.03 GAL80.21 GAL4.WT 170706 Plate_016	170705-Plate_016.A3	-278.600006103516	-77	1.39999997615814	60.2000007629395	127.400001525879	246.399993896484	26089	95.8368465781533	387753.805495263	0.0122086570477248	0.0191709279139126	0.017205722308906	6307	2526.9636135349	25383827.2926089	0.00589970501474926	0.359035624467158	5160.62414777232	4739.5	5376.66961157989	4935	0	0	0	0	0	0	0	0	0	0.004	0.106	0.466	0.35	0.061	0.007	0.001	0.001	0	0.001	0	0	0	0	0	0	0	0
GAL3.03 GAL80.22 GAL4.WT 170706 Plate_015	170705-Plate_015.E3	-235.199996948242	-51.7999992370605	11.1999998092651	58.7999992370605	113.400001525879	214.479995727539	65907.796875	207.831802001555	5247777.61362914	0.0140497143739386	0.0410119249600543	0.178676186911141	6477	10361.7537214677	271446286.532668	0.00595089944877015	0.279554617975067	5108.32144511348	4865.5	5440.10032223396	5132.39990234375	0	0	0	0	0	0	0	0	0	0.001	0.06	0.541	0.352	0.032	0.004	0.002	0.001	0	0.001	0	0	0	0	0	0	0	0
GAL3.03 GAL80.22 GAL4.WT 170706 Plate_016	170705-Plate_016.E3	-271.600006103516	-51.7999992370605	11.1999998092651	58.7999992370605	112	212.800003051758	54271	150.750696065793	1639829.83326131	0.0128748626157953	0.0462926079647466	0.179309630045345	6369	6851.68523834973	82406039.6108929	0.00717029233835478	0.0850551214797405	3822.94017899199	3556.5	5055.17042652429	4751.60009765625	0	0	0	0	0	0	0	0	0	0.001	0.06	0.547	0.348	0.031	0.002	0.002	0	0.001	0.001	0	0	0	0	0	0	0	0
GAL3.03 GAL80.23 GAL4.WT 170706 Plate_017	170705-Plate_017.A3	-156.800003051758	29.3999996185303	465.499984741211	2120.29992675781	4877.95007324219	11535.0199707031	33782	3449.65334468255	16574437.20094	0.763398486759142	0.67305706187954	0.478431415798735	6344	4481.25509433719	17209829.8242173	0.00485215913461162	0.477439531785471	5084.65526481715	4812.5	5280.44461432862	5012.69995117188	0	0	0	0	0	0	0	0	0	0	0.009	0.085	0.096	0.045	0.031	0.041	0.037	0.036	0.043	0.046	0.046	0.045	0.051	0.049	0.051	0.047	0.045
GAL3.03 GAL80.23 GAL4.WT 170706 Plate_018	170705-Plate_018.A3	-176.399993896484	25.1999988555908	347.199981689453	1853.59997558594	4376.39990234375	10760.3994140625	49694.3984375	3155.36679371624	16245847.1292587	0.73754100921731	0.899019331115321	1.04052009731885	6401	4234.71435086623	17584050.9193008	0.00535732853741251	0.299333204431706	3741.12966723949	3441.5	4897.90264838227	4543	0	0	0	0	0	0	0	0	0	0	0.011	0.092	0.107	0.05	0.042	0.036	0.041	0.035	0.044	0.046	0.045	0.051	0.049	0.048	0.049	0.045	0.042
GAL3.03 GAL80.24 GAL4.WT 170706 Plate_017	170705-Plate_017.E3	-148.399993896484	-46.2000007629395	11.1999998092651	53.2000007629395	100.799995422363	190.399993896484	65318.3984375	164.231084712931	2733697.53421305	0.011202738447176	0.0436063956175946	0.16107728244188	6427	9618.11648856269	155312989.008538	0.00713044466155413	0.0867223213036739	4240.76746538043	3974.5	5170.28355868066	4907	0	0	0	0	0	0	0	0	0	0	0.052	0.602	0.313	0.022	0.002	0.001	0.001	0.001	0	0	0	0	0	0	0	0	0
GAL3.03 GAL80.24 GAL4.WT 170706 Plate_018	170705-Plate_018.E3	-212.800003051758	-46.2000007629395	12.5999994277954	60.2000007629395	110.599998474121	215.599990844727	93900.796875	308.993056061829	12504592.2165409	0.0128913443830571	0.129586536258409	3.85134112714334	6516	19025.9161936442	621922365.97413	0.00678107028612627	0.114771554462603	3454.03928790669	3171.5	5112.03803797863	4727.7998046875	0	0	0	0	0	0	0	0	0	0	0.052	0.557	0.345	0.034	0.003	0.001	0.001	0.001	0	0	0	0	0	0	0	0	0
GAL3.03 GAL80.25 GAL4.WT 170706 Plate_019	170705-Plate_019.A3	-182	32.1300006866456	388.849983215332	1871.09997558594	4286.09985351562	10816.6794433594	73136	3200.77226457605	19288089.1997095	0.75077399380805	0.630046973528775	0.631128339517388	6460	4222.50095513727	21498586.3727381	0.00341910199977029	0.954728830197972	5038.94976780186	4782.5	5287.06523603788	5012.69995117188	0	0	0	0	0	0	0	0	0	0	0.01	0.087	0.1	0.051	0.038	0.04	0.041	0.04	0.046	0.047	0.052	0.054	0.054	0.049	0.042	0.043	0.038
GAL3.03 GAL80.25 GAL4.WT 170706 Plate_020	170705-Plate_020.A3	-144.199996948242	30.029999446869	378	1976.79992675781	4749.15002441406	12438.0196289062	82968.1953125	3507.73277143659	23130651.1574159	0.746909667194929	0.662198766667842	0.658512902258477	6310	4651.99257185442	25791514.3144779	0.0037194055463796	0.900843203641294	5182.80649762282	4955.5	5245.38856303703	4995.19970703125	0	0	0	0	0	0	0	0	0	0	0.008	0.086	0.103	0.055	0.043	0.038	0.036	0.04	0.039	0.041	0.045	0.047	0.05	0.048	0.041	0.049	0.038
GAL3.03 GAL80.26 GAL4.WT 170706 Plate_019	170705-Plate_019.E3	-641.200012207031	-19.6000003814697	511	22257.19921875	37402.3984375	68336.796875	149469.59375	24886.7941953208	519508655.952692	0.754751970329161	7.26417338602025	2719.5904452949	6471	32958.8831365774	422607422.083182	0.0324013906252721	0	3878.72909905733	3599	4963.47675174577	4726.39990234375	0	0	0	0	0	0.001	0.001	0.002	0.002	0.003	0.021	0.128	0.069	0.016	0.007	0.004	0.004	0.002	0.002	0.002	0.001	0.003	0.002	0.002	0.003	0.003	0.002
GAL3.03 GAL80.26 GAL4.WT 170706 Plate_020	170705-Plate_020.E3	-768.599975585938	-11.1999998092651	1524.24996948242	25613	42321.298828125	73157.416015625	180121.203125	28134.5811362187	603976296.760422	0.767136150234742	8.08969843489868	1222.04898145853	6390	36662.2431785805	474990702.963378	0.0331794221351613	0	4132.9882629108	3849	5161.23092860549	4903.49975585938	0	0	0	0	0	0.002	0.002	0.003	0.003	0.004	0.017	0.115	0.069	0.016	0.007	0.004	0.003	0.002	0.002	0.002	0.002	0.001	0.001	0.002	0.002	0.001	0.002
GAL3.03 GAL80.27 GAL4.WT 170706 Plate_021	170705-Plate_021.A3	-424.199981689453	154.839996337891	5654.60009765625	12279.3994140625	21361.19921875	39849.3203125	131192.59375	15120.5786414958	164941800.528429	0.92244100405832	3.40999552500542	5.68664225292014	6653	16382.070409473	158289661.307746	0.00290298723193869	0.991198613998343	4577.36073951601	4330	5172.01530427415	4926.60009765625	0	0	0	0	0	0	0	0	0	0.002	0.002	0.025	0.034	0.014	0.011	0.012	0.007	0.008	0.009	0.009	0.01	0.009	0.016	0.016	0.022	0.023	0.025
GAL3.03 GAL80.27 GAL4.WT 170706 Plate_022	170705-Plate_022.A3	-208.599990844727	207.199996948242	6626.89990234375	13956.599609375	23818.19921875	43384.3207031249	123327.3984375	16811.7480220192	197989206.444808	0.927448801397047	3.1315466701509	3.86728645874771	6299	18115.6421416745	190041040.965349	0.00261770627625703	0.995321028320671	5263.12374980156	4907	5397.2463914163	5009.19970703125	0	0	0	0	0	0	0	0	0	0	0.003	0.019	0.029	0.02	0.012	0.009	0.008	0.007	0.007	0.009	0.01	0.011	0.01	0.013	0.015	0.017	0.022
GAL3.03 GAL80.28 GAL4.WT 170706 Plate_021	170705-Plate_021.E3	-147	175	3999.79992675781	8467.89990234375	15504.9997558594	33056.0986328125	98686	11436.5228971829	125441391.890648	0.920677644078531	2.10849244790434	2.99563756535659	6316	12409.5624797634	124311597.28027	0.00247652821137585	0.996830411980586	5372.9667511083	5135.5	5539.56384037687	5294.7998046875	0	0	0	0	0	0	0	0	0	0	0.002	0.022	0.036	0.019	0.016	0.011	0.011	0.012	0.011	0.011	0.016	0.018	0.021	0.03	0.034	0.043	0.046
GAL3.03 GAL80.28 GAL4.WT 170706 Plate_022	170705-Plate_022.E3	-211.399993896484	178.010002136231	4539.49975585938	9766.39990234375	18926.94921875	40024.9499999999	112308	13628.1460056372	179733023.661328	0.919859514687101	2.45263085349066	3.89569207474058	6264	14802.7082923484	178175580.345798	0.00288584506103264	0.992367575568201	5485.5162835249	5077.75	5605.49619863225	5193.30004882812	0	0	0	0	0	0	0	0	0	0	0.003	0.02	0.033	0.023	0.012	0.009	0.01	0.011	0.009	0.01	0.013	0.017	0.018	0.023	0.029	0.035	0.04
GAL3.03 GAL80.29 GAL4.WT 170706 Plate_023	170705-Plate_023.A3	-197.399993896484	-11.1999998092651	79.7999954223633	228.199996948242	966	4100.73997802734	41906.19921875	930.84654140737	3636408.30183065	0.405193236714976	0.227243566880296	0.170067801265999	6624	2125.7382630577	6559169.37365628	0.00331768894643146	0.970635859298681	4270.49954710145	4014.5	4858.86350552471	4585	0	0	0	0	0	0	0	0	0	0	0.018	0.229	0.247	0.098	0.066	0.055	0.041	0.041	0.036	0.029	0.023	0.023	0.017	0.017	0.014	0.011	0.008
GAL3.03 GAL80.29 GAL4.WT 170706 Plate_024	170705-Plate_024.A3	-253.399993896484	-32.2000007629395	85.4000015258789	240.800003051758	868	3799.66986083984	89055.3984375	971.917003205285	10020166.8651124	0.397435897435897	0.179838334760177	0.294868297384674	6240	2262.99834972505	22430440.1696641	0.003153538641611	0.99089578482879	5405.74807692308	5025.75	5336.56837036915	4909.7998046875	0	0	0	0	0	0	0	0	0	0.002	0.037	0.199	0.241	0.121	0.072	0.055	0.046	0.035	0.032	0.032	0.026	0.021	0.017	0.015	0.01	0.009	0.008
GAL3.03 GAL80.30 GAL4.WT 170706 Plate_023	170705-Plate_023.E3	-131.599990844727	37.7999992370605	217	517.299987792969	1107.40002441406	2899.67990722656	80801	930.273274756141	3476034.50338538	0.596502384737679	0.182602774498388	0.138854758529921	6290	1441.11676597189	5172046.61997866	0.00293585389149877	0.992021404679278	5077.44570747218	4819.75	5254.33412445505	4951.7998046875	0	0	0	0	0	0	0	0	0	0	0.008	0.087	0.157	0.148	0.13	0.1	0.086	0.069	0.052	0.043	0.037	0.024	0.016	0.013	0.009	0.007	0.004
GAL3.03 GAL80.30 GAL4.WT 170706 Plate_024	170705-Plate_024.E3	-253.399993896484	22.3999996185303	211.049995422363	526.399963378906	1197	3251.14985351562	71432.1953125	1024.78882418268	4791266.622809	0.592225113858165	0.187612352891592	0.17392081574483	6148	1613.96734348413	7229864.3802173	0.0023059906802303	0.999453152719566	5390.43721535459	5021	5330.42180506967	4935.69995117188	0	0	0	0	0	0	0	0	0	0	0.011	0.093	0.157	0.142	0.115	0.1	0.078	0.068	0.058	0.045	0.029	0.029	0.021	0.017	0.011	0.008	0.004
GAL3.03 GAL80.31 GAL4.WT 170718 Plate_007	170717-Plate_007.A3	-155.399993896484	18.1999988555908	204.399993896484	597.099975585938	1477	4048.16998291016	39935	1193.16902843154	3861252.87330651	0.613333333333333	0.397622917000029	21.0230198429795	9150	1847.82584098332	5178582.87176034	0.00222817273818203	0.995021344186147	3280.12672131148	3198.75	3879.12406323376	3754.09997558594	0	0	0	0	0	0	0	0	0	0	0.01	0.107	0.148	0.117	0.097	0.089	0.073	0.065	0.058	0.047	0.04	0.036	0.03	0.025	0.015	0.013	0.01
GAL3.03 GAL80.31 GAL4.WT 170718 Plate_008	170717-Plate_008.A3	-154	18.1999988555908	208.599990844727	624.399963378906	1603	4565.05009765625	48017.19921875	1330.43932388701	5848434.21355846	0.625822555026095	0.367889075445754	0.420245930040119	8814	2034.157072171	8013880.85229515	0.00349611947904475	0.775123376148325	3740.07176083504	3731.25	4233.28145635894	4104.7998046875	0	0	0	0	0	0	0	0	0	0	0.009	0.104	0.146	0.111	0.101	0.08	0.072	0.064	0.054	0.05	0.038	0.041	0.029	0.025	0.019	0.014	0.01
GAL3.03 GAL80.32 GAL4.WT 170718 Plate_007	170717-Plate_007.E3	-169.399993896484	30.7999992370605	285.600006103516	800.799987792969	1958.59997558594	5868.8	44794.3984375	1776.31065018838	11601188.7214414	0.695543143736464	0.516740570639437	0.896378148816374	8773	2484.99789271672	15023982.0871278	0.00249963572559908	0.991981373542971	3605.92437022683	3604.5	4037.34938564668	3907.39990234375	0	0	0	0	0	0	0	0	0	0	0.008	0.082	0.116	0.095	0.095	0.089	0.071	0.069	0.063	0.052	0.048	0.044	0.032	0.029	0.022	0.019	0.013
GAL3.03 GAL80.32 GAL4.WT 170718 Plate_008	170717-Plate_008.E3	-159.599990844727	26.6000003814697	246.399993896484	743.399963378906	1840.29998779297	5626.60009765625	58251.19921875	1757.92301921536	15218576.7600164	0.665943600867679	0.435207655978913	0.820376453256096	8759	2563.05793470529	20906145.1675297	0.0018437828137274	1	4045.73415915059	4073.5	4237.42590954995	4104.7998046875	0	0	0	0	0	0	0	0	0	0	0.01	0.095	0.128	0.098	0.096	0.082	0.074	0.067	0.059	0.047	0.046	0.04	0.034	0.026	0.019	0.017	0.012
GAL3.03 GAL80.33 GAL4.WT 170823 Plate_002	170822-Plate_002.A3	-204.399993896484	-61.5999984741211	-8.39999961853027	30.7999992370605	72.7999954223633	144.199996948242	6314	39.9867212011272	20436.8695138316	0.00429316160686906	0.0129222205328713	0.00192893676752563	6522	1272.34997776576	2347838.33015404	0.00854700854700855	0.0282699230621928	3578.50628641521	3474	4373.31872244153	4198.60009765625	0	0	0	0	0	0	0	0	0	0.002	0.085	0.688	0.212	0.009	0.002	0.001	0	0	0	0	0	0	0	0	0	0	0
GAL3.03 GAL80.33 GAL4.WT 170823 Plate_003	170822-Plate_003.A3	-246.399993896484	-58.7999992370605	-2.79999995231628	36.3999977111816	79.7999954223633	159.599990844727	4113.19970703125	46.4021141389321	14875.6697250613	0.00551724137931034	0.0127613808337936	0.00126951176326349	6525	1110.9777492947	779162.365443959	0.00849590937696665	0.022914713729334	3934.6538697318	3800.5	4463.76120813129	4268.60009765625	0	0	0	0	0	0	0	0	0	0.001	0.081	0.665	0.236	0.011	0.002	0.001	0.001	0	0	0.001	0	0	0	0	0	0	0
GAL3.03 GAL80.34 GAL4.WT 170823 Plate_002	170822-Plate_002.E3	-305.199981689453	-64.4000015258789	-5.59999990463257	33.5999984741211	78.4000015258789	161	3413.19995117188	46.6277007540816	18270.2872473602	0.00934438583270535	0.0135815082840178	0.00174458449074832	6635	1004.4773992723	556745.93207781	0.0100241671116887	0.00283843215246138	3879.58477769405	3741	4586.43747928392	4368	0	0	0	0	0	0	0	0	0	0.001	0.087	0.665	0.224	0.013	0.004	0.002	0.001	0.001	0.001	0	0.001	0	0	0	0	0	0
GAL3.03 GAL80.34 GAL4.WT 170823 Plate_003	170822-Plate_003.E3	-224	-67.1999969482422	-5.59999990463257	39.2000007629395	86.7999954223633	175	4498.19970703125	48.4637242481672	12691.1611590815	0.00735411670663469	0.010955686954062	0.000597664594604246	6255	783.1782498567	488690.985348995	0.00788188277087034	0.0637741107567648	4573.90367705835	4467.5	4717.22572223471	4515	0	0	0	0	0	0	0	0	0	0.002	0.094	0.614	0.268	0.014	0.004	0.001	0.001	0	0	0	0	0	0	0	0	0	0
GAL3.03 GAL80.35 GAL4.WT 170823 Plate_004	170822-Plate_004.A3	-190.399993896484	-57.3999977111816	0	43.3999977111816	95.1999969482422	287.069999694823	41129.19921875	364.711485971123	4443571.54992624	0.0456716417910448	0.103881521198794	0.368440159877534	6700	7045.72405606937	50570256.7345477	0.00872437826980851	0.0128448648920052	3923.32298507463	3804.5	4354.80858010363	4186	0	0	0	0	0	0	0	0	0	0.001	0.071	0.61	0.255	0.017	0.006	0.003	0.003	0.001	0.001	0.001	0.001	0.001	0.001	0.002	0.002	0.002	0.001
GAL3.03 GAL80.35 GAL4.WT 170823 Plate_005	170822-Plate_005.A3	-197.399993896484	-56	1.39999997615814	43.3999977111816	92.4000015258789	258.370002746581	50535.80078125	369.018901269915	5486484.55580149	0.0419497784342688	0.0914843242353323	0.295003372211422	6770	7755.89636133758	73961190.8776838	0.00698981996308103	0.0997183110603928	4079.28567208272	3934.5	4568.65404220423	4384.7998046875	0	0	0	0	0	0	0	0	0	0.001	0.072	0.616	0.254	0.016	0.005	0.002	0.003	0.001	0.001	0.002	0.001	0.001	0.001	0.001	0.002	0.001	0.002
GAL3.03 GAL80.36 GAL4.WT 170823 Plate_004	170822-Plate_004.E3	-226.800003051758	-56	1.39999997615814	44.7999992370605	92.4000015258789	189	39370.80078125	82.6621089033086	461264.557564327	0.016636690647482	0.0229335075545507	0.0239000269973349	6672	2122.52608785543	23401968.8815839	0.00695272149384188	0.111954408004913	4100.75262290168	3950.25	4567.79242653241	4419.09985351562	0	0	0	0	0	0	0	0	0	0.001	0.072	0.626	0.267	0.018	0.005	0.003	0.003	0.002	0.001	0	0	0	0.001	0	0	0	0
GAL3.03 GAL80.36 GAL4.WT 170823 Plate_005	170822-Plate_005.E3	-193.199996948242	-57.3999977111816	1.39999997615814	43.3999977111816	92.4000015258789	193.199996948242	41032.59765625	96.242206594269	966471.729281388	0.0188026474127557	0.0247600970564059	0.050901232185354	6648	2641.11675634766	44886601.986554	0.00707861231322797	0.0981297896500058	4100.55069193742	3964.25	4646.99119714767	4457.60009765625	0	0	0	0	0	0	0	0	0	0.001	0.075	0.615	0.272	0.019	0.006	0.002	0.003	0.002	0.001	0.002	0.001	0.001	0	0	0	0	0
GAL3.03 GAL80.37 GAL4.WT 170823 Plate_006	170822-Plate_006.A3	-242.199996948242	-56	2.79999995231628	47.5999984741211	96.5999984741211	188.43999633789	27651.400390625	85.0135149410685	395445.876191743	0.00693920651682003	0.0185593789324016	0.0151658735808703	6629	4808.90861643916	34483561.5539298	0.00706473222898476	0.0985293178914362	4656.78496002414	4585	4710.43666546923	4538.7998046875	0	0	0	0	0	0	0	0	0	0	0.075	0.599	0.298	0.021	0.002	0.001	0	0	0	0	0	0	0	0	0	0	0
GAL3.03 GAL80.37 GAL4.WT 170823 Plate_007	170822-Plate_007.A3	-190.399993896484	-53.2000007629395	8.39999961853027	51.7999992370605	105	200.199996948242	27889.400390625	123.376534774976	1070298.67730728	0.00908265213442325	0.0255149563590331	0.0421054720489134	6606	7221.24658406576	67498105.421912	0.00656243968345879	0.156597110384515	4759.71798365123	4740.5	4789.88163341091	4647.30004882812	0	0	0	0	0	0	0	0	0	0	0.062	0.575	0.327	0.026	0.003	0.001	0.001	0	0	0	0	0	0	0	0	0	0.001
GAL3.03 GAL80.38 GAL4.WT 170823 Plate_006	170822-Plate_006.E3	-191.800003051758	-50.3999977111816	9.80000019073486	51.7999992370605	99.4000015258789	183.399993896484	3078.59985351562	59.9626504957685	10528.0860811293	0.00359120155618734	0.0159083869626359	0.000831372903293969	6683	964.074979146322	752359.370740995	0.00647129767458533	0.160815497837902	4215.13833607661	4061.5	4774.5416503614	4587.7998046875	0	0	0	0	0	0	0	0	0	0.001	0.057	0.59	0.329	0.02	0.001	0.001	0	0	0	0	0	0	0.001	0	0	0	0
GAL3.03 GAL80.38 GAL4.WT 170823 Plate_007	170822-Plate_007.E3	-207.199996948242	-49	9.80000019073486	53.2000007629395	100.799995422363	187.599990844727	1933.40002441406	60.7051773568513	7527.02977832651	0.00328309207580958	0.0152722957329954	0.000596669825433635	6701	800.799991954457	177820.161419271	0.00687511772461857	0.0976806029962687	4383.67937621251	4212	4869.55508855954	4659.19970703125	0	0	0	0	0	0	0	0	0	0.001	0.056	0.592	0.326	0.023	0.001	0.001	0	0	0	0	0	0	0	0	0	0	0
GAL3.03 GAL80.39 GAL4.WT 170823 Plate_008	170822-Plate_008.A3	-214.199996948242	-53.2000007629395	5.59999990463257	47.5999984741211	95.1999969482422	177.800003051758	926.799987792969	53.6268898726833	5598.67065824069	0.00255102040816327	0.0168172306683126	0.0160592961684635	6664	538.176461612477	21530.123512726	0.00727273583173073	0.0730648409923281	4058.99017106843	3883.75	4733.67344804743	4576.60009765625	0	0	0	0	0	0	0	0	0	0.001	0.062	0.613	0.302	0.019	0.002	0.001	0	0	0	0	0	0	0	0	0	0	0
GAL3.03 GAL80.39 GAL4.WT 170823 Plate_009	170822-Plate_009.A3	-228.199996948242	-58.7999992370605	5.59999990463257	53.2000007629395	105	194.529991149902	1862	59.4045541816733	7151.09830624622	0.00290431060837664	0.0126722370455417	0.000375355468275573	6542	644.221043636924	131843.375190251	0.00678733031674208	0.131974293578961	4830.46125038215	4771.75	4991.89979725356	4805.49975585938	0	0	0	0	0	0	0	0	0	0.001	0.075	0.561	0.335	0.025	0.002	0	0	0	0	0	0	0	0	0	0	0	0
GAL3.03 GAL80.40 GAL4.WT 170823 Plate_008	170822-Plate_008.E3	-44.7999992370605	600.600006103516	15098.9995117188	24409	36829.798828125	61792.5	136896.203125	27349.4996640206	333266712.244439	0.964675165105207	5.81616698849974	9.8197711526723	6511	28343.1577636009	317516732.069167	0.00538025277408554	0.259331825096825	4849.31830747965	4764.5	4911.9511953479	4718	0	0	0	0	0	0	0	0	0	0	0	0.004	0.015	0.015	0.013	0.009	0.006	0.004	0.004	0.003	0.002	0.003	0.003	0.003	0.003	0.005	0.006
GAL3.03 GAL80.40 GAL4.WT 170823 Plate_009	170822-Plate_009.E3	-270.199981689453	637.35	16906.7490234375	27514.19921875	41067.248046875	67193.20703125	140781.203125	30358.4984092139	388176656.768992	0.966059858068497	6.14000201837339	10.3539373975775	6482	31417.7350509726	368753097.16759	0.00465307778155409	0.507780057001827	5116.30715828448	5033.75	5278.85023641189	5063.09985351562	0	0	0	0	0	0	0	0	0	0	0	0.004	0.012	0.017	0.012	0.009	0.006	0.004	0.004	0.004	0.004	0.003	0.002	0.003	0.003	0.002	0.004
GAL3.03 GAL80.41 GAL4.WT 170823 Plate_010	170822-Plate_010.A3	-189	-43.3999977111816	21	70	147	1797.03994140624	38281.59765625	390.802971524858	2322865.75687823	0.114453301248308	0.121144628154613	1.26785579574793	6649	2876.28983530453	13281432.2618679	0.0057941724290435	0.262263510694875	4037.2886148293	3842	4870.51716599771	4666.19970703125	0	0	0	0	0	0	0	0	0	0	0.045	0.494	0.297	0.048	0.022	0.013	0.01	0.008	0.007	0.007	0.004	0.006	0.005	0.005	0.005	0.004	0.003
GAL3.03 GAL80.41 GAL4.WT 170823 Plate_011	170822-Plate_011.A3	-172.199996948242	-40.5999984741211	22.3999996185303	72.7999954223633	144.199996948242	1437.09995117187	25401.599609375	334.019951803432	1714219.99383686	0.105286605286605	0.0942168986421888	0.243024051452541	6734	2562.88852264447	10683179.7204452	0.00655916734781115	0.112871906070818	3973.01247401247	3772.25	4707.89347478166	4548.60009765625	0	0	0	0	0	0	0	0	0	0	0.042	0.49	0.313	0.048	0.021	0.012	0.011	0.008	0.005	0.008	0.007	0.004	0.004	0.004	0.005	0.002	0.002
GAL3.03 GAL80.42 GAL4.WT 170823 Plate_010	170822-Plate_010.E3	-277.199981689453	-40.5999984741211	19.6000003814697	65.7999954223633	127.400001525879	383.600006103516	8745.7998046875	114.44003556576	72517.0951250605	0.049421332499218	0.0343664318506178	0.0210087157571819	6394	924.921502704862	644674.174917325	0.006195733785172	0.197967657316087	3974.98451673444	3832.25	4745.92174976052	4590.60009765625	0	0	0	0	0	0	0	0	0	0	0.044	0.523	0.329	0.052	0.02	0.01	0.008	0.003	0.004	0.002	0.001	0.001	0.001	0	0	0	0
GAL3.03 GAL80.42 GAL4.WT 170823 Plate_011	170822-Plate_011.E3	-201.599990844727	-46.2000007629395	18.1999988555908	68.5999984741211	131.599990844727	382.829992675781	8968.3994140625	122.73261454306	112147.463423065	0.0499078624078624	0.0306680451734712	0.00684287570676057	6512	1065.44736600436	1174246.68341983	0.00523658126051992	0.465737935990015	4330.43757678133	4220.25	4869.604525067	4677.39990234375	0	0	0	0	0	0	0	0	0	0.001	0.05	0.503	0.337	0.059	0.018	0.01	0.007	0.004	0.004	0.003	0.001	0	0.001	0.001	0.001	0	0
GAL3.03 GAL80.43 GAL4.WT 170823 Plate_013	170822-Plate_013.A3	-194.599990844727	-67.1999969482422	-9.80000019073486	30.7999992370605	77	152.599990844727	4649.39990234375	40.2670312133521	16696.72838253	0.00418949403802771	0.0106058757849053	0.00110140678374594	6206	1273.3538278433	1433640.11007719	0.00853401917231704	0.0394955500876796	4030.92950370609	3910.75	3413.67705720538	3225.59985351562	0	0	0	0	0	0	0	0	0	0.001	0.102	0.66	0.224	0.01	0.001	0.001	0	0	0	0	0	0	0	0	0	0	0
GAL3.03 GAL80.43 GAL4.WT 170823 Plate_014	170822-Plate_014.A3	-243.599990844727	-56	0	40.5999984741211	84	165.199996948242	7333.19970703125	52.988383294075	32043.1443137156	0.00565897244973939	0.0146573821997113	0.00191376339940906	6715	1446.715764899	2984351.88241714	0.00806612228639713	0.0319250699631903	3908.5164556962	3845	4442.40757623077	4285.39990234375	0	0	0	0	0	0	0	0	0	0.001	0.07	0.651	0.257	0.015	0.002	0.001	0.001	0	0	0	0	0	0	0	0	0	0
GAL3.03 GAL80.44 GAL4.WT 170823 Plate_013	170822-Plate_013.E3	-261.799987792969	-57.3999977111816	4.19999980926514	50.3999977111816	113.400001525879	444.639984130859	65023	293.818767241878	4983129.53101913	0.0574818924333487	0.0815123302104144	0.426364649059891	6489	4181.66108969517	70714779.6828163	0.00699625543210237	0.1117364937468	4160.18539066112	4066	4541.69981548176	4372.19970703125	0	0	0	0	0	0	0	0	0	0	0.074	0.559	0.264	0.045	0.019	0.01	0.006	0.004	0.003	0.001	0.001	0	0.001	0.001	0	0.001	0
GAL3.03 GAL80.44 GAL4.WT 170823 Plate_014	170822-Plate_014.E3	-197.399993896484	-50.3999977111816	11.1999998092651	60.2000007629395	124.599998474121	488.600006103516	69169.796875	337.666211175783	6826790.21373015	0.0622381807301017	0.0812074428109614	0.346077963567554	6684	4439.24510126848	91842773.2554573	0.00554511278195489	0.368242722834959	4403.23376720527	4250.5	4725.95692194557	4531.09985351562	0	0	0	0	0	0	0	0	0	0.001	0.058	0.531	0.293	0.053	0.018	0.012	0.009	0.003	0.003	0.003	0.001	0.001	0	0	0	0	0
GAL3.03 GAL80.45 GAL4.WT 170823 Plate_016	170822-Plate_016.A3	-557.200012207031	0	5373.19970703125	16963.798828125	29198.400390625	52254.7203124999	141603	19697.1137588285	300080949.322605	0.820886728531448	6.28633185937952	1296.50042169603	6789	23982.8881230295	262998421.24598	0.0130335233073576	0	4113.0041979673	3952.5	4744.63146818023	4592	0	0	0	0	0	0	0.001	0.001	0.002	0.002	0.018	0.092	0.047	0.017	0.011	0.01	0.007	0.004	0.004	0.003	0.002	0.004	0.003	0.006	0.006	0.008	0.009
GAL3.03 GAL80.46 GAL4.WT 170823 Plate_015	170822-Plate_015.E3	-169.399993896484	308	6542.55004882812	13400.7998046875	24053.0498046875	47178.599609375	124177.1953125	17151.5116982481	220349483.382626	0.942822384428224	3.70590064485531	7.4351215698749	6576	18182.194633666	215131838.154222	0.00323549294170807	0.969544595913506	4770.45194647202	4710	4815.00590760168	4634.69995117188	0	0	0	0	0	0	0	0	0	0	0.001	0.016	0.021	0.018	0.012	0.012	0.009	0.007	0.006	0.007	0.007	0.01	0.013	0.015	0.02	0.024	0.027
GAL3.03 GAL80.46 GAL4.WT 170823 Plate_016	170822-Plate_016.E3	-198.800003051758	296.099990844727	10840.8999023438	19665.798828125	32095.69921875	56561.400390625	175268.796875	23090.2444070208	311534343.82815	0.942322928220567	4.69107058082736	8.8700380070257	6311	24494.1231971999	296428180.649129	0.00588359368478347	0.171052513070272	5057.82118523213	4985.5	4987.96565806788	4797.7998046875	0	0	0	0	0	0	0	0	0	0	0.003	0.014	0.022	0.019	0.016	0.008	0.006	0.004	0.004	0.003	0.004	0.003	0.004	0.005	0.007	0.007	0.009
GAL3.03 GAL80.47 GAL4.WT 170823 Plate_018	170822-Plate_018.A3	-197.399993896484	-65.7999954223633	-7	40.5999984741211	89.5999984741211	176.399993896484	7708.39990234375	51.0468415505574	28400.0825601037	0.00623733042257914	0.0107885829324594	0.00114904472000625	6413	1261.15498199463	2292519.16155504	0.00719110917411201	0.124350627966574	4720.59800405426	4674	4769.03955618714	4648	0	0	0	0	0	0	0	0	0	0.002	0.093	0.613	0.269	0.016	0.003	0.001	0.001	0	0	0	0	0	0	0	0	0	0
GAL3.03 GAL80.47 GAL4.WT 170825 Plate_002	170824-Plate_002.A3	-214.199996948242	-54.5999984741211	-4.19999980926514	32.2000007629395	70	142.800003051758	8302	43.3618494193567	29758.3413685621	0.00692296361761673	0.0136919660741061	0.00266773495160655	6789	1224.88084119432	2417357.04657172	0.00917151106428741	0.00754785794455204	3597.40440418324	3453.5	4489.22643280591	4349.7998046875	0	0	0	0	0	0	0	0	0	0.001	0.066	0.724	0.194	0.007	0.002	0.002	0.001	0	0	0	0	0	0	0	0	0	0
GAL3.03 GAL80.48 GAL4.WT 170823 Plate_018	170822-Plate_018.E3	-196	-60.2000007629395	-4.19999980926514	39.2000007629395	86.7999954223633	175	13510	52.5572091795442	44099.0515350242	0.0089461713419257	0.0125391258659524	0.0021570993941844	6595	1082.17626073805	3366205.0243662	0.00811135291076744	0.0384766812956943	4408.0053070508	4306.5	4683.95540024625	4519.19970703125	0	0	0	0	0	0	0	0	0	0.001	0.087	0.63	0.259	0.014	0.004	0.001	0.001	0	0.001	0	0	0	0	0	0	0	0
GAL3.03 GAL80.48 GAL4.WT 170825 Plate_002	170824-Plate_002.E3	-161	-60.2000007629395	-5.59999990463257	33.5999984741211	74.1999969482422	155.399993896484	24738	51.7056820886673	126230.63051156	0.00931866788878704	0.0125829505372902	0.00595515940448679	6546	1637.05899848313	10751070.2525176	0.00905218317358892	0.0117878088710019	4190.79857928506	4149	4485.94275689293	4354.69995117188	0	0	0	0	0	0	0	0	0	0	0.083	0.684	0.214	0.009	0.003	0.002	0.001	0.002	0.001	0	0	0	0	0	0	0	0
GAL3.03 GAL80.WT GAL4.01 170712 Plate_003	170711-Plate_003.A1	-219.800003051758	-64.4000015258789	-5.59999990463257	37.7999992370605	84	161	1569.40002441406	41.7281068429335	5189.57859130155	0.00062047569803516	0.0106439200825204	0.000435661624078952	9670	747.59999593099	190628.041481446	0.00729835433867264	0.0155106969851034	4082.69591520165	3970.75	4467.60970529677	4326	0	0	0	0	0	0	0	0	0	0.002	0.09	0.637	0.26	0.011	0	0	0	0	0	0	0	0	0	0	0	0	0
GAL3.03 GAL80.WT GAL4.01 170712 Plate_004	170711-Plate_004.A1	-219.800003051758	-75.5999984741211	-8.39999961853027	40.5999984741211	95.1999969482422	184.800003051758	1031.79992675781	45.3943882542457	6639.83802563202	0.000935162094763092	0.0129745151351014	0.000801806307294345	9624	542.422203911675	55221.0840410026	0.0069591476954546	0.0313892729560253	3837.23347880299	3659.75	4396.0752775679	4173.39990234375	0	0	0	0	0	0	0	0	0	0.004	0.114	0.573	0.285	0.023	0.001	0	0	0	0	0	0	0	0	0	0	0	0
GAL3.03 GAL80.WT GAL4.02 170712 Plate_003	170711-Plate_003.A2	-180.599990844727	-67.1999969482422	-8.39999961853027	35	81.1999969482422	158.199996948242	403.199981689453	38.8802444338673	4704.61531858488	0.00010564124234101	0.00967188445442094	0.000394472763312896	9466	403.199981689453	NA	0.00723327305605787	0.0216566178468524	4088.58541094443	3996.75	4408.51059346186	4250.39990234375	0	0	0	0	0	0	0	0	0	0.001	0.095	0.646	0.249	0.009	0	0	0	0	0	0	0	0	0	0	0	0	0
GAL3.03 GAL80.WT GAL4.02 170712 Plate_004	170711-Plate_004.A2	-184.800003051758	-68.5999984741211	-4.19999980926514	40.5999984741211	91	177.800003051758	466.199981689453	45.8210302690604	5690.63133797951	0.000513452454302732	0.0152401073241407	0.00133923882362239	9738	421.119995117188	1010.77173168957	0.00687455705173636	0.0287142746097351	3508.16271308277	3298.5	4254.137716347	4010.29992675781	0	0	0	0	0	0	0	0	0	0.002	0.096	0.599	0.283	0.02	0.001	0	0	0	0	0	0	0	0	0	0	0	0
GAL3.03 GAL80.WT GAL4.03 170712 Plate_003	170711-Plate_003.A3	-201.599990844727	-65.7999954223633	-5.59999990463257	35	79.7999954223633	154.699996948242	26241.599609375	86.3060602452789	562428.604030695	0.00828929644596415	0.0255327864673346	0.0513513529350759	9651	5877.1649181366	33924064.8583643	0.00850537947077639	0.00189534131969382	3751.35037819915	3620	4276.98687008633	4090.80004882812	0	0	0	0	0	0	0	0	0	0.001	0.093	0.651	0.238	0.009	0.001	0	0	0.001	0.001	0	0	0	0	0	0	0	0
GAL3.03 GAL80.WT GAL4.03 170712 Plate_004	170711-Plate_004.A3	-323.399993896484	-72.7999954223633	-7	42	96.5999984741211	186.199996948242	19357.798828125	79.3000087548546	307335.779777141	0.00672668943392321	0.027169546282583	0.0557776614877184	9663	4965.45525794396	21069028.5280894	0.0066470550950772	0.0440676802677653	3661.91006933664	3397.5	4292.18622381381	4009.59985351562	0	0	0	0	0	0	0	0	0	0.003	0.106	0.57	0.295	0.02	0.001	0	0	0	0	0	0	0	0	0	0	0	0
GAL3.03 GAL80.WT GAL4.04 170712 Plate_003	170711-Plate_003.A4	-205.800003051758	-68.5999984741211	-9.80000019073486	35	81.1999969482422	161	359.799987792969	38.3105389799979	4912.14622027375	0	0.00940672658590588	0.000428777257693115	9488	NA	NA	0.00763125763125763	0.0126869112789932	4114.19245362563	3988	4381.84632006383	4202.7998046875	0	0	0	0	0	0	0	0	0	0.002	0.105	0.631	0.252	0.01	0	0	0	0	0	0	0	0	0	0	0	0	0
GAL3.03 GAL80.WT GAL4.04 170712 Plate_004	170711-Plate_004.A4	-277.199981689453	-84	-11.1999998092651	43.3999977111816	102.199996948242	197.399993896484	511	47.9250284949638	7528.94873499152	0.00127972699157513	0.0114647500044324	0.000577724769977411	9377	430.033327738444	1346.63880315617	0.006318672612197	0.0857950050420412	4372.42876186414	4176.5	4469.18810588637	4172	0	0	0	0	0	0	0	0	0	0.006	0.123	0.532	0.307	0.03	0.001	0	0	0	0	0	0	0	0	0	0	0	0
GAL3.03 GAL80.WT GAL4.05 170712 Plate_003	170711-Plate_003.A5	-257.600006103516	-70	-8.39999961853027	35	81.1999969482422	156.800003051758	383.600006103516	38.079679088478	4836.84345704332	0	0.00953640576157208	0.000412410559396436	9616	NA	NA	0.00684421961017706	0.0383516771932489	4124.71225041597	4028.25	4411.32144803572	4249	0	0	0	0	0	0	0	0	0	0.002	0.101	0.639	0.248	0.01	0	0	0	0	0	0	0	0	0	0	0	0	0
GAL3.03 GAL80.WT GAL4.05 170712 Plate_004	170711-Plate_004.A5	-187.599990844727	-68.5999984741211	-4.19999980926514	42	95.1999969482422	177.800003051758	492.799987792969	47.51785154487	5940.12706583812	0.000519264721154845	0.0185937306661662	0.0103058035259042	9629	439.879992675781	2344.55196667491	0.00788993900329142	0.00536057392027167	3466.7601516253	3259	4284.34349115364	4012.39990234375	0	0	0	0	0	0	0	0	0	0.002	0.097	0.59	0.289	0.021	0.001	0	0	0	0	0	0	0	0	0	0	0	0
GAL3.03 GAL80.WT GAL4.06 170712 Plate_003	170711-Plate_003.A6	-211.399993896484	-63	-5.59999990463257	35	79.7999954223633	155.399993896484	611.799987792969	39.5258798859082	4517.67923249163	0.000408371618172537	0.0118373268812439	0.00068910894303156	9795	514.499992370605	6395.47993448897	0.00760267159300838	0.00843300632777189	3717.20826952527	3560.5	4360.9944933515	4166.39990234375	0	0	0	0	0	0	0	0	0	0.001	0.09	0.654	0.247	0.009	0	0	0	0	0	0	0	0	0	0	0	0	0
GAL3.03 GAL80.WT GAL4.06 170712 Plate_004	170711-Plate_004.A6	-238	-67.1999969482422	-4.19999980926514	42	93.7999954223633	179.199996948242	778.399963378906	47.6236892945783	5876.12479362738	0.000407747196738022	0.0200746761253458	0.0200310020508257	9810	559.299980163574	28015.5821748863	0.00750500617238239	0.00926541729984909	3490.35856269113	3269	4363.84973078581	4071.89990234375	0	0	0	0	0	0	0	0	0	0.003	0.091	0.592	0.291	0.022	0	0	0	0	0	0	0	0	0	0	0	0	0
GAL3.03 GAL80.WT GAL4.07 170712 Plate_003	170711-Plate_003.A7	-225.399993896484	-63	-4.19999980926514	36.3999977111816	81.1999969482422	158.199996948242	11090.7998046875	46.1677391401302	34738.2707346606	0.00360045262833042	0.0136453079318621	0.00345900092966156	9721	1733.2799621582	5706670.11458758	0.00727324586423274	0.0151813441407761	3682.91086307993	3553	4253.10876167234	4082.39990234375	0	0	0	0	0	0	0	0	0	0.001	0.086	0.654	0.245	0.011	0.001	0.001	0	0.001	0	0	0	0	0	0	0	0	0
GAL3.03 GAL80.WT GAL4.07 170712 Plate_004	170711-Plate_004.A7	-226.800003051758	-65.7999954223633	-2.79999995231628	46.2000007629395	98	193.199996948242	19320	56.9395552158647	50876.1921314717	0.00529315960912052	0.0192936628756349	0.00334013526508007	9824	1267.02690535325	7130195.6835506	0.00656048536488781	0.0404551673015372	3532.17447068404	3298.75	4317.01792090102	4030.59985351562	0	0	0	0	0	0	0	0	0	0.002	0.091	0.575	0.302	0.025	0.002	0.001	0	0	0.001	0	0	0	0	0	0	0	0
GAL3.03 GAL80.WT GAL4.08 170712 Plate_003	170711-Plate_003.A8	-198.800003051758	-68.5999984741211	-8.39999961853027	36.3999977111816	86.7999954223633	184.800003051758	68086.1953125	383.412807445936	10251374.4527498	0.0205536912751678	0.0988440748599498	0.632146901929978	9536	16746.6853977126	226240419.195387	0.00671399448337993	0.044490437857539	4130.25587248322	4042.5	4393.18186575614	4224.49975585938	0	0	0	0	0	0	0	0	0	0.001	0.098	0.617	0.25	0.013	0.002	0.001	0.001	0	0	0	0	0	0	0	0	0	0
GAL3.03 GAL80.WT GAL4.08 170712 Plate_004	170711-Plate_004.A8	-217	-68.5999984741211	-5.59999990463257	42	98	215.599990844727	82238.796875	428.812430866357	13608900.4638037	0.0226457628855416	0.144564066558805	1.64194737710746	9759	16926.829504505	323593808.694676	0.00689116226200625	0.0282985406331522	3455.24674659289	3188.5	4293.29395245485	4008.19995117188	0	0	0	0	0	0	0	0	0	0.002	0.095	0.584	0.272	0.025	0.004	0.002	0.001	0.001	0.001	0	0	0	0	0	0	0	0
GAL3.03 GAL80.WT GAL4.09 170712 Plate_003	170711-Plate_003.A9	-221.199996948242	-70	-8.39999961853027	35	84	165.199996948242	7401.7998046875	45.826351077197	27800.3744130858	0.00495414778117424	0.0119804500169812	0.00199923617019891	9487	1430.79997870263	2716549.03174683	0.00779493329335932	0.00858628779591353	3941.98413618636	3842	4262.91359664613	4104.7998046875	0	0	0	0	0	0	0	0	0	0.001	0.104	0.624	0.253	0.013	0.001	0.002	0.001	0	0	0	0	0	0	0	0	0	0
GAL3.03 GAL80.WT GAL4.09 170712 Plate_004	170711-Plate_004.A9	-225.399993896484	-84	-11.1999998092651	43.3999977111816	106.400001525879	215.599990844727	11375	58.4236278678428	46730.6796167979	0.00676318292296312	0.0133879501206538	0.00209177583372597	9463	1308.82497787476	4242603.18317763	0.0062177737336973	0.0933629160690924	4411.94029377576	4253	4521.99755526562	4237.7998046875	0	0	0	0	0	0	0	0	0	0.004	0.127	0.522	0.3	0.039	0.004	0.002	0	0	0	0	0	0	0	0	0	0	0
GAL3.03 GAL80.WT GAL4.10 170712 Plate_003	170711-Plate_003.A10	-193.199996948242	-53.2000007629395	2.79999995231628	42	85.4000015258789	161.559997558593	6960.7998046875	50.3896979407568	15521.9778058189	0.00382615520455214	0.015499272599827	0.0031256744027584	10193	1203.78458893605	1652674.63950665	0.0071970183781005	0.00889303208692693	3757.46772294712	3418.5	4361.67156109978	4069.80004882812	0	0	0	0	0	0	0	0	0	0.001	0.065	0.657	0.262	0.011	0.002	0.001	0	0	0	0	0	0	0	0	0	0	0
GAL3.03 GAL80.WT GAL4.10 170712 Plate_004	170711-Plate_004.A10	-207.199996948242	-67.1999969482422	-4.19999980926514	44.7999992370605	98	193.199996948242	4237.7998046875	52.4246433752299	9444.04692359043	0.00319653536811714	0.0174202427962501	0.00189448141197956	9698	750.851594986454	499604.924374875	0.00623936471922859	0.0708853018083652	3552.88373891524	3319.25	4341.7202569604	4082.39990234375	0	0	0	0	0	0	0	0	0	0.002	0.097	0.571	0.298	0.029	0.002	0.001	0	0	0	0	0	0	0	0	0	0	0
GAL3.03 GAL80.WT GAL4.11 170712 Plate_003	170711-Plate_003.A11	-236.599990844727	-68.5999984741211	-9.80000019073486	35	81.1999969482422	154	382.199981689453	37.7548045125676	4680.14725059039	0	0.00951461570593892	0.000395029628889729	9417	NA	NA	0.00743051346752257	0.0169737517897713	4107.39179144101	4011.5	4391.17566982211	4226.60009765625	0	0	0	0	0	0	0	0	0	0.002	0.101	0.64	0.248	0.009	0	0	0	0	0	0	0	0	0	0	0	0	0
GAL3.03 GAL80.WT GAL4.11 170712 Plate_004	170711-Plate_004.A11	-224	-67.1999969482422	-4.19999980926514	43.3999977111816	96.5999984741211	182	544.599975585938	48.7520660199452	6042.08607981831	0.00123698587774456	0.0160321451381097	0.00124284995623395	9701	437.499989827474	2551.74086115075	0.00662964593707279	0.0414109236835777	3568.12034841769	3305.5	4361.15650541524	4061.39990234375	0	0	0	0	0	0	0	0	0	0.002	0.095	0.586	0.295	0.02	0.001	0	0	0	0	0	0	0	0	0	0	0	0
GAL3.03 GAL80.WT GAL4.12 170712 Plate_003	170711-Plate_003.A12	-226.800003051758	-63	-4.19999980926514	36.3999977111816	79.7999954223633	151.199996948242	387.799987792969	39.3602184783238	4321.17778498202	0.00010338054378166	0.0121041738401915	0.000663165244632087	9673	387.799987792969	NA	0.00801029895580031	0.00434898804222172	3618.75922671353	3477.5	4246.89363126381	4102	0	0	0	0	0	0	0	0	0	0.001	0.086	0.66	0.244	0.009	0	0	0	0	0	0	0	0	0	0	0	0	0
GAL3.03 GAL80.WT GAL4.12 170712 Plate_004	170711-Plate_004.A12	-221.199996948242	-74.1999969482422	-7	43.3999977111816	96.5999984741211	190.399993896484	809.200012207031	48.3781637250327	6714.12799605429	0.00165734410607002	0.0137383409061572	0.000814883496622154	9654	484.574995040894	13549.3179377239	0.00701166457433486	0.0260210780327081	3861.35767557489	3610	4425.57524957019	4132.7998046875	0	0	0	0	0	0	0	0	0	0.003	0.109	0.571	0.29	0.026	0.002	0	0	0	0	0	0	0	0	0	0	0	0
GAL3.03 GAL80.WT GAL4.13 170712 Plate_003	170711-Plate_003.B1	-191.800003051758	-68.5999984741211	-7	36.3999977111816	84	162.399993896484	439.600006103516	40.0309964633356	4958.07068014394	0.000210150257434065	0.00994702027406756	0.000403822894901269	9517	423.5	518.420393066481	0.00752035802820148	0.0131368351969636	4149.90932016392	4031.5	4394.97886608493	4214	0	0	0	0	0	0	0	0	0	0.001	0.099	0.63	0.258	0.012	0	0	0	0	0	0	0	0	0	0	0	0	0
GAL3.03 GAL80.WT GAL4.13 170712 Plate_004	170711-Plate_004.B1	-247.800003051758	-89.5999984741211	-15.3999996185303	39.2000007629395	98	194.599990844727	499.799987792969	45.0003059899645	7540.74640825058	0.000657318141980719	0.010878820261057	0.00060142066451014	9128	417.199991861979	1715.39191113288	0.00633012820512821	0.0990321564284767	4233.4425942156	4018.5	4410.50268475786	4132.7998046875	0	0	0	0	0	0	0	0	0	0.006	0.132	0.538	0.292	0.031	0.001	0	0	0	0	0	0	0	0	0	0	0	0
GAL3.03 GAL80.WT GAL4.14 170712 Plate_003	170711-Plate_003.B2	-201.599990844727	-61.5999984741211	-7	33.5999984741211	74.1999969482422	148.399993896484	397.600006103516	36.9199708743544	4220.31133336465	0.000101895251681272	-Inf	NA	9814	397.600006103516	NA	0.0080563947633434	0.00420983936630326	3546.09175667414	3362.75	4193.90748570382	3994.19995117188	0	0	0	0	0	0	0	0	0	0.001	0.086	0.684	0.22	0.008	0	0	0	0	0	0	0	0	0	0	0	0	0
GAL3.03 GAL80.WT GAL4.14 170712 Plate_004	170711-Plate_004.B2	-259	-84.2800003051758	-14	39.2000007629395	100.799995422363	193.199996948242	603.399963378906	45.8624759507281	7356.25904851208	0.00120653723812658	0.0109669625609676	0.000564394980354159	9117	436.418174050071	4130.53865742648	0.00632010788813036	0.0986518928214773	4317.56219151037	4168.5	4472.69587608271	4218.19970703125	0	0	0	0	0	0	0	0	0	0.004	0.127	0.54	0.3	0.027	0.001	0	0	0	0	0	0	0	0	0	0	0	0
GAL3.03 GAL80.WT GAL4.15 170712 Plate_003	170711-Plate_003.B3	-225.399993896484	-65.7999954223633	-8.39999961853027	32.2000007629395	75.5999984741211	147	576.799987792969	35.2079477100411	4249.56008115722	0.000104307916970898	0.0110098262191644	0.000637342874040656	9587	576.799987792969	NA	0.00761762509335325	0.0111063843944917	3592.68937102326	3418.5	4184.61146157853	4015.19995117188	0	0	0	0	0	0	0	0	0	0.002	0.092	0.674	0.226	0.007	0	0	0	0	0	0	0	0	0	0	0	0	0
GAL3.03 GAL80.WT GAL4.15 170712 Plate_004	170711-Plate_004.B3	-257.600006103516	-70	-5.59999990463257	39.2000007629395	89.5999984741211	175	424.199981689453	44.0793601213411	5634.95977274416	0.000515463917525773	0.0167776976586331	0.00250305158582904	9700	412.159991455078	88.7878624268807	0.00651489117983963	0.0482685026786841	3401.17288659794	3186.5	4207.76271121939	3955	0	0	0	0	0	0	0	0	0	0.002	0.097	0.606	0.276	0.018	0.001	0	0	0	0	0	0	0	0	0	0	0	0
GAL3.03 GAL80.WT GAL4.16 170712 Plate_003	170711-Plate_003.B4	-232.399993896484	-71.4000015258789	-12.5999994277954	32.2000007629395	78.4000015258789	161	10764.599609375	43.1906535684581	47135.356599542	0.00456669498725574	0.0113333483766026	0.00281010178023713	9416	1818.6650965491	6222948.98984775	0.00822368421052632	0.00553800972426988	3870.45109388275	3784.75	4178.37531058183	4023.59985351562	0	0	0	0	0	0	0	0	0	0.001	0.114	0.637	0.233	0.01	0.002	0.001	0.001	0	0	0	0	0	0	0	0	0	0
GAL3.03 GAL80.WT GAL4.16 170712 Plate_004	170711-Plate_004.B4	-219.800003051758	-70	-5.59999990463257	40.5999984741211	93.7999954223633	184.800003051758	7618.7998046875	51.5728783831877	19473.0224572521	0.00485036119711042	0.0204103379783507	0.00701268608713383	9690	1148.38721417366	1641213.57462354	0.00664855590506148	0.0414059898067157	3281.03070175439	3042	4184.00843228713	3918.59985351562	0	0	0	0	0	0	0	0	0	0.003	0.097	0.59	0.286	0.02	0.002	0.001	0.001	0	0.001	0	0	0	0	0	0	0	0
GAL3.03 GAL80.WT GAL4.17 170712 Plate_003	170711-Plate_003.B5	-187.599990844727	-71.4000015258789	-11.1999998092651	33.5999984741211	81.1999969482422	159.599990844727	22509.19921875	43.6211379271342	71184.4095843771	0.00350541746335245	0.0112226852706023	0.00205812097241976	9414	1911.16965184067	15898841.5866342	0.00799016594960049	0.00740062828535282	3878.99086466964	3758.25	4192.26780304869	4036.89990234375	0	0	0	0	0	0	0	0	0	0.001	0.103	0.637	0.244	0.011	0.001	0.001	0.001	0	0	0	0	0	0	0	0	0	0
GAL3.03 GAL80.WT GAL4.17 170712 Plate_004	170711-Plate_004.B5	-294	-91	-18.1999988555908	37.7999992370605	95.1999969482422	200.199996948242	14040.599609375	47.3106637820537	33477.1779726268	0.00597306689834926	0.0119857579136369	0.00129043832290713	9208	1020.95633489435	3465068.35435236	0.00636844790977947	0.0968660597153008	4051.59855560382	3827.25	4261.41960494027	3978.80004882812	0	0	0	0	0	0	0	0	0	0.005	0.143	0.54	0.277	0.029	0.003	0.001	0	0	0	0	0	0	0	0	0	0	0
GAL3.03 GAL80.WT GAL4.18 170712 Plate_003	170711-Plate_003.B6	-207.199996948242	-70	-8.39999961853027	35	81.1999969482422	168	23590	46.0715846540381	78747.28033019	0.00348321722609246	0.01151673588817	0.00238235514734225	9474	1955.67270544804	18036805.6821557	0.00775497108748372	0.00909409749183543	4028.2054042643	3885.5	4259.8228090273	4074	0	0	0	0	0	0	0	0	0	0.002	0.098	0.638	0.244	0.014	0.002	0	0.001	0	0	0	0	0	0	0	0	0	0
GAL3.03 GAL80.WT GAL4.18 170712 Plate_004	170711-Plate_004.B6	-274.399993896484	-86.7999954223633	-12.5999994277954	42	99.4000015258789	205.800003051758	9245.599609375	53.6516266229158	40676.3304388646	0.0053890924768269	0.0131801037876857	0.00284239487942029	9278	1425.42398376465	4343823.5404491	0.00623736445934172	0.100506723679616	4233.60433283035	4035.25	4415.17500446284	4132.09985351562	0	0	0	0	0	0	0	0	0	0.005	0.127	0.538	0.29	0.034	0.002	0.001	0.001	0.001	0	0	0	0	0	0	0	0	0
GAL3.03 GAL80.WT GAL4.19 170712 Plate_003	170711-Plate_003.B7	-235.199996948242	-70	-9.80000019073486	35	82.5999984741211	162.469994354247	12159	45.5168347201644	40599.7936324823	0.00474683544303797	0.0116398461883089	0.001919132368925	9480	1620.91998087565	5128402.40497103	0.00715917745620716	0.0270821083352375	3990.84947257384	3869.25	4258.052078672	4103.39990234375	0	0	0	0	0	0	0	0	0	0.002	0.104	0.632	0.247	0.011	0.002	0.001	0.001	0	0	0	0	0	0	0	0	0	0
GAL3.03 GAL80.WT GAL4.19 170712 Plate_004	170711-Plate_004.B7	-215.599990844727	-72.7999954223633	-7.69999980926514	40.5999984741211	93.7999954223633	189	15085	52.2574937494289	41410.832286163	0.00424123306092893	0.0160487214221103	0.00283775669022043	9667	1526.30729265911	6283350.23559204	0.00652517123196603	0.0503659914319026	3600.88822799214	3382	4262.34503838667	3997	0	0	0	0	0	0	0	0	0	0.002	0.105	0.582	0.283	0.023	0.002	0.001	0.001	0	0	0	0	0	0	0	0	0	0
GAL3.03 GAL80.WT GAL4.20 170712 Plate_003	170711-Plate_003.B8	-364	-68.5999984741211	-8.39999961853027	35	81.1999969482422	161	10206	43.5680802337178	25029.3793210602	0.00402601424589656	0.0123500279636806	0.00251067250825646	9687	1356.59999280098	3369124.87553628	0.00741012472487161	0.0144056802676029	3757.90094972644	3641.5	4210.57861963238	4039	0	0	0	0	0	0	0	0	0	0.001	0.1	0.641	0.242	0.011	0.002	0.001	0	0.001	0	0	0	0	0	0	0	0	0
GAL3.03 GAL80.WT GAL4.20 170712 Plate_004	170711-Plate_004.B8	-261.799987792969	-82.5999984741211	-11.1999998092651	42	102.199996948242	207.199996948242	5017.60009765625	53.164121220923	18221.1951774248	0.00599781897491821	0.0126635691311471	0.00100429634212428	9170	912.367260742187	1056129.41854122	0.00593101295458093	0.152262819230437	4286.52028353326	4079.5	4470.65961601232	4188.7998046875	0	0	0	0	0	0	0	0	0	0.004	0.127	0.535	0.293	0.034	0.004	0.001	0.001	0	0	0	0	0	0	0	0	0	0
GAL3.03 GAL80.WT GAL4.21 170712 Plate_003	170711-Plate_003.B9	-177.800003051758	-69.2999992370605	-11.8999996185303	30.7999992370605	77	158.199996948242	10634.3994140625	41.786236165867	35176.6094420849	0.00498356483935956	0.0124257570057455	0.00257135683940629	9431	1506.45954667761	4037871.04734137	0.00733229329173167	0.0229306730243052	3496.90096490298	3400.5	3792.16260984904	3642.80004882812	0	0	0	0	0	0	0	0	0	0.001	0.107	0.653	0.223	0.011	0.002	0.001	0.001	0	0	0	0	0	0	0	0	0	0
GAL3.03 GAL80.WT GAL4.21 170712 Plate_004	170711-Plate_004.B9	-225.399993896484	-70	-8.39999961853027	36.3999977111816	84	173.599990844727	5608.39990234375	48.2645600976436	24296.6083521777	0.00649350649350649	0.0216514624555005	0.144340192812363	9086	1191.13897343005	1628967.18353543	0.00680695119576415	0.0480620138429186	2706.32032797711	2495.75	3475.59223613197	3243.09997558594	0	0	0	0	0	0	0	0	0	0.002	0.1	0.623	0.25	0.018	0.002	0.001	0.001	0.001	0	0	0	0	0	0	0	0	0
GAL3.03 GAL80.WT GAL4.22 170712 Plate_003	170711-Plate_003.B10	-284.199981689453	-56	1.39999997615814	43.3999977111816	86.7999954223633	166.599990844727	6636	51.0672862184998	16284.0024774377	0.00330231161813269	0.0137251066402561	0.00198795411789177	9993	1342.59997466116	1918810.42109925	0.00668896950995957	0.0271417832703071	4029.87246072251	3757	4470.967662349	4239.19970703125	0	0	0	0	0	0	0	0	0	0	0.069	0.646	0.266	0.015	0.001	0.001	0	0	0	0	0	0	0	0	0	0	0
GAL3.03 GAL80.WT GAL4.22 170712 Plate_004	170711-Plate_004.B10	-194.599990844727	-68.5999984741211	-5.59999990463257	40.5999984741211	92.4000015258789	186.199996948242	7336	50.7327895834645	18371.7962946589	0.0042801962626579	0.0179093173850135	0.00324224453860294	9579	1134.75119539587	1798906.46546683	0.00650477016478751	0.0505745959002871	3425.28071823781	3202	4189.88657548719	3931.19995117188	0	0	0	0	0	0	0	0	0	0.002	0.093	0.601	0.276	0.024	0.002	0.001	0.001	0	0	0	0	0	0	0	0	0	0
GAL3.03 GAL80.WT GAL4.23 170712 Plate_003	170711-Plate_003.B11	-228.199996948242	-68.5999984741211	-8.39999961853027	36.3999977111816	82.5999984741211	165.199996948242	18169.19921875	43.7290764591814	42436.7013519716	0.00291605915434285	0.0109969244535696	0.00138031499528593	9602	1437.99995313372	11265977.5081028	0.00788455816721214	0.00712971279912467	4005.65189543845	3903.25	4304.91244152779	4162.19970703125	0	0	0	0	0	0	0	0	0	0.001	0.101	0.63	0.249	0.015	0.002	0	0	0	0	0	0	0	0	0	0	0	0
GAL3.03 GAL80.WT GAL4.23 170712 Plate_004	170711-Plate_004.B11	-299.600006103516	-88.1999969482422	-11.1999998092651	43.3999977111816	102.199996948242	201.599990844727	4450.60009765625	51.1519735969473	15216.5638276976	0.00439995600044	0.0120389787170522	0.000954889036263953	9091	939.53998260498	953430.727477365	0.00585492496801785	0.169579433921477	4355.30953690463	4177.5	4458.27505204806	4179	0	0	0	0	0	0	0	0	0	0.006	0.129	0.526	0.302	0.031	0.003	0.001	0	0	0	0	0	0	0	0	0	0	0
GAL3.03 GAL80.WT GAL4.24 170712 Plate_003	170711-Plate_003.B12	-247.800003051758	-61.5999984741211	-4.19999980926514	36.3999977111816	82.5999984741211	163.800003051758	9819.599609375	46.6298123207626	20661.3273988635	0.00474863218746774	0.0151894748799756	0.00224333426192444	9687	1157.95214246667	2179868.90607733	0.00718267203445208	0.0174957983146294	3520.96278517601	3384	4201.55832381419	4044.59985351562	0	0	0	0	0	0	0	0	0	0.001	0.082	0.649	0.251	0.012	0.002	0.001	0.001	0	0	0	0	0	0	0	0	0	0
GAL3.03 GAL80.WT GAL4.24 170712 Plate_004	170711-Plate_004.B12	-277.199981689453	-89.5999984741211	-11.1999998092651	44.7999992370605	107.799995422363	215.599990844727	4338.60009765625	56.050543350025	18466.2017150007	0.00722061764052433	0.0131977047828385	0.00127965525259944	9002	968.433828970102	610169.023437827	0.006372838513155	0.0908041635463933	4358.09836702955	4227.5	4463.65264350164	4190.89990234375	0	0	0	0	0	0	0	0	0	0.007	0.135	0.505	0.306	0.039	0.003	0.001	0.001	0.001	0	0	0	0	0	0	0	0	0
GAL3.03 GAL80.WT GAL4.25 170712 Plate_003	170711-Plate_003.C1	-215.599990844727	-68.5999984741211	-7	36.3999977111816	84	172.199996948242	15958.599609375	49.033028440367	49743.022519608	0.00513788403061759	0.0125830228325528	0.0026724645377052	9537	1626.31426067742	6308519.29820358	0.00674074074074074	0.0426810576895664	4000.20756002936	3892	4278.02089634604	4116	0	0	0	0	0	0	0	0	0	0.001	0.099	0.628	0.251	0.015	0.002	0.001	0	0	0	0.001	0	0	0	0	0	0	0
GAL3.03 GAL80.WT GAL4.25 170712 Plate_004	170711-Plate_004.C1	-207.199996948242	-67.1999969482422	-2.79999995231628	46.2000007629395	98	189	8447.599609375	55.8030612539193	24090.0396803511	0.00531632110579479	0.0211084851288793	0.0208999936329727	9405	1274.61597717285	1958308.11338743	0.00686318406535223	0.033258595427115	3358.42339181287	3147	4253.68073387815	3992.80004882812	0	0	0	0	0	0	0	0	0	0.002	0.095	0.573	0.302	0.023	0.002	0.001	0	0	0.001	0	0	0	0	0	0	0	0
GAL3.03 GAL80.WT GAL4.26 170712 Plate_003	170711-Plate_003.C2	-225.399993896484	-65.7999954223633	-4.19999980926514	37.7999992370605	85.4000015258789	168	8757	46.5024774861876	20600.8659429976	0.00360093200593095	0.0118489901246003	0.00124899587976218	9442	1295.61762013155	2875599.08639015	0.00735689037414804	0.0157945760097027	4075.63958907011	3964.25	4341.79492497782	4176.19970703125	0	0	0	0	0	0	0	0	0	0.001	0.092	0.63	0.261	0.012	0.001	0.001	0	0	0	0	0	0	0	0	0	0	0
GAL3.03 GAL80.WT GAL4.26 170712 Plate_004	170711-Plate_004.C2	-233.800003051758	-78.4000015258789	-8.39999961853027	43.3999977111816	100.799995422363	200.199996948242	17094	56.7746557108962	68519.7523686306	0.00622317596566524	0.0141814263219689	0.00260897047524749	9320	1460.39308113887	8056710.65191663	0.00618460913889077	0.0958424202473008	4111.99758583691	3862	4457.21973088473	4167.09985351562	0	0	0	0	0	0	0	0	0	0.004	0.114	0.549	0.297	0.03	0.003	0.001	0.001	0	0	0	0	0	0	0	0	0	0
GAL3.03 GAL80.WT GAL4.27 170712 Plate_003	170711-Plate_003.C3	-222.599990844727	-67.1999969482422	-7	36.3999977111816	85.4000015258789	172.199996948242	86426.1953125	238.703471496109	7585337.78059136	0.0126241721854305	0.0582192468439689	0.361768809993397	9664	15782.245532927	358651535.443186	0.0072811999417504	0.0167852126649694	4042.58283319536	3912.75	4331.40102021426	4177.60009765625	0	0	0	0	0	0	0	0	0	0.002	0.098	0.627	0.247	0.014	0.001	0.001	0.001	0	0	0.001	0	0	0.001	0	0	0	0
GAL3.03 GAL80.WT GAL4.27 170712 Plate_004	170711-Plate_004.C3	-201.599990844727	-63	-2.79999995231628	42	91	184.800003051758	69652.796875	246.971055777912	6585653.30812188	0.0120315161839864	0.0926304124286218	4.47407059730999	9392	16747.2333017535	273716574.375581	0.00708912037037037	0.0216025747869605	2972.95852853492	2724	4191.78715083628	3927.69995117188	0	0	0	0	0	0	0	0	0	0.001	0.086	0.612	0.271	0.018	0.002	0.001	0	0	0.001	0	0	0	0	0	0	0	0
GAL3.03 GAL80.WT GAL4.28 170712 Plate_003	170711-Plate_003.C4	-231	-61.5999984741211	-5.59999990463257	35	79.7999954223633	156.800003051758	25460.400390625	53.0510539217438	194979.357807664	0.00440303092361253	0.0164711474097533	0.0396941887130459	9766	3254.02322742551	33758675.1619255	0.00746911806952025	0.0111492045416633	3521.01469383576	3333	4210.94489921587	4063.5	0	0	0	0	0	0	0	0	0	0.001	0.087	0.66	0.237	0.01	0.002	0.001	0	0	0	0	0	0	0	0	0	0	0
GAL3.03 GAL80.WT GAL4.28 170712 Plate_004	170711-Plate_004.C4	-382.199981689453	-71.4000015258789	-7	39.2000007629395	89.5999984741211	177.940002441407	83423.1953125	85.3738385937702	1792830.49969681	0.0053084191527763	0.0243636856380118	0.0701481539576404	9419	7960.31584533691	279884811.992406	0.00655249441548771	0.0553591832925817	3381.41320734685	3187	4158.09460769331	3910.19995117188	0	0	0	0	0	0	0	0	0	0.002	0.1	0.601	0.273	0.018	0.001	0.001	0.001	0	0	0	0	0	0	0	0	0	0
GAL3.03 GAL80.WT GAL4.29 170712 Plate_003	170711-Plate_003.C5	-197.399993896484	-65.7999954223633	-7	36.3999977111816	84	166.599990844727	9672.599609375	48.5044969645831	31118.4356107434	0.0062111801242236	0.0119091883281026	0.00157087156837952	9338	1368.74135826374	2508255.02861508	0.0066927357497368	0.0474532188302537	4119.5253266224	4028.75	4357.99887685639	4211.19970703125	0	0	0	0	0	0	0	0	0	0.001	0.096	0.633	0.25	0.014	0.002	0.001	0.001	0	0.001	0	0	0	0	0	0	0	0
GAL3.03 GAL80.WT GAL4.29 170712 Plate_004	170711-Plate_004.C5	-242.199996948242	-71.4000015258789	-8.39999961853027	39.2000007629395	91	183.399993896484	13522.599609375	51.0029919738497	41204.2133881702	0.00574712643678161	0.0172882642952511	0.00334862929929743	9222	1293.78487698537	4673396.091842	0.00658719598439805	0.0626906423241289	3375.84455649534	3193.75	4151.55631302598	3933.29992675781	0	0	0	0	0	0	0	0	0	0.003	0.1	0.6	0.27	0.021	0.002	0.001	0.001	0	0	0	0	0	0	0	0	0	0
GAL3.03 GAL80.WT GAL4.30 170712 Plate_003	170711-Plate_003.C6	-196	46.2000007629395	4799.19970703125	11286.7998046875	20599.599609375	40081.43828125	117455.796875	14368.8947982868	172649448.289171	0.867377267602747	4.8303485792145	1289.03710507294	9757	16552.98680711	163076506.971485	0.0109400792732103	0	3666.36573741929	3513	4270.54330982624	4116	0	0	0	0	0	0	0	0	0	0	0.007	0.063	0.048	0.014	0.006	0.004	0.005	0.005	0.007	0.007	0.01	0.01	0.011	0.017	0.021	0.025	0.032
GAL3.03 GAL80.WT GAL4.30 170712 Plate_004	170711-Plate_004.C6	-200.199996948242	61.5999984741211	6247.14978027344	14459.1997070312	25294.1494140625	48240.15	128770.6015625	17754.2451492269	239850048.731307	0.886030216772498	4.01460742893539	8.55671083620896	9134	20026.2535517891	225405566.872472	0.00887873793164535	7.42480440848459e-05	4504.79012480841	4325.75	4608.0127084096	4319	0	0	0	0	0	0	0	0	0	0.001	0.011	0.044	0.042	0.015	0.007	0.004	0.005	0.002	0.005	0.004	0.007	0.008	0.009	0.012	0.018	0.019	0.024
GAL3.03 GAL80.WT GAL4.31 170712 Plate_003	170711-Plate_003.C7	-254.800003051758	-67.1999969482422	-8.39999961853027	33.5999984741211	78.4000015258789	149.730002593993	10288.599609375	38.634664391829	25500.5149528403	0.000409752099979512	0.0105840519717166	0.00221862715343609	9762	6128.49992370605	18965139.0114706	0.0072950102130143	0.0166217587083174	3704.4725466093	3522	4279.6197984817	4114.60009765625	0	0	0	0	0	0	0	0	0	0.003	0.097	0.656	0.237	0.007	0	0	0	0	0	0	0	0	0	0	0	0	0
GAL3.03 GAL80.WT GAL4.31 170712 Plate_004	170711-Plate_004.C7	-277.199981689453	-85.4000015258789	-12.5999994277954	40.5999984741211	98	192.569999694823	23475.19921875	48.9392855941385	70833.6912911499	0.000891861761426979	0.0118063286929684	0.0052930740962547	8970	3861.3748626709	65032162.4608314	0.00631541272481112	0.100909530315135	4249.12157190635	4079.25	4401.96951102743	4141.89990234375	0	0	0	0	0	0	0	0	0	0.004	0.131	0.536	0.3	0.028	0.001	0	0	0	0	0	0	0	0	0	0	0	0
GAL3.03 GAL80.WT GAL4.32 170712 Plate_003	170711-Plate_003.C8	-212.800003051758	-64.4000015258789	-5.59999990463257	33.5999984741211	78.4000015258789	154	441	38.0580144676233	4337.91363439631	0.000102103328568511	0.0118500824424355	0.000756089650826581	9794	441	NA	0.00846706348171577	0.00184615671357125	3671.3093220339	3471	4288.40104774068	4116	0	0	0	0	0	0	0	0	0	0.001	0.09	0.664	0.236	0.008	0	0	0	0	0	0	0	0	0	0	0	0	0
GAL3.03 GAL80.WT GAL4.32 170712 Plate_004	170711-Plate_004.C8	-205.800003051758	-64.4000015258789	-2.79999995231628	42	91	172.199996948242	427	46.2718093244642	5326.29996699954	0.000211954217888936	0.021533203207263	0.109214442679224	9436	417.199996948242	192.080119628925	0.00721322643842689	0.0179443298253077	3167.08515260704	2951	4205.86075710088	3963.39990234375	0	0	0	0	0	0	0	0	0	0.001	0.088	0.611	0.28	0.019	0	0	0	0	0	0	0	0	0	0	0	0	0
GAL3.03 GAL80.WT GAL4.33 170712 Plate_003	170711-Plate_003.C9	-233.800003051758	-68.5999984741211	-7	36.3999977111816	84	159.599990844727	403.199981689453	40.3569937950167	4891.00477060386	0.000209885612341274	0.00985393384943909	0.000393611023905566	9529	402.499984741211	0.979991455096751	0.00733460466480857	0.0161539527080404	4234.31561548956	4129	4420.72243219608	4240.60009765625	0	0	0	0	0	0	0	0	0	0.002	0.097	0.63	0.261	0.011	0	0	0	0	0	0	0	0	0	0	0	0	0
GAL3.03 GAL80.WT GAL4.33 170712 Plate_004	170711-Plate_004.C9	-285.600006103516	-88.1999969482422	-15.3999996185303	37.7999992370605	96.5999984741211	195.579997253416	572.599975585938	43.7212100417995	7543.63415405974	0.000900191290649263	0.0102260846905206	0.000586541292914988	8887	456.924991607666	2650.44453399667	0.00655166694310831	0.088664913004413	4240.78085968268	4057	4399.45148038172	4131.39990234375	0	0	0	0	0	0	0	0	0	0.005	0.14	0.538	0.286	0.03	0.001	0	0	0	0	0	0	0	0	0	0	0	0
GAL3.03 GAL80.WT GAL4.34 170712 Plate_003	170711-Plate_003.C10	-159.599990844727	-64.4000015258789	-9.80000019073486	32.2000007629395	72.7999954223633	141.399993896484	322	33.7259245439902	3898.83785712741	0	0.00961953738071873	0.000454903024290742	9350	NA	NA	0.00784863226612763	0.00915225780007189	3587.21122994652	3435.25	3909.34765276414	3740.80004882812	0	0	0	0	0	0	0	0	0	0	0.095	0.685	0.217	0.003	0	0	0	0	0	0	0	0	0	0	0	0	0
GAL3.03 GAL80.WT GAL4.34 170712 Plate_004	170711-Plate_004.C10	-302.399993896484	-84	-11.1999998092651	43.3999977111816	100.799995422363	198.800003051758	506.799987792969	48.4851634807721	7634.44731600967	0.00132758048456688	0.0115145287072866	0.000578294963109964	9039	435.399996439616	1546.97428599973	0.00606137086110068	0.13637657630569	4359.42504701848	4127.5	4493.70718937825	4212.60009765625	0	0	0	0	0	0	0	0	0	0.005	0.127	0.531	0.306	0.031	0.001	0	0	0	0	0	0	0	0	0	0	0	0
GAL3.03 GAL80.WT GAL4.35 170712 Plate_003	170711-Plate_003.C11	-191.800003051758	-36.3999977111816	54.5999984741211	5836.60009765625	17341.099609375	36756.019921875	97574.3984375	10546.9690058899	175778590.071778	0.579294930407396	3.18896157779351	20.2319077910935	9843	18174.124470026	165153181.067019	0.0638892581392191	0	3729.65371329879	3598	4353.78543674012	4204.19970703125	0	0	0	0	0	0	0	0	0	0.001	0.038	0.266	0.105	0.01	0.003	0.002	0.001	0.003	0.003	0.003	0.003	0.005	0.006	0.008	0.011	0.012	0.018
GAL3.03 GAL80.WT GAL4.35 170712 Plate_004	170711-Plate_004.C11	-256.199981689453	-51.7999992370605	71.4000015258789	7798	20787.19921875	43710.80078125	132379.796875	12621.4377065921	237568201.824678	0.585425733735074	2.86130797788277	9.9242512593941	8961	21521.9808029076	214706759.726478	0.0649186499415783	0	4443.024327642	4286	4563.01659352529	4292.39990234375	0	0	0	0	0	0	0	0	0	0.003	0.054	0.205	0.132	0.02	0.004	0.002	0.002	0.002	0.002	0.002	0.003	0.002	0.003	0.006	0.006	0.009	0.009
GAL3.03 GAL80.WT GAL4.36 170712 Plate_003	170711-Plate_003.C12	-214.199996948242	-68.5999984741211	-8.39999961853027	37.7999992370605	85.4000015258789	170.800003051758	52683.3984375	68.1687351799852	527375.724830412	0.00500886987373474	0.0154474513725645	0.0147615435697644	9583	5521.3374080658	75943410.3179347	0.00731599172332249	0.017232047817975	4171.30288010018	4079	4388.31548565922	4218.19970703125	0	0	0	0	0	0	0	0	0	0.001	0.101	0.617	0.262	0.014	0.001	0.001	0	0	0	0	0	0	0	0	0	0	0
GAL3.03 GAL80.WT GAL4.36 170712 Plate_004	170711-Plate_004.C12	-259	-86.7999954223633	-11.1999998092651	46.2000007629395	109.199996948242	214.199996948242	26105.798828125	79.5474442116946	311729.522591547	0.00754840827042993	0.0179955601181963	0.0113132404399747	9141	3868.28109033557	26161645.0880706	0.0066697688847526	0.0569430621459456	4318.799803085	4106.5	4462.94859485733	4165	0	0	0	0	0	0	0	0	0	0.005	0.129	0.51	0.311	0.037	0.003	0.001	0	0	0	0	0	0	0	0	0	0	0
GAL3.03 GAL80.WT GAL4.37 170712 Plate_003	170711-Plate_003.D1	-228.199996948242	33.5999984741211	3089.80004882812	10035.2001953125	18179	35289.23828125	99282.3984375	12405.3924294113	137589836.285101	0.816279314333789	3.03764252605002	6.06057105468196	9509	15175.0239647283	126800940.82029	0.0199921107633969	0	4121.73777473972	4026.5	4362.21559200032	4211.19970703125	0	0	0	0	0	0	0	0	0	0	0.008	0.078	0.076	0.022	0.008	0.006	0.005	0.004	0.006	0.006	0.008	0.012	0.013	0.018	0.02	0.023	0.028
GAL3.03 GAL80.WT GAL4.37 170712 Plate_004	170711-Plate_004.D1	-187.599990844727	30.7999992370605	3675	11068.3994140625	19903.798828125	38278.2390625	89093.1953125	13627.6082259066	161376093.164394	0.826459914219729	3.32963233079087	7.01974377857954	9093	16468.7133201046	148744669.780806	0.0170141295971265	0	4154.3250852304	3958.5	4310.42394247614	4078.19995117188	0	0	0	0	0	0	0	0	0	0.001	0.013	0.067	0.069	0.024	0.012	0.005	0.004	0.005	0.004	0.005	0.007	0.011	0.012	0.013	0.016	0.023	0.026
GAL3.03 GAL80.WT GAL4.38 170712 Plate_003	170711-Plate_003.D2	-172.199996948242	146.509996795654	10354.3994140625	17871	27970.6000976562	49010.5689453125	123680.1953125	20590.0239203707	220838388.313945	0.929435063581405	4.96717819030047	7.85548686611783	9594	22145.6005936003	203310104.228509	0.00784190340815845	0.000472397550667636	4234.14519491349	4164	4424.17050856065	4279.7998046875	0	0	0	0	0	0	0	0	0	0	0.004	0.027	0.029	0.01	0.004	0.001	0.001	0.002	0.002	0.001	0.002	0.003	0.004	0.006	0.008	0.012	0.013
GAL3.03 GAL80.WT GAL4.38 170712 Plate_004	170711-Plate_004.D2	-253.399993896484	178.569999694824	10881.8500976562	19033.7001953125	30000.5991210938	53639.6689453125	135665.59375	22095.9059702457	264324733.560555	0.935555088309504	6.60434871906301	18.5391831027615	9512	23612.0271929111	246861595.888783	0.00563543240107962	0.0479784212843984	3694.28169680404	3502.25	4273.60295269247	3994.19995117188	0	0	0	0	0	0	0	0	0	0.001	0.006	0.027	0.021	0.009	0.005	0.002	0.001	0.001	0.002	0.002	0.003	0.004	0.003	0.006	0.008	0.009	0.014
GAL3.03 GAL80.WT GAL4.39 170712 Plate_003	170711-Plate_003.D3	-477.399993896484	-46.2000007629395	46.2000007629395	724.499969482422	12643.0500488281	30192.8203125	77705.6015625	7662.3323164389	119897143.673944	0.508044806517312	2.21213189380391	10.347699451606	9820	15034.5326821546	125513850.576068	0.0734276451743813	0	3755.99124236253	3592.75	4317.97344891146	4157.30004882812	0	0	0	0	0	0	0	0.001	0.003	0.004	0.043	0.278	0.142	0.02	0.005	0.004	0.004	0.005	0.004	0.004	0.006	0.007	0.008	0.009	0.013	0.016	0.018
GAL3.03 GAL80.WT GAL4.39 170712 Plate_004	170711-Plate_004.D3	-243.599990844727	-53.2000007629395	57.3999977111816	1563.79992675781	14054.599609375	33415.1984375	83654.1953125	8599.52726898014	147048371.697948	0.518386714116251	2.03155679589144	6.79748238540273	9273	16532.4279113731	152991265.901509	0.0724773041697951	0	4310.65232395126	4136.5	4421.9039229236	4165	0	0	0	0	0	0	0	0	0	0.002	0.057	0.234	0.16	0.028	0.005	0.003	0.002	0.004	0.004	0.005	0.005	0.006	0.008	0.008	0.008	0.013	0.015
GAL3.03 GAL80.WT GAL4.40 170712 Plate_003	170711-Plate_003.D4	-366.799987792969	-46.2000007629395	39.2000007629395	2630.59985351562	14200.2001953125	32272.239453125	97109.6015625	8543.45230380156	140081604.465806	0.527224435590969	2.40862132263423	10.8692246433369	9789	16170.033909133	142663348.866902	0.0738946676098327	0	3819.40320768209	3660	4352.91842256375	4204.19970703125	0	0	0	0	0	0	0	0	0.001	0.003	0.047	0.293	0.12	0.008	0.002	0.003	0.002	0.003	0.004	0.004	0.005	0.005	0.009	0.011	0.013	0.017	0.016
GAL3.03 GAL80.WT GAL4.40 170712 Plate_004	170711-Plate_004.D4	-390.600006103516	-64.4000015258789	39.2000007629395	3738	15548.3994140625	35275.09921875	95320.3984375	9523.22398763241	163851568.825171	0.55118277288639	3.07275203664351	244.64509575493	9427	17251.1001412301	164205331.018102	0.0606064644272428	0	3450.66426222552	3236.5	4245.63811274972	3998.39990234375	0	0	0	0	0	0	0	0	0.001	0.006	0.063	0.258	0.109	0.011	0.002	0.003	0.003	0.004	0.005	0.005	0.005	0.008	0.008	0.01	0.011	0.015	0.015
GAL3.03 GAL80.WT GAL4.41 170712 Plate_003	170711-Plate_003.D5	-218.399993896484	-63	-4.19999980926514	40.5999984741211	92.4000015258789	189	22022	94.0804066240334	464183.533773606	0.0146859702114363	0.02192365501814	0.0200455848904581	9601	3376.01554145542	20457934.9879109	0.00708154506437768	0.0200195595488465	4253.17060722841	4109	4431.05168765481	4258.7998046875	0	0	0	0	0	0	0	0	0	0.001	0.088	0.608	0.271	0.017	0.003	0.002	0.001	0.001	0.001	0.001	0.001	0.001	0.001	0	0.001	0	0
GAL3.03 GAL80.WT GAL4.41 170712 Plate_004	170711-Plate_004.D5	-238	-74.1999969482422	-5.59999990463257	42	93.7999954223633	201.599990844727	24238.19921875	88.8640727798207	328728.575653605	0.0152808515122774	0.0381522342026784	0.237995530202057	9489	2883.69099121094	13275631.2432138	0.00674429316886456	0.0409149720025334	3284.1019601644	3072	4129.79868482842	3858.39990234375	0	0	0	0	0	0	0	0	0	0.002	0.103	0.585	0.271	0.024	0.004	0.001	0.001	0.001	0.001	0.001	0.001	0	0.001	0.001	0	0	0.001
GAL3.03 GAL80.WT GAL4.42 170712 Plate_003	170711-Plate_003.D6	-175	40.5999984741211	4645.89990234375	11461.7998046875	20062.69921875	37408.419921875	100548	13840.6343716307	151569413.687453	0.846288119930178	3.545111523409	7.18999107780156	9739	16336.7680596748	138560837.995726	0.0142559865761962	0	4028.58758599446	3909.5	4361.17544463225	4222.39990234375	0	0	0	0	0	0	0	0	0	0	0.006	0.068	0.06	0.019	0.008	0.004	0.004	0.005	0.004	0.005	0.008	0.009	0.009	0.014	0.017	0.022	0.029
GAL3.03 GAL80.WT GAL4.42 170712 Plate_004	170711-Plate_004.D6	-191.800003051758	68.1099979400635	6491.7998046875	13785.7998046875	23403.798828125	44720.9697265625	142098.59375	16665.9494747993	203253845.320579	0.877794996679212	3.96984663186159	7.8612502012251	9034	18972.1037272661	188027014.563786	0.0120437438258007	0	4303.61030551251	4079	4427.30744960769	4107.60009765625	0	0	0	0	0	0	0	0	0	0	0.009	0.046	0.048	0.018	0.008	0.004	0.003	0.003	0.003	0.004	0.006	0.007	0.007	0.01	0.014	0.018	0.02
GAL3.03 GAL80.WT GAL4.43 170712 Plate_003	170711-Plate_003.D7	-200.199996948242	-50.3999977111816	25.1999988555908	100.799995422363	375.199981689453	2654.39990234375	29006.599609375	555.505961355275	2444446.07217957	0.246764091858038	0.119689560680888	0.0837145738936957	9580	2012.5899827444	7056932.63250527	0.00414000752728641	0.534235213999629	4223.4989039666	4133	4382.17412178183	4211.89990234375	0	0	0	0	0	0	0	0	0	0.001	0.057	0.381	0.233	0.079	0.051	0.038	0.028	0.023	0.02	0.015	0.015	0.009	0.008	0.007	0.006	0.005	0.004
GAL3.03 GAL80.WT GAL4.43 170712 Plate_004	170711-Plate_004.D7	-198.800003051758	-54.5999984741211	35	135.099998474121	477.749992370605	3154.55004882812	42009.80078125	697.977127011972	3953106.47473937	0.28251944684529	0.133022252133655	0.107654061369701	9256	2243.23040054934	10635932.2475024	0.00348037909869015	0.839077505232955	4655.12840319793	4442	4668.99916376033	4393.19970703125	0	0	0	0	0	0	0	0	0	0.002	0.062	0.305	0.252	0.095	0.056	0.043	0.031	0.027	0.02	0.018	0.015	0.014	0.011	0.008	0.006	0.006	0.005
GAL3.03 GAL80.WT GAL4.44 170712 Plate_003	170711-Plate_003.D8	-210	21	7012.59985351562	14996.7998046875	25511.4995117188	45983.770703125	122691.796875	17720.6568445058	220914929.468223	0.847917923958962	5.19684761639782	19.5598060944931	9942	20887.1815598928	194602853.286287	0.0196314726662402	0	3829.1357372762	3676	4382.21326403099	4242	0	0	0	0	0	0	0	0	0	0	0.01	0.086	0.048	0.008	0.003	0.002	0.001	0.001	0.001	0.003	0.002	0.003	0.004	0.006	0.009	0.014	0.018
GAL3.03 GAL80.WT GAL4.44 170712 Plate_004	170711-Plate_004.D8	-183.399993896484	15.3999996185303	8429.39990234375	16822.400390625	27638.798828125	50312.360546875	130499.6015625	19660.0256562152	259405267.829557	0.865857454092748	6.9866440486846	61.8562927673296	9639	22697.0934940707	230827511.983722	0.0130693182610445	0	3442.75256769374	3194	4255.75039728891	3983	0	0	0	0	0	0	0	0	0	0.001	0.016	0.071	0.036	0.01	0.003	0.002	0.002	0.001	0.002	0.003	0.002	0.003	0.005	0.006	0.008	0.01	0.013
GAL3.03 GAL80.WT GAL4.45 170712 Plate_003	170711-Plate_003.D9	-326.199981689453	-67.1999969482422	-5.59999990463257	35	79.7999954223633	151.199996948242	22555.400390625	40.4437468253911	58505.2990520586	0.000509164969450102	0.0111649848736144	0.0140152768329742	9820	5716.76001586914	92219078.139801	0.00751963768193028	0.00968671919623521	3661.06960285132	3451	4185.00866651982	3992.09997558594	0	0	0	0	0	0	0	0	0	0.004	0.089	0.657	0.243	0.007	0	0	0	0	0	0	0	0	0	0	0	0	0
GAL3.03 GAL80.WT GAL4.45 170712 Plate_004	170711-Plate_004.D9	-280	-84	-9.80000019073486	43.3999977111816	100.799995422363	200.199996948242	50794.80078125	60.4595084638318	429334.112704835	0.0018624014022787	0.0138540510487393	0.015614395684156	9128	6807.78824032054	192272616.289809	0.0063151736482074	0.0907056764954666	4457.85215819457	4254.25	4533.95958392104	4236.39990234375	0	0	0	0	0	0	0	0	0	0.005	0.123	0.536	0.302	0.032	0.001	0	0	0	0	0	0	0	0	0	0	0	0
GAL3.03 GAL80.WT GAL4.46 170712 Plate_003	170711-Plate_003.D10	-198.800003051758	-50.3999977111816	4.19999980926514	43.3999977111816	86.7999954223633	161	481.600006103516	47.6527668236392	4192.3829186515	0.000197335964479526	0.0134852143650557	0.000517148184091858	10135	445.899993896484	2548.98174316436	0.00756097811369519	0.00452204797006972	3976.28633448446	3694.5	4438.57138883857	4183.19970703125	0	0	0	0	0	0	0	0	0	0	0.061	0.651	0.276	0.011	0	0	0	0	0	0	0	0	0	0	0	0	0
GAL3.03 GAL80.WT GAL4.46 170712 Plate_004	170711-Plate_004.D10	-207.199996948242	-68.4599983215332	-2.79999995231628	44.7999992370605	96.5999984741211	183.399993896484	513.799987792969	49.6322666500884	5965.28174818863	0.000413950119010659	0.0162695965329011	0.00117821695251012	9663	451.499992370605	2998.14617390954	0.00657954717666612	0.0417836018313457	3665.88430094174	3436.5	4319.01600561228	4067	0	0	0	0	0	0	0	0	0	0.002	0.096	0.58	0.299	0.023	0	0	0	0	0	0	0	0	0	0	0	0	0
GAL3.03 GAL80.WT GAL4.47 170712 Plate_003	170711-Plate_003.D11	-222.599990844727	-67.1999969482422	-5.59999990463257	37.7999992370605	86.7999954223633	165.199996948242	11975.599609375	53.3404172471813	68767.1885544346	0.00554844216816048	0.0127823520937899	0.00303848466678279	9372	2118.5768661499	7338711.64734885	0.00749405207964097	0.0139443626132494	4145.96073410158	3987.5	4355.23471129251	4166.39990234375	0	0	0	0	0	0	0	0	0	0.001	0.097	0.617	0.267	0.013	0.002	0.001	0.001	0.001	0	0.001	0	0	0	0	0	0	0
GAL3.03 GAL80.WT GAL4.47 170712 Plate_004	170711-Plate_004.D11	-222.599990844727	-61.5999984741211	1.39999997615814	46.2000007629395	98	187.599990844727	5929	56.4236484254787	17393.5036713558	0.00546562959848644	0.0198400988304598	0.134151005500715	9514	994.34999025785	1313394.7629757	0.00652167452027203	0.0439779509363859	3112.12639268446	2857.25	4287.20003106801	4026.39990234375	0	0	0	0	0	0	0	0	0	0.001	0.079	0.595	0.296	0.023	0.003	0	0.001	0	0	0	0	0	0	0	0	0	0
GAL3.03 GAL80.WT GAL4.48 170712 Plate_003	170711-Plate_003.D12	-218.399993896484	-67.1999969482422	-5.59999990463257	40.5999984741211	89.5999984741211	175	2357.59985351562	46.5219407808432	8665.37314685412	0.00365344467640919	0.0116667286201464	0.000711243005467179	9580	852.319982038225	287182.385731949	0.00672121566335476	0.0413739293409724	4135.89248434238	3974	4335.42084251197	4121.60009765625	0	0	0	0	0	0	0	0	0	0.002	0.096	0.608	0.276	0.014	0.001	0.001	0	0	0	0	0	0	0	0	0	0	0
GAL3.03 GAL80.WT GAL4.48 170712 Plate_004	170711-Plate_004.D12	-301	-85.4000015258789	-11.1999998092651	44.7999992370605	105	207.199996948242	10238.2001953125	56.707474532099	39889.9780934462	0.00572498073323792	0.0135471277273762	0.00207844431619624	9083	1346.88074258658	4033420.68485064	0.00657296004097216	0.0674299943993019	4262.27105581856	4081	4379.8113738298	4106.19970703125	0	0	0	0	0	0	0	0	0	0.004	0.128	0.519	0.308	0.035	0.003	0.001	0.001	0	0	0	0	0	0	0	0	0	0
GAL3.04 GAL80.01 GAL4.WT 170706 Plate_001	170705-Plate_001.A4	-250.599990844727	107.799995422363	15614.2001953125	25317.599609375	37753.099609375	62788.59921875	129588.1953125	27776.9201165633	345909449.678562	0.911152244331328	5.75448367169693	9.48828561239345	6483	30475.1852576219	297685073.354853	0.0119310493006193	5.53196505748144e-06	4932.69335184328	4749.5	5520.58731926891	5266.7998046875	0	0	0	0	0	0	0	0	0	0	0.005	0.035	0.033	0.016	0.005	0.003	0.002	0.001	0.002	0.002	0.002	0.001	0.002	0.001	0.002	0.002	0.002
GAL3.04 GAL80.01 GAL4.WT 170706 Plate_002	170705-Plate_002.A4	-243.599990844727	91	13987.75	23421.2998046875	36609.6494140625	65648.16796875	133000	26932.5436322541	388528118.163436	0.90917516218721	5.84781072167279	11.9241566476571	6474	29614.0520006777	348164629.257593	0.0104864196415534	7.8876758674018e-05	4750.03514056225	4540.25	4808.82973186315	4529.69995117188	0	0	0	0	0	0	0	0	0	0.001	0.006	0.038	0.035	0.011	0.006	0.005	0.002	0.002	0.001	0.002	0.002	0.002	0.002	0.002	0.002	0.002	0.003
GAL3.04 GAL80.02 GAL4.WT 170706 Plate_001	170705-Plate_001.E4	-667.799987792969	48.8599998474122	14259.6997070312	24102.400390625	37276.400390625	60868.50078125	118729.796875	26608.8288930986	339705948.298428	0.896592417760732	6.56648234854912	16.4968772042054	6779	29670.2619063995	288239950.723133	0.01111879782432	1.38658832447014e-05	4375.76736981856	4208.5	5221.4148419925	4951.7998046875	0	0	0	0	0	0	0	0.001	0.001	0	0.007	0.053	0.031	0.01	0.005	0.002	0.001	0.002	0.001	0	0.002	0.001	0.002	0.001	0.001	0.003	0.003
GAL3.04 GAL80.02 GAL4.WT 170706 Plate_002	170705-Plate_002.E4	-256.199981689453	60.2000007629395	15532.9995117188	26319.2998046875	40804.3984375	68982.616015625	159941.59375	29282.0962255016	447052422.289839	0.879017305315204	5.57961098045377	10.2820720174938	6472	33299.6476309755	375154328.806586	0.0169739515169454	0	5335.49034301607	5128	5550.07731671799	5237.39990234375	0	0	0	0	0	0	0	0	0	0	0.01	0.047	0.047	0.015	0.007	0.004	0.002	0.002	0.002	0.001	0.001	0	0.001	0.001	0.001	0.001	0.002
GAL3.04 GAL80.03 GAL4.WT 170718 Plate_001	170717-Plate_001.A4	-243.599990844727	29.3999996185303	4849.60009765625	9706.2001953125	16171.3994140625	29179.639453125	67302.1953125	11434.2503121873	85700784.3500488	0.89579653832568	3.35488917244267	5.86787952102016	8493	12758.9678630488	78826901.241949	0.00444252962051497	0.381560727037048	3553.05522194749	3539	3899.6109975736	3764.59985351562	0	0	0	0	0	0	0	0	0	0.002	0.016	0.051	0.029	0.006	0.007	0.007	0.007	0.009	0.007	0.01	0.007	0.012	0.013	0.018	0.025	0.032	0.038
GAL3.04 GAL80.03 GAL4.WT 170718 Plate_002	170717-Plate_002.A4	-173.599990844727	37.7999992370605	7316.39990234375	14067.2001953125	22040.19921875	37110.91953125	77201.6015625	15563.8688160866	134560624.484469	0.890189986856255	4.250270812731	7.57120243538193	8369	17476.9782446617	117825981.358466	0.00730618607047496	0.00533640035303529	3747.3447843231	3759.5	3994.88780138196	3850	0	0	0	0	0	0	0	0	0	0	0.012	0.062	0.029	0.007	0.006	0.008	0.005	0.008	0.005	0.006	0.006	0.005	0.005	0.007	0.01	0.012	0.018
GAL3.04 GAL80.04 GAL4.WT 170718 Plate_001	170717-Plate_001.E4	-173.599990844727	56	2424.80004882812	5656	9518.599609375	16543.239453125	42148.3984375	6554.79004736643	28729260.0858829	0.879407704856318	1.77800600540991	1.58485171782174	7969	7439.94847162238	26169541.6859956	0.00230445514246696	0.995858671619265	3730.26697201656	3701	4136.54772593838	3980.19995117188	0	0	0	0	0	0	0	0	0	0	0.009	0.053	0.037	0.021	0.015	0.011	0.014	0.014	0.018	0.02	0.026	0.031	0.032	0.042	0.05	0.058	0.057
GAL3.04 GAL80.04 GAL4.WT 170718 Plate_002	170717-Plate_002.E4	-357	50.3999977111816	2387	6613.60009765625	12065.2001953125	22880.19921875	67835.6015625	8252.43191011724	56227383.8283868	0.867188412568625	2.85137566517365	44.95473224725	8561	9501.3638449003	53091602.5496362	0.00302081517388325	0.944058844987436	3473.06354397851	3406	4053.2780983587	3920	0	0	0	0	0	0	0	0	0	0.001	0.008	0.055	0.047	0.021	0.016	0.014	0.014	0.014	0.015	0.016	0.021	0.024	0.027	0.033	0.036	0.043	0.048
GAL3.04 GAL80.05 GAL4.WT 170718 Plate_003	170717-Plate_003.A4	-200.199996948242	-64.6800003051758	-4.19999980926514	37.7999992370605	82.5999984741211	163.800003051758	40700.80078125	126.025076132341	1539833.26155588	0.0103524485285565	0.038488982111967	0.149566880950073	8597	8350.30769708183	80847921.0095802	0.00811182066349494	0.0082184912055443	3577.51576131209	3547.5	3940.58613739599	3789.80004882812	0	0	0	0	0	0	0	0	0	0.001	0.089	0.643	0.246	0.011	0.002	0	0.001	0	0	0	0	0	0	0	0	0	0
GAL3.04 GAL80.05 GAL4.WT 170718 Plate_004	170717-Plate_004.A4	-246.399993896484	-78.4000015258789	-9.80000019073486	36.3999977111816	91	184.380000305176	57618.3984375	175.590216910852	3787342.38441349	0.0110757629315424	0.054149014402579	0.309284065175794	8487	12232.4848567881	196478142.275967	0.00668811378259397	0.0823671132648511	3201.18958406975	3103.5	3981.2381757923	3796.80004882812	0	0	0	0	0	0	0	0	0	0.003	0.115	0.586	0.27	0.015	0.002	0.001	0.001	0	0	0	0	0	0.001	0	0	0	0
GAL3.04 GAL80.06 GAL4.WT 170718 Plate_003	170717-Plate_003.E4	-177.800003051758	-68.5999984741211	-7	37.7999992370605	86.7999954223633	169.399993896484	44646	76.8426795852395	916013.819338332	0.0064594759293114	0.0194956096229325	0.0489057569336725	8205	5507.33569566259	113475584.845359	0.00694325390022287	0.0629821388197872	3875.51633150518	3845	4152.40316813002	4020.80004882812	0	0	0	0	0	0	0	0	0	0.001	0.097	0.617	0.265	0.013	0.001	0.001	0.001	0	0	0	0	0	0	0	0	0	0
GAL3.04 GAL80.06 GAL4.WT 170718 Plate_004	170717-Plate_004.E4	-326.199981689453	-74.1999969482422	-7	40.5999984741211	93.7999954223633	187.599990844727	72157.3984375	130.113839404748	2730688.73955593	0.00892244337680165	0.0432839757292027	0.30653889272534	8742	9664.1101375482	216397474.455532	0.00712351130021092	0.0375402590540939	3259.00926561428	3134	4095.88201460253	3915.09997558594	0	0	0	0	0	0	0	0	0	0.003	0.105	0.584	0.279	0.021	0.001	0.001	0.001	0.001	0	0	0	0	0	0	0	0	0
GAL3.04 GAL80.07 GAL4.WT 170718 Plate_005	170717-Plate_005.A4	NA	NA	NA	NA	NA	NA	NA	NA	NA	NA	NA	NA	NA	NA	NA	NA	NA	NA	NA	NA	NA	NA	NA	NA	NA	NA	NA	NA	NA	NA	NA	NA	NA	NA	NA	NA	NA	NA	NA	NA	NA	NA	NA	NA	NA	NA	NA	NA
GAL3.04 GAL80.07 GAL4.WT 170718 Plate_006	170717-Plate_006.A4	NA	NA	NA	NA	NA	NA	NA	NA	NA	NA	NA	NA	NA	NA	NA	NA	NA	NA	NA	NA	NA	NA	NA	NA	NA	NA	NA	NA	NA	NA	NA	NA	NA	NA	NA	NA	NA	NA	NA	NA	NA	NA	NA	NA	NA	NA	NA	NA
GAL3.04 GAL80.08 GAL4.WT 170718 Plate_005	170717-Plate_005.E4	NA	NA	NA	NA	NA	NA	NA	NA	NA	NA	NA	NA	NA	NA	NA	NA	NA	NA	NA	NA	NA	NA	NA	NA	NA	NA	NA	NA	NA	NA	NA	NA	NA	NA	NA	NA	NA	NA	NA	NA	NA	NA	NA	NA	NA	NA	NA	NA
GAL3.04 GAL80.08 GAL4.WT 170718 Plate_006	170717-Plate_006.E4	NA	NA	NA	NA	NA	NA	NA	NA	NA	NA	NA	NA	NA	NA	NA	NA	NA	NA	NA	NA	NA	NA	NA	NA	NA	NA	NA	NA	NA	NA	NA	NA	NA	NA	NA	NA	NA	NA	NA	NA	NA	NA	NA	NA	NA	NA	NA	NA
GAL3.04 GAL80.09 GAL4.WT 170706 Plate_003	170705-Plate_003.A4	-173.599990844727	-47.5999984741211	9.80000019073486	49	95.1999969482422	184.800003051758	59224.19921875	120.015531211066	2245547.74293709	0.00871105861508933	0.0374311790801182	0.471857481063094	6773	7616.94913443873	203963080.814011	0.00715081723625557	0.0694769052600978	3947.42182194006	3633.5	4948.20307392259	4680.19970703125	0	0	0	0	0	0	0	0	0	0	0.054	0.62	0.299	0.019	0.002	0.001	0.001	0	0.001	0	0	0	0	0	0	0	0
GAL3.04 GAL80.09 GAL4.WT 170706 Plate_004	170705-Plate_004.A4	-219.800003051758	-57.3999977111816	2.79999995231628	44.7999992370605	93.7999954223633	186.199996948242	74671.796875	119.88935286411	2739866.97026661	0.00789042727408069	0.0363627567083028	0.117968086026051	6717	8873.43752130472	274482286.074728	0.00760951611363272	0.0488833363275663	3471.41357748995	3167.5	4819.11089007486	4478.60009765625	0	0	0	0	0	0	0	0	0	0.001	0.072	0.607	0.292	0.019	0.002	0.001	0.001	0	0	0.001	0	0	0	0	0	0	0
GAL3.04 GAL80.10 GAL4.WT 170706 Plate_003	170705-Plate_003.E4	-242.199996948242	-58.7999992370605	4.19999980926514	53.2000007629395	107.799995422363	207.33999633789	112967.3984375	217.742731573699	7290503.74631455	0.0145133301782616	0.0444678036381115	0.256686290844961	6339	11108.4671926084	385684371.187642	0.00643747354950823	0.211545600277145	5171.66706105064	4952	5363.30626715416	5080.60009765625	0	0	0	0	0	0	0	0	0	0	0.073	0.555	0.33	0.027	0.004	0.002	0.001	0.001	0.001	0	0	0	0	0	0	0	0
GAL3.04 GAL80.10 GAL4.WT 170706 Plate_004	170705-Plate_004.E4	-298.199981689453	-82.5999984741211	-7	46.2000007629395	103.599998474121	217	106635.1953125	189.135823427861	5155953.08055076	0.0127483443708609	0.0393927948124507	0.20467994096625	6040	10950.3633581384	290264813.378279	0.00651185154423539	0.275611455630038	5028.41481788079	4712.25	5154.26216345781	4790.7998046875	0	0	0	0	0	0	0	0	0	0.005	0.121	0.52	0.306	0.035	0.004	0.002	0	0	0	0	0	0	0	0	0	0	0
GAL3.04 GAL80.11 GAL4.WT 170706 Plate_005	170705-Plate_005.A4	-198.800003051758	-58.7999992370605	4.19999980926514	50.3999977111816	102.199996948242	197.399993896484	24463.599609375	79.7381677630854	320434.444373424	0.0101211470633338	0.0178190173353913	0.0258701620263814	6521	2541.63633080685	25359248.9656933	0.00639531594615039	0.201443341480559	4806.81605581966	4587.5	4939.78924393007	4664.7998046875	0	0	0	0	0	0	0	0	0	0.001	0.077	0.565	0.321	0.026	0.003	0.002	0.001	0.001	0.001	0.001	0	0	0	0	0	0	0
GAL3.04 GAL80.11 GAL4.WT 170706 Plate_006	170705-Plate_006.A4	-256.199981689453	-72.7999954223633	1.39999997615814	57.3999977111816	121.799995422363	235.199996948242	69998.6015625	97.8929880950243	1318424.99847447	0.00941939468807906	0.0187003202137092	0.0443628652663041	6476	3728.72783373223	127881686.771757	0.00658852574384908	0.181951199210388	5120.52069178505	4805.25	5315.02316399163	4935.69995117188	0	0	0	0	0	0	0	0	0	0.002	0.099	0.487	0.35	0.052	0.005	0.001	0.002	0	0	0	0	0	0	0	0	0	0
GAL3.04 GAL80.12 GAL4.WT 170706 Plate_005	170705-Plate_005.E4	-271.600006103516	-50.3999977111816	8.39999961853027	50.3999977111816	99.4000015258789	184.800003051758	87966.1953125	205.648877916904	5613786.19486457	0.0108091878096382	0.0535310224569908	0.480751076884152	6661	14084.6219681634	328670447.925304	0.00769961977186312	0.0397267868593345	4325.90369313917	4022	5131.30341049902	4860.7998046875	0	0	0	0	0	0	0	0	0	0	0.057	0.607	0.308	0.017	0.002	0.001	0	0.001	0	0	0	0	0	0	0	0	0
GAL3.04 GAL80.13 GAL4.WT 170706 Plate_007	170705-Plate_007.A4	-200.199996948242	-57.3999977111816	5.59999990463257	53.2000007629395	106.400001525879	204.399993896484	67537.3984375	144.710702131556	3031193.73168204	0.00829420970266041	0.0268883233914287	0.092060694278134	6390	10460.8791164182	262327344.456197	0.0077057231772339	0.049509084465681	5162.03810641628	4955.25	5229.65083638223	4933.59985351562	0	0	0	0	0	0	0	0	0	0.002	0.068	0.563	0.33	0.029	0.003	0.001	0.001	0	0	0	0	0	0	0	0	0	0
GAL3.04 GAL80.13 GAL4.WT 170706 Plate_008	170705-Plate_008.A4	-165.199996948242	-41.5799995422363	16.7999992370605	57.3999977111816	106.400001525879	194.599990844727	60713.80078125	137.09091508711	2036528.64815797	0.00753035192869218	0.0474628594308873	0.703317166562086	6507	9899.1426827567	177341226.732946	0.00669518318765111	0.117158120922505	4146.03173505456	3907.5	4923.41737597641	4673.19970703125	0	0	0	0	0	0	0	0	0	0	0.044	0.578	0.343	0.026	0.001	0.001	0	0.001	0	0	0	0	0	0	0	0	0
GAL3.04 GAL80.14 GAL4.WT 170706 Plate_007	170705-Plate_007.E4	-200.199996948242	-49	9.80000019073486	53.2000007629395	102.199996948242	197.399993896484	91845.6015625	128.269351361196	2567115.89601689	0.0106044538706257	0.0302896014550637	0.137538309763857	6601	6685.67992074149	200969916.410246	0.00694576593720266	0.0946136379958132	4598.14649295561	4352.5	5191.01115446375	4928	0	0	0	0	0	0	0	0	0	0	0.055	0.587	0.322	0.023	0.002	0.001	0.001	0.001	0.001	0.001	0	0.001	0	0	0	0	0
GAL3.04 GAL80.14 GAL4.WT 170706 Plate_008	170705-Plate_008.E4	-173.599990844727	-46.2000007629395	15.3999996185303	58.7999992370605	107.799995422363	200.199996948242	65522.80078125	142.045490255061	2171157.83562807	0.0110582091844571	0.0293974895457837	0.0691201474859366	6511	7170.23602888319	147941490.425101	0.00641336509835352	0.163640948913004	4677.21901397635	4354	5270.19014418808	4961.60009765625	0	0	0	0	0	0	0	0	0	0.001	0.053	0.558	0.353	0.025	0.002	0.001	0.001	0	0.001	0	0.001	0	0	0	0.001	0	0
GAL3.04 GAL80.15 GAL4.WT 170706 Plate_009	170705-Plate_009.A4	-159.599990844727	-44.7999992370605	12.5999994277954	60.2000007629395	113.400001525879	288.399993896484	75331.1953125	247.052627717009	5643408.42420868	0.0385596399099775	0.0601127241591934	0.259247401331479	6665	4828.71972988737	124840064.462896	0.00712776786376216	0.0713716877132938	4182.03458364591	3946	4899.87241558925	4652.19970703125	0	0	0	0	0	0	0	0	0	0	0.047	0.555	0.325	0.033	0.012	0.007	0.004	0.003	0.002	0.002	0.001	0.001	0.001	0.001	0	0	0
GAL3.04 GAL80.15 GAL4.WT 170706 Plate_010	170705-Plate_010.A4	-256.199981689453	-50.3999977111816	15.3999996185303	64.4000015258789	123.199996948242	280.909996032714	61100.19921875	214.310229178792	4389039.12704312	0.032781862745098	0.0642313827490259	0.33553742268485	6528	4473.64104354716	115444033.696773	0.00612850782342814	0.215898370187541	3760.99348958333	3492.5	4888.97684452581	4564.69995117188	0	0	0	0	0	0	0	0	0	0.001	0.057	0.508	0.351	0.049	0.012	0.006	0.003	0.002	0.002	0.002	0.001	0.001	0	0	0	0	0
GAL3.04 GAL80.16 GAL4.WT 170706 Plate_009	170705-Plate_009.E4	-218.399993896484	-63	4.19999980926514	54.5999984741211	107.799995422363	210	70921.1953125	187.861217384382	3772326.86319415	0.0109663064208519	0.039704182712666	0.17722952233537	6292	11865.1215408989	208520995.084916	0.00673824498470903	0.1650616693284	5319.90432294978	5025.75	5367.53582984842	5082	0	0	0	0	0	0	0	0	0	0.001	0.081	0.546	0.329	0.032	0.003	0.001	0	0.001	0	0	0	0	0	0	0	0	0
GAL3.04 GAL80.16 GAL4.WT 170706 Plate_010	170705-Plate_010.E4	-294	-54.5999984741211	12.5999994277954	58.7999992370605	112	215.599990844727	81274.1953125	192.028834586807	4273744.20261308	0.0128440366972477	0.0547380528397902	0.326299918837296	6540	10092.0831556774	235748503.679022	0.00724626741455029	0.0713922854035345	4074.16062691131	3753.5	5128.65801647315	4718.69995117188	0	0	0	0	0	0	0	0	0	0.001	0.064	0.544	0.345	0.033	0.004	0	0.001	0.001	0	0	0	0	0	0	0	0	0
GAL3.04 GAL80.17 GAL4.WT 170706 Plate_011	170705-Plate_011.A4	-184.800003051758	-53.2000007629395	8.39999961853027	50.3999977111816	99.4000015258789	191.800003051758	72783.1953125	100.669233467643	1434285.23616274	0.00734632683658171	0.0238446891268446	0.0814952326143343	6670	6134.91414471062	161097197.408301	0.00683630839346753	0.106142212053474	4499.56926536732	4183.5	5038.9433029701	4754.39990234375	0	0	0	0	0	0	0	0	0	0.001	0.063	0.591	0.315	0.022	0.003	0.001	0	0	0	0	0.001	0	0	0	0	0	0
GAL3.04 GAL80.17 GAL4.WT 170706 Plate_012	170705-Plate_012.A4	-215.599990844727	-79.7999954223633	-2.79999995231628	56	119	235.199996948242	63879.19921875	83.3647807399382	691185.195010002	0.00979153506001263	0.0160635050095614	0.0202129299414985	6332	2387.02254510695	65428220.4400075	0.00566445415048221	0.443640356280246	5196.00900189514	4805.5	5331.25607085815	4946.19970703125	0	0	0	0	0	0	0	0	0	0.003	0.109	0.488	0.34	0.051	0.004	0.001	0.001	0	0	0	0	0	0	0	0	0	0
GAL3.04 GAL80.18 GAL4.WT 170706 Plate_011	170705-Plate_011.E4	-169.399993896484	-51.7999992370605	7	50.3999977111816	100.799995422363	190.119995117186	40780.59765625	77.6242746207916	356896.885981057	0.00720180045011253	0.0189474107934413	0.0250106635842069	6665	3062.26659584045	40697529.453137	0.00737689212492815	0.059644830654199	4584.21545386347	4306.5	5213.78328517676	4940.60009765625	0	0	0	0	0	0	0	0	0	0	0.061	0.598	0.31	0.023	0.002	0.001	0.001	0	0.001	0	0	0	0	0	0	0	0
GAL3.04 GAL80.18 GAL4.WT 170706 Plate_012	170705-Plate_012.E4	-170.800003051758	-47.5999984741211	8.39999961853027	51.7999992370605	99.4000015258789	183.399993896484	24001.599609375	74.6610403454409	241366.894006719	0.00587235357749961	0.164836347948895	98.6116566418585	6471	3154.82627467105	31564864.947527	0.00742121169284526	0.0620021550098947	3061.51939422037	2746.5	4868.29405929007	4512.19970703125	0	0	0	0	0	0	0	0	0	0	0.052	0.605	0.319	0.018	0.002	0.001	0.001	0	0	0	0	0	0	0	0	0	0
GAL3.04 GAL80.19 GAL4.WT 170706 Plate_013	170705-Plate_013.A4	-211.399993896484	-56	4.19999980926514	46.2000007629395	95.1999969482422	187.599990844727	49576.80078125	161.43455393879	2914986.84311407	0.00982951927507295	0.0373973789747888	0.147038682695878	6511	11240.5122852325	174769919.752186	0.00717892295430265	0.0896414490204592	4311.69812624789	4021.5	4892.17660538866	4636.7998046875	0	0	0	0	0	0	0	0	0	0.001	0.067	0.605	0.301	0.017	0.002	0.001	0	0	0	0	0	0	0	0	0	0	0
GAL3.04 GAL80.19 GAL4.WT 170706 Plate_014	170705-Plate_014.A4	-180.599990844727	-44.7999992370605	14	57.3999977111816	106.400001525879	200.199996948242	72492	208.376818228209	6101189.97496513	0.0125	0.06004334339177	0.696530309214092	6480	11823.3628234863	355397160.239945	0.00717955270577947	0.0723134439349339	4223.51697530864	3920.25	5106.93460700895	4840.49975585938	0	0	0	0	0	0	0	0	0	0	0.049	0.579	0.335	0.025	0.002	0.002	0.001	0	0	0	0.001	0	0	0	0	0	0
GAL3.04 GAL80.20 GAL4.WT 170706 Plate_013	170705-Plate_013.E4	-217	-50.3999977111816	8.39999961853027	50.3999977111816	96.5999984741211	179.199996948242	25856.599609375	82.1002568269773	499434.548607706	0.00577946768060836	0.0206798839518936	0.022955155934835	6575	4770.13143840589	65160352.4451914	0.00755832132003054	0.0477261306188754	4200.90714828897	3920	5111.29409064579	4807.60009765625	0	0	0	0	0	0	0	0	0	0.002	0.057	0.61	0.307	0.018	0.002	0.001	0	0	0	0	0	0	0	0	0	0	0
GAL3.04 GAL80.20 GAL4.WT 170706 Plate_014	170705-Plate_014.E4	-239.399993896484	-61.5999984741211	8.39999961853027	57.3999977111816	113.400001525879	210	22652	78.1258015754083	192078.833119316	0.007593735168486	0.0149824041182159	0.0219239434034464	6321	2202.987464269	20319069.2873009	0.00616419847264644	0.258646873873437	5736.14261983863	5430	5705.41385968677	5381.60009765625	0	0	0	0	0	0	0	0	0	0.001	0.075	0.532	0.35	0.035	0.003	0.002	0.001	0.001	0	0	0	0	0	0	0	0	0
GAL3.04 GAL80.21 GAL4.WT 170706 Plate_015	170705-Plate_015.A4	-196	-53.2000007629395	7	50.3999977111816	96.5999984741211	180.599990844727	54229	75.3904051511542	621398.374081077	0.0051940116101436	0.0171918438024302	0.0160694861802156	6546	4145.02935521743	105090739.229812	0.00750944838835429	0.055183377865511	4382.60174152154	4113.5	4975.30242328778	4709.60009765625	0	0	0	0	0	0	0	0	0	0.001	0.063	0.605	0.306	0.02	0.002	0.001	0.001	0.001	0.001	0	0	0	0	0	0	0	0
GAL3.04 GAL80.21 GAL4.WT 170706 Plate_016	170705-Plate_016.A4	-298.199981689453	-78.4000015258789	2.79999995231628	58.7999992370605	123.199996948242	235.199996948242	38098.19921875	97.6283974817571	745684.027378634	0.00944471584432503	0.0184724333965705	0.0208229617683378	6141	3660.68612933981	66384275.8020753	0.00655550939866698	0.215116417750543	5110.60926559192	4827.5	5327.43215192488	4979.7998046875	0	0	0	0	0	0	0	0	0	0.004	0.1	0.486	0.346	0.054	0.003	0.001	0.001	0.001	0	0	0	0	0	0	0	0	0
GAL3.04 GAL80.22 GAL4.WT 170706 Plate_015	170705-Plate_015.E4	-172.199996948242	-47.5999984741211	12.5999994277954	54.5999984741211	102.199996948242	191.800003051758	16101.3994140625	72.4110157595492	90124.8767666778	0.00726392251815981	0.0194857257631644	0.0224314243027724	6608	1804.36664263407	8867335.74249436	0.00667795334838224	0.125741155031497	4324.71738801453	4015.75	5274.86812988725	4956.69995117188	0	0	0	0	0	0	0	0	0	0	0.053	0.588	0.327	0.024	0.003	0.001	0.001	0	0.001	0	0	0	0	0	0	0	0
GAL3.04 GAL80.22 GAL4.WT 170706 Plate_016	170705-Plate_016.E4	-221.199996948242	-75.5999984741211	1.39999997615814	61.5999984741211	127.400001525879	242.199996948242	88291	168.975267731463	4571161.08873984	0.0119820269595607	0.0296868190623931	0.108361616923079	6009	8701.7193145752	311376257.863115	0.00615017317041765	0.328355106395642	5320.27309036445	4989.5	5506.39794263683	5119.7998046875	0	0	0	0	0	0	0	0	0	0.004	0.096	0.474	0.356	0.057	0.006	0.002	0	0.001	0.001	0	0	0	0	0	0	0	0
GAL3.04 GAL80.23 GAL4.WT 170706 Plate_017	170705-Plate_017.A4	-215.599990844727	25.1999988555908	444.499984741211	2051	4837	11875.21953125	75461.3984375	3502.66582997489	21329077.3158228	0.761438408569242	0.80847317447431	0.991561454545715	6535	4563.88850527331	23287661.8049597	0.00717575950551589	0.0322144644449069	4454.62838561591	4149	5109.05279818406	4838.39990234375	0	0	0	0	0	0	0	0	0	0	0.009	0.088	0.102	0.038	0.034	0.042	0.037	0.042	0.039	0.046	0.05	0.049	0.048	0.048	0.045	0.046	0.042
GAL3.04 GAL80.23 GAL4.WT 170706 Plate_018	170705-Plate_018.A4	-170.800003051758	25.1999988555908	456.399993896484	2184	5062.39990234375	12785.3599609375	80075.796875	3712.00700163677	22949775.4990569	0.76352544549687	0.687778602370776	0.596936545310595	6229	4824.46821200256	24820379.4766375	0.00369283886682032	0.914747627222532	5302.10122009953	4856.5	5435.90907464706	4985.39990234375	0	0	0	0	0	0	0	0	0	0	0.014	0.079	0.093	0.048	0.033	0.034	0.039	0.037	0.041	0.045	0.043	0.046	0.047	0.045	0.052	0.048	0.043
GAL3.04 GAL80.24 GAL4.WT 170706 Plate_017	170705-Plate_017.E4	-191.800003051758	-49	12.5999994277954	54.5999984741211	106.400001525879	201.599990844727	117068	245.126398170425	8502386.36300809	0.0130759651307597	0.0561411371203629	0.443596953227238	6424	14230.8831946963	456971638.320662	0.00652004671078241	0.167216554558709	4648.49984433375	4391.5	5241.97954809205	4967.89990234375	0	0	0	0	0	0	0	0	0	0.001	0.055	0.577	0.329	0.026	0.003	0.001	0	0.001	0	0	0	0	0.001	0	0	0	0
GAL3.04 GAL80.24 GAL4.WT 170706 Plate_018	170705-Plate_018.E4	-217	-50.3999977111816	14	61.5999984741211	116.199996948242	224	57881.59765625	152.721837920798	2514860.37708138	0.0121932632220698	0.0412305074601939	0.232388039837101	6561	7117.75732383728	158581821.758289	0.0068641688185803	0.0990183611906295	4072.01867093431	3768	5284.32007568992	4886	0	0	0	0	0	0	0	0	0	0	0.06	0.533	0.355	0.04	0.005	0.002	0.001	0	0	0	0	0	0	0	0	0	0
GAL3.04 GAL80.25 GAL4.WT 170706 Plate_019	170705-Plate_019.A4	-169.399993896484	32.2000007629395	386.399993896484	1862	4493.2998046875	11243.2599609375	84197.3984375	3274.00200637342	19233098.3017572	0.750273480231286	0.610677185270481	0.498571065643396	6399	4320.943187279	21242044.7240572	0.00442313253224809	0.638995939718293	5232.51258009064	4946.5	5431.01078697904	5112.7998046875	0	0	0	0	0	0	0	0	0	0	0.008	0.084	0.105	0.051	0.039	0.036	0.036	0.046	0.048	0.05	0.048	0.052	0.044	0.046	0.047	0.04	0.042
GAL3.04 GAL80.25 GAL4.WT 170706 Plate_020	170705-Plate_020.A4	-240.800003051758	30.7999992370605	392	1968.40002441406	4544.39990234375	11658.4995117188	38431.3984375	3307.60826301182	16749961.2786103	0.75132355165633	0.825034247922561	0.922113297277261	6611	4362.0580289997	17819097.6750163	0.00425416745316279	0.679436879577658	4254.11443049463	4012.5	4974.90150526673	4732	0	0	0	0	0	0	0	0	0	0	0.008	0.091	0.101	0.048	0.039	0.044	0.036	0.038	0.036	0.045	0.05	0.052	0.052	0.047	0.05	0.039	0.038
GAL3.04 GAL80.26 GAL4.WT 170706 Plate_019	170705-Plate_019.E4	-354.199981689453	-2.79999995231628	3060.39990234375	24288.599609375	40191.19921875	71670.4796874999	156741.203125	27025.3501732487	567473411.076583	0.777382975436428	6.69366085808744	31.3677155008465	6473	34746.8932179813	462131338.982425	0.0320481365144434	0	4353.67379885679	4132.5	5128.06192270718	4858	0	0	0	0	0	0	0	0	0.001	0.002	0.019	0.117	0.069	0.015	0.008	0.005	0.003	0.002	0.004	0.002	0.002	0.001	0.003	0.002	0.001	0.001	0.002
GAL3.04 GAL80.26 GAL4.WT 170706 Plate_020	170705-Plate_020.E4	-429.799987792969	1.39999997615814	11314.8000488281	26629.3994140625	42607.59765625	74482.0953125	188882.390625	29395.7208745103	594342121.979774	0.809429356118401	7.53315924903089	44.5495758295834	6554	36302.3503511506	483940578.75195	0.0260098240200882	0	4413.34269148612	4141.5	5299.5072324332	5016.19970703125	0	0	0	0	0	0	0	0	0.001	0.002	0.017	0.098	0.058	0.014	0.005	0.004	0.003	0.002	0.002	0.002	0.001	0.001	0.001	0.001	0.001	0.002	0.002
GAL3.04 GAL80.27 GAL4.WT 170706 Plate_021	170705-Plate_021.A4	-355.600006103516	147	5952.09985351562	12359.2001953125	21051.099609375	39876.19765625	103518.796875	15035.990562527	159034370.119434	0.922291634923053	3.98546093778881	12.0566267009598	6563	16293.1795907644	152092441.140351	0.00208155423173096	1	4206.07176596069	3943.5	5050.12053017687	4783.7998046875	0	0	0	0	0	0	0	0	0	0.001	0.004	0.027	0.031	0.015	0.01	0.008	0.009	0.006	0.007	0.01	0.011	0.011	0.014	0.012	0.017	0.025	0.027
GAL3.04 GAL80.27 GAL4.WT 170706 Plate_022	170705-Plate_022.A4	-401.799987792969	103.599998474121	5893.65002441406	13136.8994140625	23439.8491210938	41917.119921875	106815.796875	16136.8612892718	186590157.742945	0.904197901049475	4.17820051606301	8.70090052068465	6670	17836.1331786603	176215670.701909	0.00432941300010759	0.633949140944594	4114.01611694153	3783.5	5148.97469670926	4739.69995117188	0	0	0	0	0	0	0	0.001	0.001	0.002	0.007	0.031	0.036	0.017	0.009	0.007	0.007	0.006	0.007	0.008	0.009	0.009	0.01	0.015	0.019	0.023	0.023
GAL3.04 GAL80.28 GAL4.WT 170706 Plate_021	170705-Plate_021.E4	-100.799995422363	200.199996948242	4197.19970703125	8913.7998046875	16374.3994140625	35624.1203125	98336	12166.663951735	141286892.834819	0.924669260700389	2.26766765255609	3.32907512898637	6425	13145.5030283084	140077141.012472	0.00238460644064763	0.997647423544659	5272.89206225681	5016	5440.02947896401	5173	0	0	0	0	0	0	0	0	0	0	0.001	0.019	0.033	0.021	0.012	0.012	0.011	0.01	0.011	0.011	0.011	0.02	0.023	0.026	0.035	0.044	0.044
GAL3.04 GAL80.28 GAL4.WT 170706 Plate_022	170705-Plate_022.E4	-235.199996948242	141.399993896484	3578.39990234375	8470	16009	38028.19921875	119280	12050.6572157387	161633257.139788	0.911778362482588	3.3288292898306	9.23883375389646	6461	13204.0007930892	162193222.101973	0.00238294671962986	0.997672668062419	3892.29360780065	3591.5	5167.42808152249	4786.60009765625	0	0	0	0	0	0	0	0	0	0.001	0.004	0.028	0.033	0.021	0.014	0.014	0.009	0.012	0.011	0.015	0.019	0.019	0.025	0.029	0.036	0.042	0.042
GAL3.04 GAL80.29 GAL4.WT 170706 Plate_023	170705-Plate_023.A4	-177.800003051758	-12.5999994277954	79.7999954223633	226.800003051758	970.200012207031	4204.55	29094.798828125	930.9516630241	3494461.10514891	0.400885766646304	0.228533844417455	0.214008124967432	6548	2148.63889411272	6226531.79058831	0.00381040583327714	0.874985030238222	4348.10010690287	4091	4918.79429597569	4651.49975585938	0	0	0	0	0	0	0	0	0	0	0.017	0.229	0.248	0.102	0.066	0.048	0.046	0.037	0.033	0.032	0.027	0.021	0.02	0.016	0.012	0.012	0.008
GAL3.04 GAL80.29 GAL4.WT 170706 Plate_024	170705-Plate_024.A4	-215.599990844727	-28	84	239.399993896484	957.599975585938	3833.47993164062	61044.19921875	923.058484065531	5345088.66470684	0.401990688714079	0.167941680856442	0.1166485672255	6229	2118.83734224703	10888467.0673762	0.00360776249051796	0.95188033970804	5282.042623214	4823.5	5265.94381681042	4842.60009765625	0	0	0	0	0	0	0	0	0	0.001	0.033	0.203	0.241	0.117	0.066	0.054	0.043	0.044	0.035	0.029	0.029	0.023	0.014	0.015	0.013	0.008	0.008
GAL3.04 GAL80.30 GAL4.WT 170706 Plate_023	170705-Plate_023.E4	-137.199996948242	28	175	455	1043.70001220703	2862.22998046874	73334.796875	1064.33262627643	10904617.7169795	0.552971974129966	0.259780241373158	0.703304376789201	6494	1792.11341769952	18526893.5211171	0.00366145973036913	0.902042685413988	4435.78233754235	4162.5	5000.36077142122	4719.39990234375	0	0	0	0	0	0	0	0	0	0	0.007	0.112	0.18	0.144	0.121	0.096	0.076	0.062	0.055	0.037	0.029	0.022	0.017	0.011	0.008	0.005	0.003
GAL3.04 GAL80.30 GAL4.WT 170706 Plate_024	170705-Plate_024.E4	-184.800003051758	26.1099998474122	215.599990844727	548.799987792969	1237.59997558594	3392.68991699219	70553	1111.7599416693	6777326.23142389	0.604119729642742	0.198463325674583	0.231903704268491	6214	1728.73033682692	10248730.2490325	0.00282282262960457	0.993579917633743	5468.42549082716	5081	5431.39318325115	4974.19970703125	0	0	0	0	0	0	0	0	0	0.001	0.009	0.085	0.158	0.139	0.117	0.099	0.078	0.068	0.058	0.045	0.038	0.027	0.021	0.015	0.011	0.009	0.005
GAL3.04 GAL80.31 GAL4.WT 170718 Plate_007	170717-Plate_007.A4	-214.199996948242	18.1999988555908	212.800003051758	625.799987792969	1526	4764.7599609375	58966.59765625	1413.04962736956	9417498.96959719	0.621556749342782	0.369408006592719	0.606948896808657	8749	2177.51897739356	13599346.1795367	0.00232023566486986	0.994476915173747	3889.09389644531	3923.5	4087.59236111359	3946.59985351562	0	0	0	0	0	0	0	0	0	0	0.01	0.101	0.146	0.117	0.096	0.085	0.074	0.068	0.057	0.047	0.04	0.035	0.027	0.021	0.016	0.014	0.012
GAL3.04 GAL80.31 GAL4.WT 170718 Plate_008	170717-Plate_008.A4	-130.199996948242	22.3999996185303	228.199996948242	675.5	1591.79992675781	4557.34985351562	57852.19921875	1396.53902980439	8635637.0461049	0.642953170513108	0.385238404277535	0.620749996320849	8926	2086.94207854071	12088854.8958213	0.00186158295638167	1	3791.9649899171	3748.75	4205.80915693368	4060.69995117188	0	0	0	0	0	0	0	0	0	0	0.011	0.105	0.129	0.109	0.097	0.085	0.079	0.07	0.057	0.052	0.044	0.034	0.029	0.023	0.02	0.017	0.01
GAL3.04 GAL80.32 GAL4.WT 170718 Plate_007	170717-Plate_007.E4	-159.599990844727	18.1999988555908	247.099998474121	722.399963378906	1716.40002441406	4883.89990234375	34736.80078125	1395.42219728812	4672063.38010247	0.656702583709883	0.356616287119137	0.269093104604842	8631	2044.0216994787	5881574.86171853	0.00231272869090017	0.994784161481858	3923.86786003939	3930	4152.08118955745	4018	0	0	0	0	0	0	0	0	0	0	0.011	0.095	0.123	0.111	0.092	0.087	0.075	0.067	0.06	0.054	0.045	0.037	0.031	0.029	0.019	0.017	0.013
GAL3.04 GAL80.32 GAL4.WT 170718 Plate_008	170717-Plate_008.E4	-168	19.6000003814697	221.199996948242	663.599975585938	1631.70001220703	4678.10009765625	77940.796875	1375.47831422275	6937822.0691242	0.639928499608982	0.367375925498744	0.412915531948282	8951	2063.99615908468	9517586.69886099	0.00288618382848966	0.959242204081679	3813.45754664283	3825.5	4209.50509693673	4058.59985351562	0	0	0	0	0	0	0	0	0	0	0.01	0.101	0.138	0.107	0.101	0.08	0.074	0.067	0.059	0.047	0.043	0.038	0.033	0.025	0.017	0.019	0.012
GAL3.04 GAL80.33 GAL4.WT 170823 Plate_002	170822-Plate_002.A4	-221.199996948242	-64.4000015258789	-7	33.5999984741211	78.4000015258789	166.599990844727	10113.599609375	51.8319654851346	46906.675725767	0.0125815470643057	0.0143597571057246	0.00251498497147512	6438	1209.28886206356	2025830.32338987	0.00923685946778095	0.0110154233030174	3795.65804597701	3699.75	4414.25037318855	4229.39990234375	0	0	0	0	0	0	0	0	0	0.001	0.094	0.659	0.219	0.015	0.004	0.002	0.002	0.002	0.001	0	0.001	0	0	0	0	0	0
GAL3.04 GAL80.33 GAL4.WT 170823 Plate_003	170822-Plate_003.A4	-278.600006103516	-61.5999984741211	-4.19999980926514	39.2000007629395	85.4000015258789	179.199996948242	7512.39990234375	61.8240336948152	60815.2022135032	0.0136455264382075	0.0153496635469243	0.00285126051560576	6449	1418.40679342096	2248123.32815704	0.00732806233424977	0.0972716205421893	4086.24026980927	3986	4553.56146506181	4370.7998046875	0	0	0	0	0	0	0	0	0	0.001	0.082	0.634	0.249	0.02	0.004	0.003	0.002	0.001	0	0.001	0	0	0.001	0	0	0	0
GAL3.04 GAL80.34 GAL4.WT 170823 Plate_002	170822-Plate_002.E4	-176.399993896484	-61.5999984741211	-5.59999990463257	33.5999984741211	77	155.399993896484	5083.39990234375	43.1796449971836	14533.1364976471	0.00730267246737104	0.0124615323314266	0.00131530914096842	6436	888.73189658307	688170.435798897	0.00827161639263301	0.0402701967493708	3763.88758545681	3607	4454.72857512385	4281.89990234375	0	0	0	0	0	0	0	0	0	0	0.087	0.673	0.222	0.011	0.003	0.001	0.001	0.001	0	0	0	0	0	0	0	0	0
GAL3.04 GAL80.34 GAL4.WT 170823 Plate_003	170822-Plate_003.E4	-194.599990844727	-58.7999992370605	-1.39999997615814	39.2000007629395	85.4000015258789	170.800003051758	2809.80004882812	49.4201895475063	11161.7381625348	0.00664953906604201	0.0138508821440317	0.00103143966006558	6617	866.759076898748	295802.13450859	0.0073469387755102	0.0816284740948219	4014.60707269155	3875.5	4559.54327945095	4380.60009765625	0	0	0	0	0	0	0	0	0	0.001	0.076	0.646	0.254	0.016	0.002	0.002	0.001	0	0	0	0	0	0	0	0	0	0
GAL3.04 GAL80.35 GAL4.WT 170823 Plate_004	170822-Plate_004.A4	-175	-56	1.39999997615814	42	86.7999954223633	170.800003051758	4429.60009765625	51.8862540262272	15184.5707680978	0.00575234635180139	0.0143726051886998	0.00124341835104469	6606	1092.88418579102	756482.048154194	0.00811817207672551	0.0312902284318857	4055.25431425976	3959.5	4464.9267153854	4295.89990234375	0	0	0	0	0	0	0	0	0	0	0.072	0.644	0.262	0.016	0.002	0.001	0	0	0.001	0	0	0	0	0	0	0	0
GAL3.04 GAL80.35 GAL4.WT 170823 Plate_005	170822-Plate_005.A4	-191.800003051758	-58.7999992370605	-2.79999995231628	39.2000007629395	84	171.849998474121	18354	54.4226712537453	73205.1503588875	0.00960685781850429	0.0147108794462112	0.00369996264422006	6766	1209.08305523212	5879533.89618447	0.00756046668895756	0.0590170919820988	4026.25894176766	3843.75	4515.92959804913	4293.09985351562	0	0	0	0	0	0	0	0	0	0.001	0.076	0.647	0.253	0.013	0.004	0.002	0.001	0	0.001	0	0	0	0	0	0	0	0
GAL3.04 GAL80.36 GAL4.WT 170823 Plate_004	170822-Plate_004.E4	-201.599990844727	-60.2000007629395	0	43.3999977111816	89.5999984741211	173.599990844727	9625	54.4473303986839	35882.4842089089	0.00797546012269939	0.0136514790617165	0.00149529374238591	6520	997.984602708083	3050949.65185774	0.00784528234034518	0.0454987491603999	4267.47208588957	4136.75	4689.04246682009	4557	0	0	0	0	0	0	0	0	0	0.001	0.075	0.625	0.276	0.014	0.004	0.002	0.001	0.001	0	0	0	0	0	0	0	0	0
GAL3.04 GAL80.36 GAL4.WT 170823 Plate_005	170822-Plate_005.E4	-169.399993896484	-58.7999992370605	-1.39999997615814	42	89.5999984741211	175.209999084472	3427.19995117188	51.7976364548238	11971.7142280983	0.00751764344891071	0.0127478009659869	0.000811872157837444	6518	849.571414246851	298229.215103433	0.00720355635709675	0.0986985508307642	4348.4354863455	4262.25	4761.02468048967	4581.49975585938	0	0	0	0	0	0	0	0	0	0.001	0.081	0.623	0.272	0.015	0.002	0.002	0.001	0	0.001	0	0	0	0	0	0	0	0
GAL3.04 GAL80.37 GAL4.WT 170823 Plate_006	170822-Plate_006.A4	-187.599990844727	-53.2000007629395	4.19999980926514	46.2000007629395	95.1999969482422	184.800003051758	65121	197.842706721351	4699644.00551414	0.0105602816075095	0.0499108292669547	0.322826408751838	6818	13934.8802753025	257353876.876774	0.00789863864810248	0.0318952602090657	4292.4005573482	4182.5	4682.97815240405	4538.7998046875	0	0	0	0	0	0	0	0	0	0	0.066	0.619	0.286	0.018	0.002	0.002	0.001	0	0	0	0	0	0	0	0	0	0
GAL3.04 GAL80.37 GAL4.WT 170823 Plate_007	170822-Plate_007.A4	-190.399993896484	-47.5999984741211	11.1999998092651	54.5999984741211	100.799995422363	194.179992675781	53144	242.281128593775	5477478.52545407	0.0118571216837113	0.0623871743248335	0.37178897364676	6747	15606.2722637177	225402985.145556	0.00759118681725606	0.0400632441918443	4306.10738105825	4239.5	4677.44971978648	4559.7998046875	0	0	0	0	0	0	0	0	0	0	0.055	0.591	0.32	0.021	0.003	0.001	0	0	0	0	0	0	0	0	0	0	0
GAL3.04 GAL80.38 GAL4.WT 170823 Plate_006	170822-Plate_006.E4	-169.399993896484	-51.7999992370605	8.39999961853027	54.5999984741211	106.400001525879	243.599990844727	102172	801.393070770223	24996767.7495804	0.0347191178661898	0.190871737156708	1.2503475371786	6711	21507.0098882192	276758500.626597	0.00925359947824509	0.00415020430439317	4418.79459097005	4273	4839.42274347998	4680.19970703125	0	0	0	0	0	0	0	0	0	0.001	0.061	0.57	0.309	0.024	0.003	0.001	0	0	0	0	0	0	0	0	0	0	0
GAL3.04 GAL80.38 GAL4.WT 170823 Plate_007	170822-Plate_007.E4	-198.800003051758	-50.3999977111816	11.1999998092651	54.5999984741211	109.199996948242	255.080003356932	76407.796875	965.144206833364	30269126.6391268	0.0404894999244599	0.253186544922296	2.26568675650111	6619	22488.0951909307	265551158.243321	0.0103565609205826	0.000643078346015957	4261.47990633026	4109	4845.46781356818	4688.60009765625	0	0	0	0	0	0	0	0	0	0.001	0.059	0.566	0.313	0.02	0.003	0.001	0.001	0	0.001	0	0	0	0	0	0.001	0	0
GAL3.04 GAL80.39 GAL4.WT 170823 Plate_008	170822-Plate_008.A4	-187.599990844727	-60.2000007629395	1.39999997615814	50.3999977111816	102.199996948242	189.629997253418	2444.39990234375	57.61112392656	9210.231619684	0.00417181705809642	0.0119315434548448	0.000477877662639085	6472	821.644426133898	250395.767014881	0.00587040576868295	0.34236724259032	4856.24768232386	4790.75	4927.69361064519	4735.49975585938	0	0	0	0	0	0	0	0	0	0.001	0.079	0.564	0.327	0.025	0.002	0.001	0	0	0	0	0	0	0	0	0	0	0
GAL3.04 GAL80.39 GAL4.WT 170823 Plate_009	170822-Plate_009.A4	-182	-56.3499994277954	4.19999980926514	53.2000007629395	105	197.399993896484	1591.79992675781	60.7177162997543	7966.50123013059	0.00489596083231334	0.0126400869034436	0.000377268090694819	6536	647.324990272522	102028.206091142	0.00657763603747259	0.170241548922696	4873.48477662179	4814.25	5014.19437971547	4832.7998046875	0	0	0	0	0	0	0	0	0	0	0.073	0.555	0.341	0.026	0.004	0	0.001	0	0	0	0	0	0	0	0	0	0
GAL3.04 GAL80.40 GAL4.WT 170823 Plate_008	170822-Plate_008.E4	-308	537.879974365234	14231.6997070312	23678.19921875	36397.19921875	62706.00078125	161625.796875	27023.9574625522	355598820.993573	0.959271967775623	7.07602593060911	25.8485491453157	6703	28163.3792958641	338816458.385833	0.00499955522531008	0.352378572716513	4277.24026555274	4080	4872.01704265828	4648	0	0	0	0	0	0	0	0	0	0	0.001	0.006	0.016	0.017	0.01	0.007	0.006	0.004	0.003	0.003	0.004	0.003	0.002	0.003	0.004	0.004	0.006
GAL3.04 GAL80.40 GAL4.WT 170823 Plate_009	170822-Plate_009.E4	-281.399993896484	528.640002441406	15339.7998046875	25887.400390625	39403	63981.39765625	164861.203125	28738.4047292859	363217324.272397	0.959315088540904	7.50289429645665	32.2242073247954	6833	29949.1625501364	342586314.965656	0.00455463924535302	0.499800126814234	4341.01785452949	4153.5	4977.46275842533	4781	0	0	0	0	0	0	0	0	0	0	0.001	0.005	0.017	0.017	0.011	0.008	0.005	0.004	0.004	0.004	0.003	0.002	0.002	0.004	0.004	0.005	0.005
GAL3.04 GAL80.41 GAL4.WT 170823 Plate_010	170822-Plate_010.A4	-155.399993896484	-44.7999992370605	18.1999988555908	67.1999969482422	126	400.399993896484	9074.7998046875	118.423959519574	93594.9044405659	0.0518818413555256	Inf	NA	6669	985.519057698333	887451.28111142	0.00590894156510568	0.242695934082537	4175.58352076773	3992.5	4895.81251208073	4708.19970703125	0	0	0	0	0	0	0	0	0	0	0.048	0.515	0.331	0.054	0.019	0.012	0.006	0.005	0.002	0.003	0.001	0.001	0	0.001	0	0	0
GAL3.04 GAL80.41 GAL4.WT 170823 Plate_011	170822-Plate_011.A4	-137.199996948242	-44.7999992370605	18.1999988555908	65.7999954223633	128.800003051758	389.199981689453	14931	122.936537017416	137957.126391234	0.0506084891659246	0.0295186953820399	0.00609083130779271	6738	1097.25921953039	1601113.05092769	0.00606932772040827	0.19974399153962	4286.29059067973	4184.75	4769.25429771561	4587.09985351562	0	0	0	0	0	0	0	0	0	0	0.05	0.517	0.331	0.05	0.019	0.01	0.007	0.005	0.003	0.002	0.003	0.001	0.001	0.001	0	0	0
GAL3.04 GAL80.42 GAL4.WT 170823 Plate_010	170822-Plate_010.E4	-151.199996948242	-49	11.1999998092651	58.7999992370605	120.400001525879	406	91945	313.504414640807	7123434.67386833	0.0534362700575235	0.0801633988716593	0.414255315775792	6606	4706.40331460666	113097855.347189	0.00666515961383554	0.126083670403084	4129.1487284287	3993.5	4754.73646233582	4587.09985351562	0	0	0	0	0	0	0	0	0	0	0.054	0.538	0.304	0.049	0.018	0.009	0.006	0.005	0.003	0.001	0.001	0.001	0.001	0	0	0	0
GAL3.04 GAL80.42 GAL4.WT 170823 Plate_011	170822-Plate_011.E4	-165.199996948242	-44.7999992370605	15.3999996185303	61.5999984741211	124.599998474121	344.399993896484	62001.80078125	193.743292778877	3023180.61491596	0.0454884414615958	0.062172546190886	0.735614749384756	6705	2808.52388625848	59339063.6204207	0.00628458772503648	0.173480328574435	3975.59821029083	3795.5	4718.61003095725	4559.7998046875	0	0	0	0	0	0	0	0	0	0	0.049	0.535	0.319	0.051	0.016	0.01	0.005	0.003	0.002	0.002	0.001	0	0.001	0	0	0	0
GAL3.04 GAL80.43 GAL4.WT 170823 Plate_013	170822-Plate_013.A4	-294	-63	-7	32.2000007629395	72.7999954223633	147	3112.19995117188	38.1039452326818	9838.71146342014	0.00338218714768884	0.0102949536089992	0.00100555974412824	6209	1059.53332519531	685703.958273235	0.0101140692266107	0.00446245764551334	4093.54114994363	3935	3497.4549536758	3325	0	0	0	0	0	0	0	0	0	0.001	0.085	0.688	0.215	0.007	0.001	0.001	0.001	0	0	0	0	0	0	0	0	0	0
GAL3.04 GAL80.43 GAL4.WT 170823 Plate_014	170822-Plate_014.A4	-197.399993896484	-60.3400005340576	-0.699999988079071	43.3999977111816	92.4000015258789	175	12780.599609375	55.9012108407589	56884.0729071563	0.00598251265531523	0.012405559387722	0.00202118149860313	6519	1447.06150309245	6885132.10286415	0.00763831544178365	0.06096921368387	4460.78907807946	4371.5	4649.35825580679	4473	0	0	0	0	0	0	0	0	0	0.001	0.081	0.61	0.286	0.016	0.002	0.001	0.001	0	0	0	0	0	0	0	0	0	0
GAL3.04 GAL80.44 GAL4.WT 170823 Plate_013	170822-Plate_013.E4	-191.800003051758	-58.7999992370605	4.19999980926514	51.7999992370605	113.400001525879	344.399993896484	4974.19970703125	93.0221475676977	51348.3845516214	0.0425465352729548	0.0214825717530561	0.0024111666201001	6393	853.876454521628	433271.775120556	0.00690177185009433	0.136210974264496	4505.78820585015	4403	4651.66777513308	4443.60009765625	0	0	0	0	0	0	0	0	0	0.001	0.076	0.55	0.277	0.052	0.017	0.011	0.006	0.002	0.002	0.002	0.001	0	0.001	0	0	0	0
GAL3.04 GAL80.44 GAL4.WT 170823 Plate_014	170822-Plate_014.E4	-198.800003051758	-47.7399986267089	12.5999994277954	58.7999992370605	117.599998474121	365.539993286132	7518	104.870812327703	67513.3427963483	0.0465843131418366	0.0311474844359796	0.0418015717125182	6719	921.39678906328	610397.326591627	0.00637590094252449	0.163867936758239	4026.49464205983	3906	4722.96690857142	4541.60009765625	0	0	0	0	0	0	0	0	0	0.001	0.054	0.553	0.297	0.048	0.02	0.01	0.006	0.003	0.003	0.002	0.001	0.001	0.001	0.001	0	0	0
GAL3.04 GAL80.45 GAL4.WT 170823 Plate_016	170822-Plate_016.A4	-357	68.5999984741211	10367.6997070312	19860.400390625	31969.69921875	56407.540625	138583.203125	22690.8149803629	313158753.695844	0.895781272967808	5.55479662564548	15.5384952346617	6803	25319.8360210853	283266460.977145	0.00617263633967311	0.0954780041566834	4423.68896075261	4312	4775.85780339183	4599	0	0	0	0	0	0	0	0	0.001	0.001	0.009	0.043	0.033	0.018	0.012	0.01	0.007	0.006	0.003	0.004	0.004	0.003	0.003	0.003	0.004	0.007	0.007
GAL3.04 GAL80.46 GAL4.WT 170823 Plate_015	170822-Plate_015.E4	-131.599990844727	402.359985351563	6283.19970703125	13384	23738.400390625	49482.43984375	115236.796875	17321.4123892848	236653771.561623	0.951009547660041	3.63499391018194	7.37373952714681	6389	18206.0404798948	232869578.445419	0.00215773559739344	1	4886.62012834559	4811	4909.48875415066	4712.39990234375	0	0	0	0	0	0	0	0	0	0	0.002	0.013	0.02	0.013	0.014	0.009	0.007	0.005	0.006	0.008	0.009	0.01	0.015	0.018	0.021	0.03	0.03
GAL3.04 GAL80.46 GAL4.WT 170823 Plate_016	170822-Plate_016.E4	-175	359.519989013672	11039	19846.400390625	32124.400390625	57225.28046875	130009.6015625	23302.2880653415	303722588.858364	0.947668154532861	4.66236380092972	8.03050013306609	6497	24580.3150497617	289280120.232972	0.00298010488840193	0.990625080165496	5105.53186085886	5008.5	5022.83854710287	4807.60009765625	0	0	0	0	0	0	0	0	0	0	0.001	0.014	0.02	0.016	0.012	0.008	0.006	0.005	0.005	0.003	0.004	0.003	0.005	0.006	0.008	0.01	0.01
GAL3.04 GAL80.47 GAL4.WT 170823 Plate_018	170822-Plate_018.A4	-238	-68.5999984741211	-5.59999990463257	40.5999984741211	93.7999954223633	208.599990844727	78579.1953125	530.19119273498	17075266.0413127	0.0246781115879828	0.103534842600928	0.579077937156122	6524	19741.6779248729	315129467.718642	0.00682041781722383	0.168879071428768	4958.77352851012	4895	4967.38253370667	4776.7998046875	0	0	0	0	0	0	0	0	0	0.002	0.092	0.595	0.266	0.02	0.002	0.001	0.002	0	0.001	0	0	0	0	0	0	0	0
GAL3.04 GAL80.47 GAL4.WT 170825 Plate_002	170824-Plate_002.A4	-182	-53.2000007629395	-2.79999995231628	33.5999984741211	77	162.399993896484	81032	223.23976116946	4627784.44919409	0.0182669082125604	0.075309129318636	0.514748809750325	6624	10195.2973718564	153066710.433141	0.00841121495327103	0.0246728005253354	3712.34442934783	3616	4560.26235943486	4426.7998046875	0	0	0	0	0	0	0	0	0	0	0.069	0.691	0.212	0.01	0.003	0.002	0.001	0.001	0	0	0.001	0	0	0	0	0	0.001
GAL3.04 GAL80.48 GAL4.WT 170823 Plate_018	170822-Plate_018.E4	-197.399993896484	-71.4000015258789	-7	37.7999992370605	88.1999969482422	175	7299.60009765625	48.2558309104581	21743.6274775979	0.00478011472275335	0.00995809236324369	0.000825401394508207	6276	1272.69331156413	1949053.43302725	0.0079685746352413	0.0602734172857439	4833.27477692798	4754	4886.67404161189	4676.69995117188	0	0	0	0	0	0	0	0	0	0.003	0.103	0.604	0.268	0.017	0.001	0.001	0.001	0.001	0	0	0	0	0	0	0	0	0
GAL3.04 GAL80.48 GAL4.WT 170825 Plate_002	170824-Plate_002.E4	-147	-53.2000007629395	-2.79999995231628	32.2000007629395	71.4000015258789	142.800003051758	8145.19970703125	44.5185824949586	27281.0727585064	0.00628641521005826	0.0137669143501735	0.00790650536184213	6522	1351.8877742116	2106054.1345401	0.00852900647833886	0.0211678386119252	3812.3752683226	3667.5	4483.1219083569	4326	0	0	0	0	0	0	0	0	0	0	0.068	0.72	0.199	0.007	0.002	0.002	0.001	0	0	0	0	0	0	0	0	0	0
GAL3.04 GAL80.WT GAL4.01 170712 Plate_003	170711-Plate_003.E1	-203	-63	-5.59999990463257	36.3999977111816	78.4000015258789	152.599990844727	408.799987792969	39.0947502730888	4378.4615936039	0.000103124677735382	0.0118921132023028	0.000640986692436343	9697	408.799987792969	NA	0.00775189134590805	0.00739191909162185	3581.84825203671	3459.5	4134.00790954445	3981.59985351562	0	0	0	0	0	0	0	0	0	0.001	0.084	0.666	0.241	0.008	0	0	0	0	0	0	0	0	0	0	0	0	0
GAL3.04 GAL80.WT GAL4.01 170712 Plate_004	170711-Plate_004.E1	-268.799987792969	-81.1999969482422	-8.39999961853027	46.2000007629395	103.599998474121	204.399993896484	877.799987792969	51.0673450268753	7657.78746902658	0.00128686327077748	0.0120238386517184	0.000553907476398947	9325	455.699994405111	18188.977578236	0.00611329781026498	0.0999838386699623	4407.12155495979	4192	4509.90121873953	4223.7998046875	0	0	0	0	0	0	0	0	0	0.005	0.12	0.532	0.306	0.036	0.002	0	0	0	0	0	0	0	0	0	0	0	0
GAL3.04 GAL80.WT GAL4.02 170712 Plate_003	170711-Plate_003.E2	-316.399993896484	-64.4000015258789	-5.59999990463257	37.7999992370605	84	161	385	41.894732733429	4789.42831465864	0	0.0104965360360424	0.00039457259976233	9323	NA	NA	0.00757756612048978	0.0120389855579147	4111.96406736029	4000	4311.56414194587	4155.19970703125	0	0	0	0	0	0	0	0	0	0.001	0.092	0.631	0.265	0.011	0	0	0	0	0	0	0	0	0	0	0	0	0
GAL3.04 GAL80.WT GAL4.02 170712 Plate_004	170711-Plate_004.E2	-236.599990844727	-64.4000015258789	-2.79999995231628	43.3999977111816	93.7999954223633	179.199996948242	653.799987792969	48.5400530847829	5869.75346405072	0.00103605470368835	0.017090710214851	0.00375593044779943	9652	470.539999389648	7855.87580270735	0.00629242081447964	0.0647140683555664	3509.61365520099	3276.75	4292.71757992342	4030.59985351562	0	0	0	0	0	0	0	0	0	0.003	0.089	0.593	0.294	0.021	0.001	0	0	0	0	0	0	0	0	0	0	0	0
GAL3.04 GAL80.WT GAL4.03 170712 Plate_003	170711-Plate_003.E3	-194.599990844727	-61.5999984741211	-5.59999990463257	35	75.5999984741211	149.800003051758	438.199981689453	37.7790888854366	4135.21199486512	0.00010230179028133	0.0120029621010916	0.000692097168959752	9775	438.199981689453	NA	0.00765488624982115	0.00810503625026893	3536.89104859335	3345	4100.41760658518	3931.19995117188	0	0	0	0	0	0	0	0	0	0.001	0.085	0.678	0.229	0.007	0	0	0	0	0	0	0	0	0	0	0	0	0
GAL3.04 GAL80.WT GAL4.03 170712 Plate_004	170711-Plate_004.E3	-299.600006103516	-78.4000015258789	-11.1999998092651	40.5999984741211	96.5999984741211	189	711.200012207031	45.8668607396456	6988.34940830632	0.00119086283425355	0.0120202730848181	0.000664691443129434	9237	472.563629150391	12420.271533403	0.0063438216695447	0.0888133713711812	4075.55699902566	3815	4400.37892187056	4072.59985351562	0	0	0	0	0	0	0	0	0	0.003	0.12	0.558	0.292	0.025	0.001	0	0	0	0	0	0	0	0	0	0	0	0
GAL3.04 GAL80.WT GAL4.04 170712 Plate_003	170711-Plate_003.E4	-221.199996948242	-63	-5.59999990463257	33.5999984741211	75.5999984741211	149.800003051758	397.600006103516	37.025592206873	4156.68091185372	0.000102207686017989	0.0125032559130851	0.000834220825087242	9784	397.600006103516	NA	0.00822956919994275	0.00303933474969276	3479.18479149632	3286.25	4062.91869428483	3913	0	0	0	0	0	0	0	0	0	0.001	0.087	0.675	0.23	0.007	0	0	0	0	0	0	0	0	0	0	0	0	0
GAL3.04 GAL80.WT GAL4.04 170712 Plate_004	170711-Plate_004.E4	-275.799987792969	-68.5999984741211	-4.19999980926514	42	92.4000015258789	177.800003051758	494.199981689453	46.7535043759199	5817.45940826593	0.000618556701030928	0.0159189147056683	0.0288215707118154	9700	432.133316040039	1976.98671223959	0.00694444444444444	0.0252063238182777	3399.47463917526	3144.25	4243.4629982734	3938.19995117188	0	0	0	0	0	0	0	0	0	0.002	0.096	0.593	0.288	0.02	0.001	0	0	0	0	0	0	0	0	0	0	0	0
GAL3.04 GAL80.WT GAL4.05 170712 Plate_003	170711-Plate_003.E5	-249.199996948242	-63	-7	33.5999984741211	77	148.399993896484	400.399993896484	36.9778888348909	4171.36826538497	0.000102553584247769	0.0117307190632579	0.000662540536783778	9751	400.399993896484	NA	0.00748847926267281	0.0109183718371432	3563.85893754487	3402.5	4090.52555580988	3924.19995117188	0	0	0	0	0	0	0	0	0	0.001	0.089	0.67	0.235	0.006	0	0	0	0	0	0	0	0	0	0	0	0	0
GAL3.04 GAL80.WT GAL4.05 170712 Plate_004	170711-Plate_004.E5	-254.800003051758	-88.1999969482422	-15.3999996185303	39.2000007629395	98	198.800003051758	460.600006103516	44.6125379097588	7655.64677384364	0.00143741707209199	0.0110687008098309	0.000638776231269871	9044	423.984609750601	508.89640762725	0.00629894648442089	0.111133997053797	4212.28770455551	4022.5	4340.97763497489	4046	0	0	0	0	0	0	0	0	0	0.005	0.138	0.533	0.292	0.03	0.001	0	0	0	0	0	0	0	0	0	0	0	0
GAL3.04 GAL80.WT GAL4.06 170712 Plate_003	170711-Plate_003.E6	-197.399993896484	-70	-11.1999998092651	32.2000007629395	81.1999969482422	158.199996948242	917	36.9499528574581	4961.64572792657	0.000310205769827319	0.00935641799158073	0.000447692471964903	9671	648.666666666667	63743.7757430015	0.00712377146141931	0.0270235920039258	4062.70437390135	3898.5	4303.22180574646	4093.59985351562	0	0	0	0	0	0	0	0	0	0.001	0.106	0.633	0.251	0.008	0	0	0	0	0	0	0	0	0	0	0	0	0
GAL3.04 GAL80.WT GAL4.06 170712 Plate_004	170711-Plate_004.E6	-228.199996948242	-85.4000015258789	-15.0499997138977	39.2000007629395	96.5999984741211	191.800003051758	2424.80004882812	44.629278637106	7988.49094998971	0.00151482363124865	0.0105099992702268	0.000613569861117115	9242	593.799998692104	281992.408891039	0.00640012642225032	0.0882735943692686	4333.63406189137	4129.75	4481.30009529462	4178.30004882812	0	0	0	0	0	0	0	0	0	0.004	0.138	0.538	0.292	0.027	0.001	0	0	0	0	0	0	0	0	0	0	0	0
GAL3.04 GAL80.WT GAL4.07 170712 Plate_003	170711-Plate_003.E7	-211.399993896484	-70	-9.80000019073486	35	81.1999969482422	162.399993896484	20400.798828125	45.2611348649515	79504.7876524728	0.00309182726991652	0.0117422239940451	0.00341661073471774	9703	2394.46659952799	19223218.510183	0.00825278810408922	0.00384102014694776	3888.97650211275	3766.5	4125.13650359526	3957.80004882812	0	0	0	0	0	0	0	0	0	0.001	0.104	0.634	0.246	0.011	0.001	0	0.001	0	0	0	0	0	0	0	0	0	0
GAL3.04 GAL80.WT GAL4.07 170712 Plate_004	170711-Plate_004.E7	-229.599990844727	-71.4000015258789	-5.59999990463257	40.5999984741211	92.4000015258789	189	6087.19970703125	50.8577248803475	19796.0540530655	0.0034175642087821	0.0157023731030928	0.00168925425652978	9656	1477.72117938417	2049629.7139075	0.00650947490235788	0.0503407157779293	3603.30317937034	3365	4199.73402035641	3947.29992675781	0	0	0	0	0	0	0	0	0	0.002	0.099	0.595	0.276	0.025	0.001	0	0	0	0	0	0	0	0	0	0	0	0
GAL3.04 GAL80.WT GAL4.08 170712 Plate_003	170711-Plate_003.E8	-239.399993896484	-64.4000015258789	-7	35	81.1999969482422	159.599990844727	17717	49.436497434933	87407.1877050512	0.00455973249569359	0.0147592499002711	0.00578347444401285	9869	2353.71110026042	13115209.5161123	0.00758009153318078	0.00901859184813814	3652.82688215625	3509	4162.16091499325	4004	0	0	0	0	0	0	0	0	0	0.001	0.094	0.645	0.247	0.009	0.001	0.001	0	0.001	0	0	0	0	0	0	0	0	0
GAL3.04 GAL80.WT GAL4.08 170712 Plate_004	170711-Plate_004.E8	-239.399993896484	-67.1999969482422	-4.19999980926514	40.5999984741211	91	179.199996948242	13454	57.1032723883585	64799.8883409951	0.00716039279869067	0.00756785495443227	1.1045128819303	9776	1680.55997794015	5720745.73533936	0.00648252536640361	0.0473241309416983	3197.83101472995	2947	4187.68763067367	3914.39990234375	0	0	0	0	0	0	0	0	0	0.002	0.087	0.614	0.272	0.018	0.002	0.002	0.001	0.001	0	0	0	0.001	0	0	0	0	0
GAL3.04 GAL80.WT GAL4.09 170712 Plate_003	170711-Plate_003.E9	NA	NA	NA	NA	NA	NA	NA	NA	NA	NA	NA	NA	NA	NA	NA	NA	NA	NA	NA	NA	NA	NA	NA	NA	NA	NA	NA	NA	NA	NA	NA	NA	NA	NA	NA	NA	NA	NA	NA	NA	NA	NA	NA	NA	NA	NA	NA	NA
GAL3.04 GAL80.WT GAL4.09 170712 Plate_004	170711-Plate_004.E9	NA	NA	NA	NA	NA	NA	NA	NA	NA	NA	NA	NA	NA	NA	NA	NA	NA	NA	NA	NA	NA	NA	NA	NA	NA	NA	NA	NA	NA	NA	NA	NA	NA	NA	NA	NA	NA	NA	NA	NA	NA	NA	NA	NA	NA	NA	NA	NA
GAL3.04 GAL80.WT GAL4.10 170712 Plate_003	170711-Plate_003.E10	NA	NA	NA	NA	NA	NA	NA	NA	NA	NA	NA	NA	NA	NA	NA	NA	NA	NA	NA	NA	NA	NA	NA	NA	NA	NA	NA	NA	NA	NA	NA	NA	NA	NA	NA	NA	NA	NA	NA	NA	NA	NA	NA	NA	NA	NA	NA	NA
GAL3.04 GAL80.WT GAL4.10 170712 Plate_004	170711-Plate_004.E10	NA	NA	NA	NA	NA	NA	NA	NA	NA	NA	NA	NA	NA	NA	NA	NA	NA	NA	NA	NA	NA	NA	NA	NA	NA	NA	NA	NA	NA	NA	NA	NA	NA	NA	NA	NA	NA	NA	NA	NA	NA	NA	NA	NA	NA	NA	NA	NA
GAL3.04 GAL80.WT GAL4.11 170712 Plate_003	170711-Plate_003.E11	-235.199996948242	-70	-9.80000019073486	35	82.5999984741211	158.199996948242	462	38.6745665733075	4935.53862658146	0.000206100577081616	0.00952816917468163	0.000416007100180042	9704	431.899993896484	1812.02073486336	0.00765131251930368	0.00949154168241917	4129.0301422094	3999.5	4325.73331221842	4126.49975585938	0	0	0	0	0	0	0	0	0	0.002	0.103	0.63	0.256	0.009	0	0	0	0	0	0	0	0	0	0	0	0	0
GAL3.04 GAL80.WT GAL4.11 170712 Plate_004	170711-Plate_004.E11	-260.399993896484	-84	-9.80000019073486	42	100.799995422363	194.599990844727	533.399963378906	47.6332174922445	7379.916800013	0.000862812769628991	0.0114025913930712	0.000574147217804739	9272	427.349990844727	2814.97889892597	0.00672649118124151	0.0492405622393995	4370.30888697153	4148	4539.06506413484	4261.60009765625	0	0	0	0	0	0	0	0	0	0.005	0.124	0.546	0.295	0.029	0.001	0	0	0	0	0	0	0	0	0	0	0	0
GAL3.04 GAL80.WT GAL4.12 170712 Plate_003	170711-Plate_003.E12	NA	NA	NA	NA	NA	NA	NA	NA	NA	NA	NA	NA	NA	NA	NA	NA	NA	NA	NA	NA	NA	NA	NA	NA	NA	NA	NA	NA	NA	NA	NA	NA	NA	NA	NA	NA	NA	NA	NA	NA	NA	NA	NA	NA	NA	NA	NA	NA
GAL3.04 GAL80.WT GAL4.12 170712 Plate_004	170711-Plate_004.E12	NA	NA	NA	NA	NA	NA	NA	NA	NA	NA	NA	NA	NA	NA	NA	NA	NA	NA	NA	NA	NA	NA	NA	NA	NA	NA	NA	NA	NA	NA	NA	NA	NA	NA	NA	NA	NA	NA	NA	NA	NA	NA	NA	NA	NA	NA	NA	NA
GAL3.04 GAL80.WT GAL4.13 170712 Plate_003	170711-Plate_003.F1	-208.599990844727	-65.7999954223633	-8.39999961853027	35	81.1999969482422	152.599990844727	431.199981689453	38.4360961897195	4608.81807972107	0.000314432449428781	0.0103399074128535	0.000448226514722878	9541	408.799987792969	446.879948730581	0.00731015963001641	0.0181632031845856	3872.26815847395	3751.5	4197.05348588595	4029.19995117188	0	0	0	0	0	0	0	0	0	0.001	0.094	0.648	0.249	0.008	0	0	0	0	0	0	0	0	0	0	0	0	0
GAL3.04 GAL80.WT GAL4.13 170712 Plate_004	170711-Plate_004.F1	-249.199996948242	-82.5999984741211	-11.1999998092651	42	99.4000015258789	193.199996948242	603.399963378906	46.9159450624017	7258.58008866081	0.00132056784417299	0.0114451567079235	0.000570268265468239	9087	478.449989318848	4499.84760037524	0.00601456157011713	0.14511014124663	4218.36486189061	4023.5	4360.69518047546	4078.19995117188	0	0	0	0	0	0	0	0	0	0.004	0.122	0.545	0.3	0.027	0.001	0	0	0	0	0	0	0	0	0	0	0	0
GAL3.04 GAL80.WT GAL4.14 170712 Plate_003	170711-Plate_003.F2	-256.199981689453	-67.1999969482422	-8.39999961853027	35	81.1999969482422	155.399993896484	2118.19995117188	38.360468618006	5174.3948805759	0.000418979784225411	0.0099657107339025	0.00047897297274012	9547	838.599983215332	727881.243746745	0.00720695330387608	0.021000638336983	3922.28171153242	3760.5	4136.47083914511	3948	0	0	0	0	0	0	0	0	0	0.001	0.099	0.644	0.246	0.01	0	0	0	0	0	0	0	0	0	0	0	0	0
GAL3.04 GAL80.WT GAL4.14 170712 Plate_004	170711-Plate_004.F2	-285.600006103516	-88.1999969482422	-12.5999994277954	40.5999984741211	96.5999984741211	191.800003051758	729.399963378906	45.3390565653849	7296.66313903346	0.00121708342553662	0.0115541773530444	0.000652112815573311	9038	473.836350874467	9861.68452621202	0.00628380528157811	0.102193779219854	4029.17282584643	3854.25	4271.18244329336	3992.80004882812	0	0	0	0	0	0	0	0	0	0.005	0.128	0.549	0.292	0.026	0.001	0	0	0	0	0	0	0	0	0	0	0	0
GAL3.04 GAL80.WT GAL4.15 170712 Plate_003	170711-Plate_003.F3	-198.800003051758	-67.1999969482422	-9.80000019073486	33.5999984741211	81.1999969482422	156.800003051758	382.199981689453	38.1104608650878	4744.9780191696	0	0.00984446203933461	0.000444358065846313	9339	NA	NA	0.00683668766323552	0.0439698340619791	3951.68433451119	3846	4170.88999998275	4015.19995117188	0	0	0	0	0	0	0	0	0	0.001	0.102	0.639	0.249	0.009	0	0	0	0	0	0	0	0	0	0	0	0	0
GAL3.04 GAL80.WT GAL4.15 170712 Plate_004	170711-Plate_004.F3	-235.199996948242	-86.7999954223633	-12.5999994277954	40.5999984741211	100.799995422363	193.199996948242	785.399963378906	46.1884225490227	7363.515043682	0.000893954631802436	0.0115484072907686	0.000630121755579328	8949	481.774993896484	17734.8812231448	0.00649974167141887	0.0841891529813962	4114.64130070399	3914	4309.72384956267	4054.39990234375	0	0	0	0	0	0	0	0	0	0.006	0.125	0.538	0.3	0.03	0.001	0	0	0	0	0	0	0	0	0	0	0	0
GAL3.04 GAL80.WT GAL4.16 170712 Plate_003	170711-Plate_003.F4	-211.399993896484	-61.5999984741211	-4.19999980926514	36.3999977111816	79.7999954223633	156.800003051758	8157.7998046875	44.5981570523093	19961.1256442017	0.00403643138066653	0.0142424120738202	0.00179692954453805	9662	1312.23075671074	2298510.01358589	0.00795813019787783	0.00472231063281836	3621.256882633	3447.5	4195.67067857954	4013.79992675781	0	0	0	0	0	0	0	0	0	0.002	0.086	0.656	0.243	0.009	0.001	0.001	0	0	0	0	0	0	0	0	0	0	0
GAL3.04 GAL80.WT GAL4.16 170712 Plate_004	170711-Plate_004.F4	-259	-84	-9.80000019073486	43.3999977111816	103.599998474121	204.399993896484	5430.60009765625	53.7018771409277	18789.6537928568	0.00463985859478568	0.0131843943747886	0.00150355353045331	9052	1057.23331560407	1475105.22515504	0.00645161290322581	0.0821193479132907	4281.68244586832	4049.5	4441.41161013008	4152.39990234375	0	0	0	0	0	0	0	0	0	0.004	0.119	0.537	0.302	0.033	0.003	0	0.001	0	0	0	0	0	0	0	0	0	0
GAL3.04 GAL80.WT GAL4.17 170712 Plate_003	170711-Plate_003.F5	-215.599990844727	-65.7999954223633	-7	37.7999992370605	84	162.399993896484	9951.2001953125	45.004941918795	22782.5611572907	0.0036807235250815	0.0113909530460182	0.000961153897630625	9509	1311.39998256138	3338057.29887674	0.007748948533316	0.00864069719116045	3968.12540750868	3857	4194.74930014647	4023.59985351562	0	0	0	0	0	0	0	0	0	0.001	0.098	0.63	0.255	0.012	0.002	0.001	0	0	0	0	0	0	0	0	0	0	0
GAL3.04 GAL80.WT GAL4.17 170712 Plate_004	170711-Plate_004.F5	-249.199996948242	-86.7999954223633	-12.5999994277954	43.3999977111816	105	212.800003051758	7714	54.5869969077808	26765.2128384554	0.00615419044422066	0.0128801186108487	0.00183181154758727	8937	1094.87634166371	2000027.93567441	0.00663883923427291	0.0723561797665209	4420.37859460669	4213.5	4509.85969229813	4205.60009765625	0	0	0	0	0	0	0	0	0	0.006	0.134	0.516	0.299	0.038	0.004	0.001	0.001	0	0	0	0	0	0	0	0	0	0
GAL3.04 GAL80.WT GAL4.18 170712 Plate_003	170711-Plate_003.F6	-196	-61.5999984741211	-2.79999995231628	37.7999992370605	82.5999984741211	161	12364.7998046875	45.8796297846604	24434.6838126244	0.00348896870189841	0.0135679762102516	0.0015211867651567	9745	1268.15291640338	4307062.24207121	0.00734152195397431	0.012677707074611	3701.37983581324	3531.5	4173.00499572597	3991.39990234375	0	0	0	0	0	0	0	0	0	0.001	0.082	0.651	0.249	0.013	0.001	0.001	0.001	0	0	0	0	0	0	0	0	0	0
GAL3.04 GAL80.WT GAL4.18 170712 Plate_004	170711-Plate_004.F6	-240.800003051758	-71.4000015258789	-8.39999961853027	39.2000007629395	89.5999984741211	183.399993896484	6787.19970703125	48.2033395781796	15804.0138459477	0.00446808510638298	0.0176555072728458	0.00286305083729036	9400	1017.43330528623	1314419.88683204	0.00653840372764167	0.0596535033673261	3307.34462765957	3050.75	4095.28335353121	3827.59985351562	0	0	0	0	0	0	0	0	0	0.002	0.102	0.598	0.271	0.021	0.002	0.001	0	0.001	0	0	0	0	0	0	0	0	0
GAL3.04 GAL80.WT GAL4.19 170712 Plate_003	170711-Plate_003.F7	-208.599990844727	-64.4000015258789	-5.59999990463257	37.7999992370605	82.5999984741211	165.199996948242	54875.80078125	100.285288167083	1698539.29724662	0.00614628149969269	0.0291588539183168	0.130020378690545	9762	9733.98982289632	185262789.179755	0.00699235593222486	0.0243700752250647	3745.86652325343	3556.5	4162.06110358165	3999.09997558594	0	0	0	0	0	0	0	0	0	0.001	0.086	0.649	0.245	0.013	0.001	0.001	0	0.001	0	0	0	0	0	0	0	0	0
GAL3.04 GAL80.WT GAL4.19 170712 Plate_004	170711-Plate_004.F7	-225.399993896484	-70	-5.59999990463257	42	93.7999954223633	189	52263.3984375	96.6469253932034	1543452.28757494	0.00674607357436492	0.0314894345498195	0.109614373347209	9487	7485.93106937408	175661906.355557	0.00635964912280702	0.0684289814688019	3306.30789501423	3075	4134.83448376057	3858.39990234375	0	0	0	0	0	0	0	0	0	0.002	0.101	0.586	0.282	0.023	0.002	0.001	0.001	0.001	0	0	0	0	0	0	0	0	0
GAL3.04 GAL80.WT GAL4.20 170712 Plate_003	170711-Plate_003.F8	-250.599990844727	-61.5999984741211	-4.19999980926514	37.7999992370605	82.5999984741211	163.800003051758	10941	46.984720891542	31133.3425555555	0.00298969072164948	0.0135061382133341	0.00283800100704001	9700	1701.72412425074	6304398.22373348	0.00756062767475036	0.00914081080006646	3804.58005154639	3646.5	4244.36202917355	4086.59985351562	0	0	0	0	0	0	0	0	0	0.001	0.086	0.644	0.252	0.013	0.001	0	0	0	0	0	0	0	0	0	0	0	0
GAL3.04 GAL80.WT GAL4.20 170712 Plate_004	170711-Plate_004.F8	-354.199981689453	-74.1999969482422	-7	39.2000007629395	91	183.399993896484	4540.19970703125	48.0004720174956	12947.1267501614	0.00419084461637653	0.0158341509599217	0.0018156002623651	9306	1047.45126421024	673898.574330028	0.00665255518596916	0.0504767603084223	3513.63238770686	3274	4185.47308324686	3936.09997558594	0	0	0	0	0	0	0	0	0	0.003	0.109	0.588	0.276	0.021	0.002	0	0.001	0.001	0	0	0	0	0	0	0	0	0
GAL3.04 GAL80.WT GAL4.21 170712 Plate_003	170711-Plate_003.F9	-212.800003051758	-61.5999984741211	-4.19999980926514	37.7999992370605	84	162.399993896484	5051.19970703125	45.119532747648	12305.4389451678	0.00291545189504373	0.0136516814809027	0.00134177535994086	9604	1129.99997275216	1485240.51389739	0.00720980533525595	0.0176325981148884	3648.99203456893	3448.75	4135.99161821562	3948	0	0	0	0	0	0	0	0	0	0.001	0.083	0.643	0.258	0.012	0.001	0.001	0	0	0	0	0	0	0	0	0	0	0
GAL3.04 GAL80.WT GAL4.21 170712 Plate_004	170711-Plate_004.F9	-222.599990844727	-70	-5.59999990463257	42	96.5999984741211	183.399993896484	13718.599609375	51.5780604588635	35186.6156929326	0.00326969728931547	0.0189835031734589	0.00565123563959445	9481	1373.98705464025	7450802.43448823	0.0072463768115942	0.0180522151903235	3386.66649087649	3142.5	4224.06779010838	3959.19995117188	0	0	0	0	0	0	0	0	0	0.001	0.099	0.583	0.291	0.022	0.002	0	0	0	0	0	0	0	0	0	0	0	0
GAL3.04 GAL80.WT GAL4.22 170712 Plate_003	170711-Plate_003.F10	-252	-53.2000007629395	2.79999995231628	43.3999977111816	88.1999969482422	169.399993896484	6854.39990234375	54.0109678326462	28926.2608897414	0.00280224179343475	0.0140364169687741	0.0016574399672674	9992	2060.89995356968	4800530.94898587	0.00701298127283836	0.014442107382059	4033.78883106485	3800.75	4361.26081449877	4139.7998046875	0	0	0	0	0	0	0	0	0	0.001	0.065	0.638	0.278	0.015	0.001	0	0.001	0	0	0	0	0	0	0	0	0	0
GAL3.04 GAL80.WT GAL4.22 170712 Plate_004	170711-Plate_004.F10	-308	-84	-9.80000019073486	44.7999992370605	105	205.800003051758	5196.7998046875	55.9327830698982	20954.8330429666	0.00637222588442101	0.0135422628701097	0.00179615689223638	9102	1053.45171014194	1127497.21678749	0.00643810887953007	0.0797879414185481	4314.43358602505	4130.25	4461.51952060137	4190.19970703125	0	0	0	0	0	0	0	0	0	0.005	0.12	0.529	0.307	0.033	0.003	0.001	0.001	0	0	0	0	0	0	0	0	0	0
GAL3.04 GAL80.WT GAL4.23 170712 Plate_003	170711-Plate_003.F11	-184.800003051758	-65.7999954223633	-2.79999995231628	46.2000007629395	102.199996948242	14571.2001953125	114700.6015625	1716.955004113	53473305.2361986	0.0705869865194778	0.438703664484241	3.18040993772439	9421	23761.6479700074	234878846.586643	0.0241427253919791	0	4155.53725719138	4061.5	4324.29082762817	4148.19970703125	0	0	0	0	0	0	0	0	0	0.001	0.091	0.572	0.252	0.013	0.001	0.001	0.001	0.001	0.001	0	0	0	0	0	0	0	0
GAL3.04 GAL80.WT GAL4.23 170712 Plate_004	170711-Plate_004.F11	-271.600006103516	-68.5999984741211	-1.39999997615814	47.5999984741211	109.199996948242	18309.19921875	109383.3984375	2028.76443215062	66585681.1421874	0.07703036154919	0.75548155951375	12.1443873514425	9321	25785.2736471702	253121833.602128	0.0261289269090051	0	3333.29975324536	3142.5	4162.93289742144	3943.80004882812	0	0	0	0	0	0	0	0	0	0.002	0.095	0.546	0.259	0.022	0.001	0.001	0	0.001	0	0	0	0	0	0	0	0	0.001
GAL3.04 GAL80.WT GAL4.24 170712 Plate_003	170711-Plate_003.F12	-193.199996948242	-63	-4.19999980926514	39.2000007629395	86.7999954223633	163.800003051758	28260.400390625	48.9136098119057	90600.7032647471	0.00278609018677123	0.0180488438516222	0.0244773445960463	9691	2040.16296273691	27853965.253409	0.00729978738483345	0.0140200568428998	3606.36028273656	3391	4221.17833624928	4032	0	0	0	0	0	0	0	0	0	0.001	0.086	0.627	0.271	0.012	0.001	0.001	0	0	0	0	0	0	0	0	0	0	0
GAL3.04 GAL80.WT GAL4.24 170712 Plate_004	170711-Plate_004.F12	-253.399993896484	-70	-2.79999995231628	43.3999977111816	98	193.199996948242	6966.39990234375	54.081999082741	21108.4161795225	0.00378947368421053	0.0188907493017269	0.00289381290500941	9500	1259.53330739339	2535594.70817188	0.00664243582888327	0.0437764063626886	3328.66931578947	3122.75	4113.26757011976	3885	0	0	0	0	0	0	0	0	0	0.002	0.097	0.576	0.295	0.026	0.002	0	0	0	0	0	0	0	0	0	0	0	0
GAL3.04 GAL80.WT GAL4.25 170712 Plate_003	170711-Plate_003.G1	-211.399993896484	-58.7999992370605	-1.39999997615814	39.2000007629395	84	161	42550.19921875	55.0128951769618	270794.344446163	0.00358790363915941	0.016252570030003	0.00956135452099207	9755	3374.63997889927	64996829.854356	0.00686641697877653	0.0254232930549513	3630.53485392107	3459	4185.45226794252	3995.59985351562	0	0	0	0	0	0	0	0	0	0.001	0.08	0.644	0.26	0.012	0.001	0.001	0	0	0	0	0	0	0	0	0	0	0
GAL3.04 GAL80.WT GAL4.25 170712 Plate_004	170711-Plate_004.G1	-222.599990844727	-84	-9.80000019073486	46.2000007629395	105	210	28562.798828125	68.5156614713918	231428.431530247	0.00596982524693368	0.0158624373256946	0.00771250081277299	9213	3124.54539850408	28649526.9430171	0.00694473449608	0.0382695359016065	4166.9578313253	3970	4381.75207822951	4125.7998046875	0	0	0	0	0	0	0	0	0	0.003	0.122	0.525	0.308	0.035	0.002	0.001	0.001	0	0	0	0	0	0	0	0	0	0
GAL3.04 GAL80.WT GAL4.26 170712 Plate_003	170711-Plate_003.G2	-222.599990844727	-61.5999984741211	-1.39999997615814	39.2000007629395	85.4000015258789	166.599990844727	5852	48.2081137417361	18856.914576498	0.00311300197156792	0.0142768009673843	0.0015380019770259	9637	1599.12663574219	2193959.20080055	0.00739228386370037	0.0112273785070612	3747.50171215108	3592	4235.06660715871	4054.39990234375	0	0	0	0	0	0	0	0	0	0.002	0.084	0.638	0.26	0.014	0.001	0.001	0	0	0	0	0	0	0	0	0	0	0
GAL3.04 GAL80.WT GAL4.26 170712 Plate_004	170711-Plate_004.G2	-260.399993896484	-82.5999984741211	-11.1999998092651	42	99.4000015258789	200.199996948242	11589.2001953125	52.9972237296991	36243.7810870384	0.00411968777103209	0.0129441731313183	0.00164650906138741	9224	1511.85261053788	5028286.84733351	0.00617474529175671	0.104911479585606	4081.64792931483	3872.25	4275.89786682394	4006.80004882812	0	0	0	0	0	0	0	0	0	0.004	0.124	0.547	0.289	0.032	0.002	0.001	0	0	0	0	0	0	0	0	0	0	0
GAL3.04 GAL80.WT GAL4.27 170712 Plate_003	170711-Plate_003.G3	-212.800003051758	-63	-2.79999995231628	36.3999977111816	81.1999969482422	161	12476.7998046875	46.892655024887	50378.9811924931	0.00318864431186999	0.0153418922799443	0.0121520802472844	9722	2098.0580237604	10520324.3702628	0.00761958515591929	0.00788390358934421	3528.16390660358	3357.5	4116.63858301555	3930.5	0	0	0	0	0	0	0	0	0	0.001	0.084	0.656	0.247	0.009	0.002	0.001	0	0	0	0	0	0	0	0	0	0	0
GAL3.04 GAL80.WT GAL4.27 170712 Plate_004	170711-Plate_004.G3	-208.599990844727	-68.5999984741211	-2.79999995231628	42	93.7999954223633	180.87999267578	10130.3994140625	54.064035488481	30643.9037536083	0.00579890235062649	0.0200878501911681	0.132559641138197	9657	1300.84996795654	2798459.04999719	0.00692913971424944	0.025969244169174	3271.55550377964	3048	4176.33750775375	3897.59985351562	0	0	0	0	0	0	0	0	0	0.003	0.091	0.595	0.285	0.019	0.003	0.001	0.001	0.001	0.001	0	0	0	0	0	0	0	0
GAL3.04 GAL80.WT GAL4.28 170712 Plate_003	170711-Plate_003.G4	-200.199996948242	-63	-5.59999990463257	37.7999992370605	84	162.399993896484	5328.39990234375	46.3679700352963	15185.6202311219	0.0045905059989567	0.0143752432084395	0.00187544163058774	9585	1142.84543332187	1091470.0816486	0.00734914088509088	0.0151462159473701	3598.18424621805	3437.5	4140.09248903978	3946.59985351562	0	0	0	0	0	0	0	0	0	0.001	0.086	0.644	0.252	0.012	0.001	0.001	0.001	0.001	0	0	0	0	0	0	0	0	0
GAL3.04 GAL80.WT GAL4.28 170712 Plate_004	170711-Plate_004.G4	-228.199996948242	-71.4000015258789	-4.19999980926514	44.7999992370605	95.1999969482422	184.800003051758	4307.7998046875	50.2630198353938	10835.4691605428	0.00277718436231574	0.0169508969856073	0.00165688643137618	9362	1028.99997300368	839125.009479397	0.00671646424523668	0.0422538431660159	3464.29790643025	3226.5	4154.25512777458	3899	0	0	0	0	0	0	0	0	0	0.003	0.101	0.577	0.295	0.022	0.001	0.001	0	0	0	0	0	0	0	0	0	0	0
GAL3.04 GAL80.WT GAL4.29 170712 Plate_003	170711-Plate_003.G5	-218.399993896484	-61.5999984741211	-5.59999990463257	37.7999992370605	84	168	36201.19921875	57.2570151911697	225834.206289658	0.00555955935344384	0.0157040890665362	0.00743760925496824	9713	2755.09621118616	33048372.3571135	0.00733513744480843	0.0135962237018097	3749.26021826418	3558.5	4232.37707054525	4025	0	0	0	0	0	0	0	0	0	0.001	0.087	0.638	0.256	0.013	0.001	0.001	0	0.001	0	0	0.001	0	0	0	0	0	0
GAL3.04 GAL80.WT GAL4.29 170712 Plate_004	170711-Plate_004.G5	-428.399993896484	-86.7999954223633	-11.1999998092651	46.2000007629395	105	211.399993896484	13535.2001953125	59.7540436863091	72309.6564064875	0.00655881066899869	0.0138703810975567	0.00262846885865455	9148	1649.89998931885	7413113.46998132	0.00600868691047354	0.136952611152315	4370.01229777	4153.25	4454.9765274188	4153.09985351562	0	0	0	0	0	0	0	0	0	0.005	0.127	0.518	0.306	0.036	0.004	0.001	0	0	0	0	0	0	0	0	0	0	0
GAL3.04 GAL80.WT GAL4.30 170712 Plate_003	170711-Plate_003.G6	-159.599990844727	53.2000007629395	4758.60009765625	12047.6997070312	21787.4995117188	42558.3900390625	101533.6015625	15158.8930950287	194481657.925302	0.863760217983651	3.94090405716911	9.83137620920104	9542	17534.4371165715	183732919.400476	0.0119471705218226	0	3961.08735066024	3798	4274.58975783256	4088	0	0	0	0	0	0	0	0	0	0	0.007	0.059	0.053	0.017	0.006	0.006	0.005	0.005	0.005	0.008	0.006	0.012	0.014	0.016	0.019	0.021	0.026
GAL3.04 GAL80.WT GAL4.30 170712 Plate_004	170711-Plate_004.G6	-205.800003051758	36.0499982833862	5185.25	12459.2998046875	22654.4501953125	42197.0478515625	107578.796875	15530.5274780031	190144696.028207	0.866040955631399	5.84374874817125	483.25760814435	9376	17920.1788220936	176924710.707685	0.00996537140775941	2.77675325743854e-06	3282.2069112628	3075.25	4144.78294756632	3903.19995117188	0	0	0	0	0	0	0	0	0	0.001	0.011	0.062	0.046	0.014	0.006	0.005	0.005	0.004	0.005	0.008	0.007	0.009	0.01	0.015	0.017	0.019	0.024
GAL3.04 GAL80.WT GAL4.31 170712 Plate_003	170711-Plate_003.G7	-320.600006103516	-75.5999984741211	-9.80000019073486	33.5999984741211	79.7999954223633	156.800003051758	9850.3994140625	36.7657768409591	15282.9888426579	0.000413564929693962	0.00984729492684734	0.00153060554998508	9672	2824.49984741211	21940326.8001083	0.00776742121615624	0.00830211944676107	3663.97890818859	3474.25	4146.21674023195	3964.80004882812	0	0	0	0	0	0	0	0	0.002	0.008	0.102	0.635	0.244	0.009	0	0	0	0	0	0	0	0	0	0	0	0	0
GAL3.04 GAL80.WT GAL4.31 170712 Plate_004	170711-Plate_004.G7	-319.199981689453	-84	-12.5999994277954	39.2000007629395	95.1999969482422	190.399993896484	4062.80004882812	44.1543867981195	8900.75265396898	0.00120205442028194	0.0114552920025694	0.00100352231632559	9151	797.363636363636	1175951.96224272	0.00732860520094563	0.0248657923799308	3952.64370014206	3831	4259.97075029368	4036.19995117188	0	0	0	0	0	0	0	0	0	0.005	0.129	0.554	0.285	0.024	0.001	0	0	0	0	0	0	0	0	0	0	0	0
GAL3.04 GAL80.WT GAL4.32 170712 Plate_003	170711-Plate_003.G8	-194.599990844727	-61.5999984741211	-2.79999995231628	37.7999992370605	81.1999969482422	154	351.399993896484	40.7018803113876	4296.91996284829	0	0.0125675026432578	0.0133888718873912	9729	NA	NA	0.00735181971670602	0.0122955213804399	3630.81056634803	3435.5	4214.67870046071	4022.19995117188	0	0	0	0	0	0	0	0	0	0.001	0.084	0.654	0.254	0.007	0	0	0	0	0	0	0	0	0	0	0	0	0
GAL3.04 GAL80.WT GAL4.32 170712 Plate_004	170711-Plate_004.G8	-284.199981689453	-81.1999969482422	-9.80000019073486	44.7999992370605	102.199996948242	196	585.200012207031	49.0584394945937	7230.33549794412	0.00107863229425089	0.0122946181848755	0.000623215379050766	9271	442.819998168945	3971.85324758582	0.00590128755364807	0.148253732948728	4212.66033869054	3984.5	4414.6485703145	4121.60009765625	0	0	0	0	0	0	0	0	0	0.004	0.116	0.537	0.312	0.029	0.001	0	0	0	0	0	0	0	0	0	0	0	0
GAL3.04 GAL80.WT GAL4.33 170712 Plate_003	170711-Plate_003.G9	-210	-72.7999954223633	-8.39999961853027	36.3999977111816	86.7999954223633	166.599990844727	452.199981689453	40.1864719326697	5301.32860016846	0.000214041095890411	0.0100670717361761	0.000439232202324912	9344	419.299987792969	2164.81919677742	0.00717886054681534	0.0266074318267249	4159.47848886986	4041.75	4359.96131041279	4187.39990234375	0	0	0	0	0	0	0	0	0	0.002	0.11	0.609	0.269	0.011	0	0	0	0	0	0	0	0	0	0	0	0	0
GAL3.04 GAL80.WT GAL4.33 170712 Plate_004	170711-Plate_004.G9	-274.399993896484	-82.5999984741211	-12.5999994277954	40.5999984741211	98	187.599990844727	525	45.4184332258696	7040.72695455901	0.000655236431145572	0.0111246847704445	0.00058790616294376	9157	448.466664632161	2419.16235449227	0.00639002840012622	0.0887538292055997	4206.66042371956	4022.5	4378.6181856051	4095	0	0	0	0	0	0	0	0	0	0.005	0.126	0.548	0.293	0.027	0.001	0	0	0	0	0	0	0	0	0	0	0	0
GAL3.04 GAL80.WT GAL4.34 170712 Plate_003	170711-Plate_003.G10	-172.199996948242	-60.2000007629395	0	43.3999977111816	88.1999969482422	165.199996948242	467.600006103516	46.6180204495871	4793.22622586082	0.000311785491581792	0.01114294914848	0.00034806619319977	9622	429.333333333333	1482.41332478852	0.00740016755096342	0.0102954922506876	4320.62081687799	4034.5	4446.93652832183	4193	0	0	0	0	0	0	0	0	0	0.001	0.085	0.618	0.284	0.012	0	0	0	0	0	0	0	0	0	0	0	0	0
GAL3.04 GAL80.WT GAL4.34 170712 Plate_004	170711-Plate_004.G10	-212.800003051758	-67.1999969482422	-2.79999995231628	40.5999984741211	92.4000015258789	173.599990844727	441	46.326753591672	5534.3566224238	0.0006265664160401	0.0167979187048513	0.00183191754520056	9576	407.633331298828	455.830842122436	0.00669992872416251	0.0383609429992066	3339.13048245614	3117.25	4200.19539586882	3966.89990234375	0	0	0	0	0	0	0	0	0	0.002	0.093	0.598	0.288	0.018	0.001	0	0	0	0	0	0	0	0	0	0	0	0
GAL3.04 GAL80.WT GAL4.35 170712 Plate_003	170711-Plate_003.G11	-233.800003051758	-32.2000007629395	60.2000007629395	5968.19995117188	17168.548828125	37869.9294921875	99930.6015625	10655.5253998249	182560945.859031	0.58639554087531	3.04311371448381	14.1715820718327	9688	18136.8851041064	175997379.617425	0.0610588424425649	0	3803.73172997523	3651.5	4325.05902909799	4146.09985351562	0	0	0	0	0	0	0	0	0	0.001	0.034	0.253	0.112	0.013	0.004	0.003	0.002	0.003	0.003	0.004	0.004	0.005	0.007	0.01	0.011	0.012	0.016
GAL3.04 GAL80.WT GAL4.35 170712 Plate_004	170711-Plate_004.G11	-225.399993896484	-47.5999984741211	65.7999954223633	7089.60009765625	18944.7998046875	40700.0984375	99534.3984375	11633.4073742487	201830489.410021	0.602666944473383	3.30807838794359	14719.315215156	9599	19273.4591855114	187982439.070867	0.054505656988743	0	3288.87545577664	3059.5	4246.75021332738	3995.59985351562	0	0	0	0	0	0	0	0	0	0.003	0.05	0.22	0.109	0.016	0.004	0.003	0.001	0.003	0.003	0.003	0.004	0.005	0.006	0.007	0.011	0.012	0.016
GAL3.04 GAL80.WT GAL4.36 170712 Plate_003	170711-Plate_003.G12	-240.800003051758	-70	-4.19999980926514	37.7999992370605	85.4000015258789	165.969993591308	24950.798828125	61.6760446633062	274602.328714953	0.00437044745057232	0.0174152294675763	0.0175339608783423	9610	4721.33323669434	40838434.8036386	0.00732733604178758	0.0153852675685929	3733.55749219563	3547.5	4251.10837362966	4093.59985351562	0	0	0	0	0	0	0	0	0	0.004	0.092	0.625	0.263	0.012	0.001	0	0	0	0	0	0	0	0	0	0	0	0
GAL3.04 GAL80.WT GAL4.36 170712 Plate_004	170711-Plate_004.G12	-256.199981689453	-64.4000015258789	1.39999997615814	47.5999984741211	99.4000015258789	193.199996948242	29582	73.7373265511059	273356.678343228	0.00574112734864301	0.0269593703172848	0.0618854996337005	9580	3768.87630337802	33476556.3775514	0.00615491009681881	0.0716655733306599	3283.76581419624	3091.25	4304.74213760153	4050.89990234375	0	0	0	0	0	0	0	0	0	0.002	0.08	0.583	0.306	0.024	0.001	0.001	0	0	0	0	0	0	0	0	0	0	0
GAL3.04 GAL80.WT GAL4.37 170712 Plate_003	170711-Plate_003.H1	-148.399993896484	16.7999992370605	1451.79998779297	9650.2001953125	18729.8994140625	37416.960546875	109873.3984375	12526.7745788699	158828994.748237	0.780441035474593	2.89107141052799	6.30325635877929	9387	16023.6993414202	147811885.493778	0.0227523079629736	0	4328.14520080963	4217.5	4452.79678993961	4279.7998046875	0	0	0	0	0	0	0	0	0	0	0.009	0.097	0.086	0.027	0.011	0.007	0.005	0.004	0.006	0.008	0.008	0.008	0.01	0.014	0.017	0.023	0.026
GAL3.04 GAL80.WT GAL4.37 170712 Plate_004	170711-Plate_004.H1	-197.399993896484	14	1296.39996337891	9658.599609375	18222.400390625	37371.03984375	89460	12340.6594016655	155084665.254311	0.781362791206387	2.96348738610881	6.83207796296294	9143	15767.4572106732	144765538.262522	0.022529250321361	0	4207.45154763207	4031.5	4438.49083794414	4159.39990234375	0	0	0	0	0	0	0	0	0	0.001	0.017	0.086	0.088	0.026	0.011	0.008	0.007	0.004	0.007	0.007	0.007	0.01	0.01	0.012	0.017	0.022	0.027
GAL3.04 GAL80.WT GAL4.38 170712 Plate_003	170711-Plate_003.H2	-253.399993896484	175	9908.49951171875	17402	28031.5	49352.79765625	123517.796875	20431.6573304093	227217604.452591	0.931912734652461	6.1293504567184	27.1150395419161	9855	21916.0673119017	211453538.207669	0.00777173239496557	0.000434928684608371	3756.27945205479	3601	4317.39365394163	4135.60009765625	0	0	0	0	0	0	0	0	0	0	0.003	0.024	0.03	0.011	0.004	0.002	0.002	0.003	0.002	0.003	0.003	0.003	0.004	0.006	0.009	0.012	0.016
GAL3.04 GAL80.WT GAL4.38 170712 Plate_004	170711-Plate_004.H2	-229.599990844727	161.979995727539	10569.2998046875	18880.400390625	30207.099609375	53265.659765625	137764.203125	21994.8133242525	268757950.877178	0.928697457187338	6.73391032701074	21.4364627784814	9635	23675.6358493981	249767054.703664	0.00640378648951865	0.010966644217754	3615.4513751946	3420.5	4248.57578412597	4006.80004882812	0	0	0	0	0	0	0	0	0	0	0.005	0.028	0.026	0.012	0.005	0.002	0.002	0.002	0.003	0.003	0.003	0.003	0.004	0.005	0.007	0.01	0.013
GAL3.04 GAL80.WT GAL4.39 170712 Plate_003	170711-Plate_003.H3	-256.199981689453	-39.2000007629395	58.7999992370605	2482.19995117188	13899.1997070312	33964	89716.1953125	8747.06648153316	149380914.882632	0.536869474778991	2.2682434356226	8.20431321712895	9615	16243.1642434417	156909693.40567	0.0696375444972475	0	3922.30197607904	3780	4255.14551167203	4068.39990234375	0	0	0	0	0	0	0	0	0	0.002	0.04	0.254	0.146	0.02	0.006	0.003	0.003	0.005	0.006	0.005	0.005	0.006	0.008	0.011	0.013	0.012	0.019
GAL3.04 GAL80.WT GAL4.39 170712 Plate_004	170711-Plate_004.H3	-256.199981689453	-50.3999977111816	64.4000015258789	3600.80004882812	15697.5	35650.4390625	85467.1953125	9515.22099065215	164288543.748192	0.546201907267346	2.25218683696298	7.64858271474631	9123	17370.0505923632	164815668.418329	0.0653874033209153	0	4250.75819357667	4039.5	4436.20568760683	4145.39990234375	0	0	0	0	0	0	0	0	0	0.002	0.053	0.225	0.144	0.03	0.007	0.005	0.003	0.003	0.004	0.003	0.004	0.006	0.005	0.008	0.011	0.013	0.015
GAL3.04 GAL80.WT GAL4.40 170712 Plate_003	170711-Plate_003.H4	-348.600006103516	-39.2000007629395	60.2000007629395	5809.30004882812	16326.099609375	36515.919140625	87754.796875	10247.2362019206	168909096.666051	0.595179738562091	2.91225703175144	12.0885285986693	9792	17188.2580459846	164779742.589734	0.0603277157521438	0	3733.57562295752	3562	4188.65137706083	4019.39990234375	0	0	0	0	0	0	0	0	0.001	0.003	0.041	0.245	0.106	0.009	0.002	0.003	0.002	0.004	0.004	0.004	0.005	0.007	0.008	0.009	0.013	0.016	0.018
GAL3.04 GAL80.WT GAL4.40 170712 Plate_004	170711-Plate_004.H4	-256.199981689453	-50.3999977111816	79.7999954223633	7300.30004882812	18887.3989257812	38257.8	102149.6015625	11522.2362815486	189417784.571154	0.618011746791386	2.79915814713967	9.05442079051982	9194	18613.9495204777	174828005.684032	0.0529647124450315	0	4173.94197302589	3939.25	4394.57312193616	4113.19970703125	0	0	0	0	0	0	0	0	0	0.003	0.053	0.194	0.115	0.017	0.003	0.002	0.002	0.002	0.002	0.003	0.004	0.006	0.006	0.009	0.011	0.013	0.018
GAL3.04 GAL80.WT GAL4.41 170712 Plate_003	170711-Plate_003.H5	-281.399993896484	-64.4000015258789	-1.39999997615814	44.7999992370605	98	270.199981689453	108501.3984375	859.673310880396	29725382.6079693	0.0431632336197081	0.218630439343488	1.68460890074362	9661	18923.4639409566	348293997.24416	0.00689209009987124	0.0260041737329985	3995.16576958907	3855.5	4236.89740986533	4055.80004882812	0	0	0	0	0	0	0	0	0	0.003	0.091	0.58	0.265	0.017	0.004	0.001	0.001	0.001	0.001	0	0	0.001	0.001	0.001	0.001	0.001	0.001
GAL3.04 GAL80.WT GAL4.41 170712 Plate_004	170711-Plate_004.H5	-273	-82.5999984741211	-7	50.3999977111816	119	342.579997253419	99957.1953125	976.93333080995	32700539.9281105	0.0473418277680141	0.232918739420652	1.65510370268457	9104	19610.5272646592	326790924.825424	0.00902821596921093	0.00102818106622538	4232.81359841828	4034.5	4380.43430241214	4083.80004882812	0	0	0	0	0	0	0	0	0	0.005	0.12	0.493	0.299	0.036	0.005	0.002	0.001	0.001	0.001	0	0	0	0	0.001	0.001	0.001	0.001
GAL3.04 GAL80.WT GAL4.42 170712 Plate_003	170711-Plate_003.H6	-247.800003051758	56	6029.09985351562	13391	23154.599609375	42500.6390625	108102.3984375	16089.0696822057	189281440.973276	0.86244031291273	4.59696621842566	15.7890559415722	9843	18639.018504466	172199791.343609	0.0148468628857688	0	3818.6069795794	3640.5	4348.6848206912	4179	0	0	0	0	0	0	0	0	0	0	0.004	0.061	0.051	0.02	0.006	0.004	0.003	0.003	0.004	0.003	0.005	0.006	0.009	0.01	0.014	0.018	0.022
GAL3.04 GAL80.WT GAL4.42 170712 Plate_004	170711-Plate_004.H6	-197.399993896484	63	6710.90002441406	14404.599609375	24694.5991210938	45932.178125	109121.6015625	17336.4672470145	213526269.90376	0.875530560271647	5.04043395961848	15.0421540129313	9424	19786.2945022296	195660320.869633	0.0115865057388587	0	3730.71084465195	3542.25	4340.13912181498	4080.29992675781	0	0	0	0	0	0	0	0	0	0	0.008	0.049	0.048	0.019	0.008	0.005	0.003	0.003	0.003	0.003	0.006	0.006	0.008	0.009	0.013	0.016	0.019
GAL3.04 GAL80.WT GAL4.43 170712 Plate_003	170711-Plate_003.H7	-320.600006103516	-46.2000007629395	28	106.400001525879	406	3005.6599243164	57275.3984375	623.161472013065	3355064.70167048	0.257267441860465	0.14735762183135	0.149821784764256	9632	2186.66832459137	9720399.57999102	0.00379221226530605	0.678289397088764	3915.74387458472	3744	4214.33408190959	4022.19995117188	0	0	0	0	0	0	0	0	0.001	0.002	0.049	0.371	0.235	0.083	0.053	0.036	0.03	0.022	0.021	0.016	0.013	0.012	0.011	0.008	0.008	0.006	0.005
GAL3.04 GAL80.WT GAL4.43 170712 Plate_004	170711-Plate_004.H7	-222.599990844727	-53.2000007629395	35	134.399993896484	481.600006103516	3295.24987792969	34314	694.252580245683	3492077.04929523	0.283183905532473	0.151516811641785	0.138849042020671	9146	2226.03347836056	9029342.57817826	0.00395494110754704	0.648505420766857	4212.09058604855	3986.5	4384.21258376752	4100.60009765625	0	0	0	0	0	0	0	0	0	0.002	0.06	0.313	0.246	0.094	0.056	0.04	0.031	0.026	0.022	0.018	0.015	0.012	0.012	0.009	0.008	0.008	0.006
GAL3.04 GAL80.WT GAL4.44 170712 Plate_003	170711-Plate_003.H8	-242.199996948242	32.2000007629395	8236.89990234375	16189.599609375	26309.4990234375	48238.1203125	119324.796875	18812.474943483	227997695.460535	0.871742041825487	5.74802924796634	31.3453655837254	9707	21569.7256769096	202263629.10006	0.0140600645936445	0	3718.95606263521	3533.5	4261.68126773648	4083.80004882812	0	0	0	0	0	0	0	0	0	0	0.01	0.066	0.041	0.011	0.004	0.002	0.002	0.002	0.002	0.002	0.003	0.003	0.003	0.007	0.008	0.011	0.016
GAL3.04 GAL80.WT GAL4.44 170712 Plate_004	170711-Plate_004.H8	-250.599990844727	58.7999992370605	9677.5	18515	29169.69921875	51802.658984375	148344	20976.4920362059	267571237.155528	0.880243497509685	5.03755389173316	10.0544121822155	9035	23818.1596314536	236539267.016826	0.0140080346116804	0	4258.44432761483	4083	4456.57847122843	4180.39990234375	0	0	0	0	0	0	0	0	0	0.002	0.012	0.046	0.043	0.017	0.005	0.003	0.002	0.002	0.001	0.003	0.001	0.002	0.005	0.005	0.006	0.009	0.01
GAL3.04 GAL80.WT GAL4.45 170712 Plate_003	170711-Plate_003.H9	-492.799987792969	-74.409997177124	-7	37.7999992370605	84	159.599990844727	30111.19921875	44.5934205385527	163560.914815246	0.000515570220664054	0.0120694936830192	0.039204016171982	9698	13669.8795898437	149756980.826086	0.00769009630587897	0.00788459947092601	3783.9736028047	3640.75	4238.72397075267	4071.19995117188	0	0	0	0	0	0	0	0.003	0.004	0.006	0.091	0.626	0.258	0.01	0	0	0	0	0	0	0	0	0	0	0	0	0
GAL3.04 GAL80.WT GAL4.45 170712 Plate_004	170711-Plate_004.H9	-320.600006103516	-78.4000015258789	-7	47.5999984741211	105	200.199996948242	43090.59765625	70.8999877475321	569728.701561722	0.00252054794520548	0.0178592347670464	0.0397269225989024	9125	8184.70417719302	164300218.469011	0.00653663397970924	0.067240760372803	4221.97112328767	3975.5	4406.91777678189	4102	0	0	0	0	0	0	0	0	0	0.004	0.121	0.529	0.311	0.032	0.002	0	0	0	0	0	0	0	0	0	0	0	0
GAL3.04 GAL80.WT GAL4.46 170712 Plate_003	170711-Plate_003.H10	-162.399993896484	-53.2000007629395	5.59999990463257	46.2000007629395	88.1999969482422	163.800003051758	439.600006103516	49.0957783512603	4396.89002722622	0.0003000600120024	0.0135910786623684	0.000459095424549775	9998	416.266662597656	533.773621012457	0.00658404337722696	0.0275845574977184	4021.8674734947	3717.75	4420.41674921898	4188.09985351562	0	0	0	0	0	0	0	0	0	0	0.063	0.64	0.285	0.012	0	0	0	0	0	0	0	0	0	0	0	0	0
GAL3.04 GAL80.WT GAL4.46 170712 Plate_004	170711-Plate_004.H10	-274.399993896484	-81.1999969482422	-9.80000019073486	43.3999977111816	100.799995422363	198.800003051758	768.599975585938	48.9868948769168	7460.3296476679	0.00110120030833609	0.0119157094642321	0.000549457008138215	9081	479.499990844727	11999.6629433866	0.00664789613639919	0.0616711851900965	4265.90298425284	4051.5	4411.00078355671	4118.7998046875	0	0	0	0	0	0	0	0	0	0.004	0.119	0.54	0.302	0.035	0.001	0	0	0	0	0	0	0	0	0	0	0	0
GAL3.04 GAL80.WT GAL4.47 170712 Plate_003	170711-Plate_003.H11	-214.199996948242	-60.2000007629395	-1.39999997615814	43.3999977111816	89.5999984741211	170.800003051758	77698.6015625	236.948525954961	6234341.52412182	0.0102448519618892	0.0669149954077229	0.47361597460059	9761	18745.5376928711	264538558.343845	0.00669806193134412	0.0339549687004437	3827.05542464911	3631	4254.51975176694	4029.19995117188	0	0	0	0	0	0	0	0	0	0.001	0.078	0.623	0.273	0.014	0.001	0.001	0.001	0	0	0	0	0	0	0	0	0	0
GAL3.04 GAL80.WT GAL4.47 170712 Plate_004	170711-Plate_004.H11	-246.399993896484	-82.5999984741211	-9.80000019073486	47.5999984741211	107.799995422363	214.199996948242	70606.1953125	218.760021358148	5673971.93548136	0.0116991034331948	0.0523667770700685	0.297996628634194	9146	14445.409002001	282142331.040142	0.00592307692307692	0.146365916215369	4269.79996719878	4049.25	4472.27114596556	4151.69995117188	0	0	0	0	0	0	0	0	0	0.004	0.124	0.516	0.309	0.034	0.003	0.001	0	0.001	0	0	0	0	0	0	0	0	0
GAL3.04 GAL80.WT GAL4.48 170712 Plate_003	170711-Plate_003.H12	-184.800003051758	-58.7999992370605	1.39999997615814	44.7999992370605	93.7999954223633	180.599990844727	79552.1953125	137.893319611953	3100549.12512248	0.00656477587444866	0.0373189811290609	0.199679573098045	9749	13590.0403270721	293910212.119172	0.00696626143969403	0.0188925611593183	3906.16755564673	3757.5	4359.34962117008	4167.7998046875	0	0	0	0	0	0	0	0	0	0.001	0.079	0.609	0.287	0.018	0.001	0.001	0	0	0	0	0	0	0	0	0	0	0
GAL3.04 GAL80.WT GAL4.48 170712 Plate_004	170711-Plate_004.H12	-235.199996948242	-85.4000015258789	-9.80000019073486	47.5999984741211	109.199996948242	224	62130.59765625	232.468632756859	5827036.98512312	0.0122841965471448	0.0550239268472663	0.290112401773706	9036	14755.507865837	262479558.692613	0.00585662970482586	0.165258984271291	4391.45279991147	4162.75	4548.53174980471	4229.39990234375	0	0	0	0	0	0	0	0	0	0.005	0.122	0.509	0.311	0.041	0.003	0.001	0.001	0	0	0	0	0	0	0	0	0	0
GAL3.05 GAL80.01 GAL4.WT 170706 Plate_001	170705-Plate_001.A5	-477.399993896484	61.9499988555908	14179.5500488281	23973.599609375	37365.998046875	62489.7001953125	133924	26893.5454366381	371946591.398368	0.897028837751238	6.21799033238405	15.0422422001947	6866	29972.4319481544	322572969.315273	0.0116634471300794	4.9645668018794e-06	4616.13246431692	4448	5503.36136730982	5235.30004882812	0	0	0	0	0	0	0	0.001	0.001	0.001	0.007	0.047	0.036	0.009	0.007	0.004	0.002	0.002	0.002	0.002	0.002	0.001	0.001	0.002	0.001	0.003	0.003
GAL3.05 GAL80.01 GAL4.WT 170706 Plate_002	170705-Plate_002.A5	-498.399993896484	51.7999992370605	13391	22880.19921875	36817.19921875	64827	151652.203125	26598.0595000856	400199386.225499	0.896612927081793	9.78608086389571	15057.5670832213	6761	29657.4613792447	355803510.244837	0.0102453459821619	9.12759796124485e-05	3988.82879751516	3653	4728.51285968584	4419.7998046875	0	0	0	0	0	0	0	0.001	0.001	0.002	0.01	0.048	0.03	0.012	0.005	0.003	0.003	0.002	0.002	0.001	0.001	0.001	0.001	0.003	0.002	0.004	0.004
GAL3.05 GAL80.02 GAL4.WT 170706 Plate_001	170705-Plate_001.E5	-462	124.599998474121	16267.9995117188	25956	38007.900390625	62021.11796875	137572.390625	28226.7244059111	333143595.158532	0.924534020306107	6.40802779732659	11.7675883507924	6599	30523.2623103488	290441663.82383	0.00801980816765474	0.00710342081204562	4605.91385058342	4396	5339.17157517948	5037.19970703125	0	0	0	0	0	0	0	0	0	0.001	0.005	0.035	0.023	0.011	0.006	0.003	0.002	0.002	0.002	0.001	0.001	0.002	0.001	0.002	0.001	0.002	0.002
GAL3.05 GAL80.02 GAL4.WT 170706 Plate_002	170705-Plate_002.E5	-154	120.470001220703	17047.4501953125	28153.2998046875	42647.4990234375	70554.187109375	173325.59375	31122.74460107	459704046.291124	0.917772292502314	5.85427051058248	9.68482147642552	6482	33901.7023542016	406963877.245876	0.00977225647050845	0.00034111379573154	5392.27074976859	5196.25	5586.88824332948	5328.39990234375	0	0	0	0	0	0	0	0	0	0	0.004	0.033	0.031	0.013	0.006	0.004	0.002	0.004	0.002	0.001	0.001	0.001	0.002	0.001	0.002	0.003	0.002
GAL3.05 GAL80.03 GAL4.WT 170718 Plate_001	170717-Plate_001.A5	-362.600006103516	58.7999992370605	5493.94995117188	10176.6000976562	16493.3999023438	28995.8192382812	73572.796875	11788.3383130788	81628711.5378251	0.909372026641294	3.32849615170578	4.93026464956692	8408	12957.2167587101	74686067.9130152	0.00351354987431213	0.796739912859989	3659.75220028544	3662	3932.14553022884	3811.5	0	0	0	0	0	0	0	0	0	0.001	0.013	0.043	0.027	0.006	0.008	0.007	0.007	0.008	0.007	0.006	0.008	0.009	0.012	0.016	0.021	0.027	0.04
GAL3.05 GAL80.03 GAL4.WT 170718 Plate_002	170717-Plate_002.A5	-219.800003051758	54.5999984741211	7820.39990234375	14327.599609375	22073.798828125	37216.19921875	85793.3984375	15779.3944436859	130889736.436023	0.907450310937691	4.38376298413267	7.61019493847524	8201	17382.4668682358	116468935.209137	0.00480941700735544	0.273146403794738	3698.93805633459	3699	3962.29781978343	3847.19995117188	0	0	0	0	0	0	0	0	0	0	0.01	0.05	0.025	0.008	0.006	0.007	0.007	0.007	0.006	0.007	0.005	0.006	0.006	0.009	0.01	0.011	0.014
GAL3.05 GAL80.04 GAL4.WT 170718 Plate_001	170717-Plate_001.E5	-246.399993896484	53.2000007629395	1832.59997558594	4596.89990234375	7848.0498046875	13887.649609375	32327.400390625	5380.76417091226	19918239.9424869	0.86658992069583	1.48229236257215	1.21462535713023	7818	6193.04898748306	18036645.9700333	0.00260213348298044	0.99239806467665	3689.39530570478	3636.25	4132.31051911329	3977.39990234375	0	0	0	0	0	0	0	0	0	0	0.008	0.056	0.046	0.023	0.019	0.017	0.017	0.019	0.023	0.025	0.029	0.04	0.044	0.048	0.059	0.063	0.067
GAL3.05 GAL80.04 GAL4.WT 170718 Plate_002	170717-Plate_002.E5	-177.800003051758	29.3999996185303	1349.24996948242	5072.19970703125	10058.9995117188	20861.6793945312	69106.796875	6894.66554002962	49250062.1103687	0.830127462340672	2.1967664595664	4.80606846087518	8630	8284.82777961974	47949004.8744034	0.00286205663894976	0.969321393220255	3419.04287369641	3372.5	3928.11295431939	3810.09997558594	0	0	0	0	0	0	0	0	0	0	0.009	0.077	0.055	0.028	0.022	0.019	0.017	0.017	0.019	0.023	0.024	0.031	0.032	0.033	0.041	0.048	0.046
GAL3.05 GAL80.05 GAL4.WT 170718 Plate_003	170717-Plate_003.A5	-203	-67.1999969482422	-5.59999990463257	37.7999992370605	84	162.399993896484	29745.798828125	68.2174474580454	434444.170526119	0.00600024000960038	0.0187435372042622	0.0388017196044155	8333	4710.55189697266	50958289.6035399	0.00702735880860936	0.0487655011518346	3790.20790831633	3806	3982.79546331756	3852.80004882812	0	0	0	0	0	0	0	0	0	0.001	0.096	0.632	0.256	0.008	0.001	0.001	0	0	0	0	0	0	0	0	0	0	0
GAL3.05 GAL80.05 GAL4.WT 170718 Plate_004	170717-Plate_004.A5	-210	-75.5999984741211	-11.1999998092651	36.3999977111816	88.1999969482422	176.399993896484	40094.59765625	71.8487208727068	845553.407200339	0.00461429247515381	0.0239307725913952	0.0819438974419229	8452	6773.63063557943	140432767.63497	0.00689598145595171	0.0662588620540027	3131.90647184098	3030.75	3973.43911659396	3775.09997558594	0	0	0	0	0	0	0	0	0	0.003	0.116	0.593	0.266	0.017	0.002	0.001	0.001	0	0	0	0	0	0	0	0	0	0
GAL3.05 GAL80.06 GAL4.WT 170718 Plate_003	170717-Plate_003.E5	-217	-61.5999984741211	-2.79999995231628	39.2000007629395	85.4000015258789	165.199996948242	38964.80078125	98.9165420695798	1166933.31347148	0.00717225161669606	0.0299919483389245	0.167526421050919	8505	7942.3146897613	101748647.65563	0.00738718484021198	0.0253441583013223	3611.45126396237	3581.5	4082.37029853475	3949.39990234375	0	0	0	0	0	0	0	0	0	0.001	0.085	0.639	0.257	0.011	0.001	0.001	0	0	0.001	0	0	0	0	0	0	0	0
GAL3.05 GAL80.06 GAL4.WT 170718 Plate_004	170717-Plate_004.E5	-212.800003051758	-71.4000015258789	-8.39999961853027	37.7999992370605	89.5999984741211	177.800003051758	48892.19921875	126.274124474877	1829785.1249639	0.00984298101710804	0.0428372400033482	0.548197414544076	8534	8705.41647629511	112328767.73293	0.00738761166003328	0.0313118511196986	3003.44557065854	2880.5	3926.69775183217	3749.89990234375	0	0	0	0	0	0	0	0	0	0.003	0.101	0.61	0.26	0.016	0.001	0.001	0.001	0	0	0	0	0	0	0	0	0	0
GAL3.05 GAL80.07 GAL4.WT 170718 Plate_005	170717-Plate_005.A5	-173.599990844727	-16.7999992370605	103.599998474121	820.399993896484	4405.09985351562	12619.5299316406	51052.3984375	3038.50194645086	21241479.0044228	0.577636013480982	0.779128696527046	1.14694493091618	8308	5188.72985564492	25818945.8640925	0.0158469065938585	0	3883.00523591719	3875.25	4042.14183923816	3899	0	0	0	0	0	0	0	0	0	0	0.023	0.188	0.151	0.057	0.04	0.033	0.029	0.029	0.026	0.03	0.024	0.025	0.029	0.029	0.032	0.03	0.032
GAL3.05 GAL80.07 GAL4.WT 170718 Plate_006	170717-Plate_006.A5	-191.800003051758	-15.3999996185303	112	866.599975585938	4654.30004882812	13880.0200195312	61357.80078125	3301.91528064978	26328910.3247537	0.591140589837735	0.80902215969706	1.30597393263352	8443	5517.39092780946	32527408.1392106	0.0134466588560019	0	4092.28491057681	4135	4076.46365030052	3925.59985351562	0	0	0	0	0	0	0	0	0	0	0.025	0.176	0.148	0.058	0.044	0.033	0.03	0.027	0.028	0.026	0.027	0.028	0.027	0.027	0.031	0.029	0.031
GAL3.05 GAL80.08 GAL4.WT 170718 Plate_005	170717-Plate_005.E5	-189	-71.4000015258789	-9.80000019073486	36.3999977111816	84	165.199996948242	43058.3984375	62.7258563840738	596831.985638438	0.00394500896592947	0.0151599846169211	0.0282497196422219	8365	6071.41800111713	117274757.314407	0.00708498453776318	0.0498433746379252	4096.50836820084	4090	4022.97884123826	3880.80004882812	0	0	0	0	0	0	0	0	0	0.002	0.11	0.616	0.258	0.011	0	0.001	0.001	0	0	0	0	0	0	0	0	0	0
GAL3.05 GAL80.08 GAL4.WT 170718 Plate_006	170717-Plate_006.E5	-278.600006103516	-71.4000015258789	-9.80000019073486	37.7999992370605	85.4000015258789	168	25725	72.7813299144527	577192.384340405	0.00566438517819212	0.018679223674089	0.0538292613986594	8474	5812.85823249817	69261201.1614176	0.00639228224597869	0.112674927983596	4242.3726103375	4253.5	4203.63655474593	4068.39990234375	0	0	0	0	0	0	0	0	0	0.002	0.109	0.61	0.259	0.014	0.001	0	0	0.001	0	0	0	0	0	0	0	0	0
GAL3.05 GAL80.09 GAL4.WT 170706 Plate_003	170705-Plate_003.A5	-240.800003051758	-60.2000007629395	4.19999980926514	49	102.199996948242	194.599990844727	72189.6015625	137.000249611412	3073217.70077848	0.00724409448818898	0.0309891888941667	0.171488139720691	6350	11455.2563284169	300886976.883118	0.00632731591748877	0.236640234693154	4969.28086614173	4696.75	5230.44026063453	4942	0	0	0	0	0	0	0	0	0	0.001	0.081	0.568	0.319	0.024	0.002	0.001	0	0.001	0	0	0	0	0	0	0	0	0
GAL3.05 GAL80.09 GAL4.WT 170706 Plate_004	170705-Plate_004.A5	-268.799987792969	-79.7999954223633	-2.79999995231628	51.7999992370605	113.400001525879	231.209999084472	76452.6015625	167.102947266161	4115034.81341611	0.012023084321898	0.031671725277917	0.121600977772328	6238	9235.66920979818	261805012.049884	0.00628987622091645	0.282263194984806	5268.47507213851	4889.5	5417.0112923845	5001.49975585938	0	0	0	0	0	0	0	0	0	0.002	0.112	0.509	0.32	0.044	0.004	0.001	0.001	0	0	0	0	0	0	0	0	0	0
GAL3.05 GAL80.10 GAL4.WT 170706 Plate_003	170705-Plate_003.E5	-214.199996948242	-58.7999992370605	4.19999980926514	50.3999977111816	102.199996948242	197.399993896484	78037.3984375	144.105507226814	3230249.9939505	0.0069062941453461	0.0279094728198587	0.111561865109857	6371	12867.1452865601	310879713.446473	0.00686053655539627	0.141307562374374	4983.86108931094	4745.5	5202.09556689522	4921	0	0	0	0	0	0	0	0	0	0.001	0.073	0.572	0.32	0.027	0.002	0.001	0	0	0	0	0	0	0	0	0	0	0
GAL3.05 GAL80.10 GAL4.WT 170706 Plate_004	170705-Plate_004.E5	-344.399993896484	-84	-9.80000019073486	44.7999992370605	103.599998474121	212.800003051758	35372.3984375	93.226334397708	908699.791686476	0.00992555831265509	0.0185995290791091	0.0421195772834468	6045	4515.58327534994	72233618.3559749	0.00653085522842796	0.278562922413177	5096.75086848635	4762	5209.44530357443	4806.19970703125	0	0	0	0	0	0	0	0	0	0.005	0.118	0.533	0.3	0.033	0.004	0.001	0.001	0	0	0	0.001	0	0	0	0	0	0
GAL3.05 GAL80.11 GAL4.WT 170706 Plate_005	170705-Plate_005.A5	-207.199996948242	-58.7999992370605	5.59999990463257	56	107.799995422363	207.199996948242	67985.3984375	262.688624823985	7241431.70352109	0.0163551401869159	0.0536259382771685	0.278349910815177	6420	12611.7731215704	290063245.911147	0.00806881275472259	0.0337151381070433	5019.72406542056	4756.25	5164.22723289799	4892.2998046875	0	0	0	0	0	0	0	0	0	0.002	0.075	0.546	0.335	0.027	0.003	0.002	0.001	0.001	0.001	0	0	0.001	0	0	0	0	0
GAL3.05 GAL80.11 GAL4.WT 170706 Plate_006	170705-Plate_006.A5	-173.599990844727	-49	11.1999998092651	58.7999992370605	114.799995422363	222.599990844727	64254.3984375	191.401556240635	4138450.50331231	0.0142450142450142	0.0466704362168584	0.185565545159924	6669	8928.93458798057	214869844.51961	0.00547434396527088	0.388825625903539	4020.5481331534	3687	5075.52724725057	4702.60009765625	0	0	0	0	0	0	0	0	0	0.001	0.057	0.542	0.35	0.037	0.004	0.001	0.001	0.001	0.001	0	0	0	0	0	0	0	0
GAL3.05 GAL80.12 GAL4.WT 170706 Plate_005	170705-Plate_005.E5	-180.599990844727	-47.5999984741211	8.39999961853027	49	95.1999969482422	180.599990844727	85778	226.74972368105	8299219.42971021	0.00875075437537719	0.0541458285780909	0.454996913421803	6628	19814.1271462276	570521126.570563	0.00725141931593562	0.0693494418484182	4334.61496680748	4041.75	5172.7846737518	4862.89990234375	0	0	0	0	0	0	0	0	0	0	0.054	0.617	0.303	0.016	0.002	0.001	0	0	0	0	0	0	0	0	0	0	0
GAL3.05 GAL80.13 GAL4.WT 170706 Plate_007	170705-Plate_007.A5	-189	-46.2000007629395	11.1999998092651	56	103.599998474121	197.399993896484	55028.3984375	121.762791860801	1967242.02452627	0.00744115413819286	0.0308179444904845	0.147632619196779	6585	8286.68553005919	200565967.995238	0.00795211967991201	0.0280233489316078	4490.09612756264	4179	5052.85312477755	4747.39990234375	0	0	0	0	0	0	0	0	0	0	0.051	0.581	0.334	0.025	0.002	0.001	0.001	0.001	0	0	0	0	0	0	0	0	0
GAL3.05 GAL80.13 GAL4.WT 170706 Plate_008	170705-Plate_008.A5	-259	-58.7999992370605	9.80000019073486	58.7999992370605	113.400001525879	211.32999420166	80830.3984375	208.931414073352	5968902.30406147	0.0102452654455138	0.0396126647185052	0.169830637920151	6442	14303.0784246271	387072417.485426	0.00672054567882169	0.140411620129275	5173.66920211115	4868.75	5197.6598656082	4917.49975585938	0	0	0	0	0	0	0	0	0	0.001	0.07	0.534	0.352	0.032	0.003	0.001	0	0	0	0	0	0	0	0	0	0	0
GAL3.05 GAL80.14 GAL4.WT 170706 Plate_007	170705-Plate_007.E5	-180.599990844727	-46.2000007629395	11.1999998092651	54.5999984741211	103.599998474121	189	111076	169.044764103997	5438007.74707504	0.0105279218797681	0.0451275047628429	0.384067947352984	6554	10529.9071044922	413492695.163221	0.00700094607379376	0.0881506815995838	4577.06446444919	4326.5	5157.84107942788	4909.09985351562	0	0	0	0	0	0	0	0	0	0.001	0.05	0.588	0.332	0.019	0.003	0.002	0	0	0	0	0	0	0	0	0	0	0
GAL3.05 GAL80.14 GAL4.WT 170706 Plate_008	170705-Plate_008.E5	-211.399993896484	-44.7999992370605	12.5999994277954	56	103.599998474121	194.599990844727	87600.796875	164.883868030232	4281056.90416937	0.00893533242465546	0.0437615333873929	0.289874702545421	6603	11752.6675808147	348917541.337616	0.00676564555534674	0.111643047139005	4318.86983189459	4034	5146.02378058358	4837	0	0	0	0	0	0	0	0	0	0	0.049	0.582	0.337	0.022	0.003	0.001	0	0	0	0	0	0	0	0	0	0	0
GAL3.05 GAL80.15 GAL4.WT 170706 Plate_009	170705-Plate_009.A5	-217	-47.5999984741211	14	60.2000007629395	117.599998474121	271.600006103516	46447.80078125	145.723786720584	1728939.16205296	0.0295248346916808	0.0353883142353327	0.127199415540275	6503	2758.2041255633	51573718.1299805	0.00613736914947307	0.220846111391099	4464.37013685991	4169.5	4966.89356399811	4725	0	0	0	0	0	0	0	0	0	0.001	0.053	0.545	0.329	0.042	0.01	0.006	0.003	0.002	0.001	0.002	0.001	0	0.001	0.001	0	0	0
GAL3.05 GAL80.15 GAL4.WT 170706 Plate_010	170705-Plate_010.A5	-211.399993896484	-49	14	63	120.400001525879	275.799987792969	74449.1953125	173.121021467568	3214897.51452185	0.0314072267113889	0.0614296089773459	0.389270297780602	6559	3417.33877163489	91719001.8838532	0.00590999447220322	0.268992052570483	3548.85035828632	3230.5	4780.01848887859	4450.60009765625	0	0	0	0	0	0	0	0	0	0.001	0.055	0.522	0.346	0.043	0.013	0.003	0.003	0.003	0.001	0.001	0.002	0	0.001	0.001	0.001	0	0.001
GAL3.05 GAL80.16 GAL4.WT 170706 Plate_009	170705-Plate_009.E5	-183.399993896484	-50.3999977111816	8.39999961853027	51.7999992370605	99.4000015258789	186.199996948242	63106.3984375	150.36336314304	3017781.71721544	0.00843222985633979	0.0365233366925471	0.159517258363832	6404	11317.8848713062	235831841.759413	0.00621424344052081	0.230691231122528	4363.33369768894	4117.75	4927.78283424544	4681.60009765625	0	0	0	0	0	0	0	0	0	0.001	0.062	0.596	0.314	0.019	0.002	0.001	0	0	0	0	0	0	0	0	0	0	0
GAL3.05 GAL80.16 GAL4.WT 170706 Plate_010	170705-Plate_010.E5	-357	-71.4000015258789	1.74999997019768	58.7999992370605	121.799995422363	233.800003051758	63014	136.743266836058	2836780.6455377	0.00966262692433672	0.0269078870039078	0.109568299992707	6106	7635.26768985037	239992575.682626	0.00640190972222222	0.255145483614974	5308.86169341631	4968.75	5304.26653343023	4942	0	0	0	0	0	0	0	0	0	0.003	0.098	0.485	0.354	0.049	0.004	0.001	0.001	0	0	0	0	0	0	0	0	0	0
GAL3.05 GAL80.17 GAL4.WT 170706 Plate_011	170705-Plate_011.A5	-173.599990844727	-49.3499994277954	11.1999998092651	56	106.400001525879	201.599990844727	76014.3984375	196.311063335705	5402882.1752121	0.00824014125956445	0.0457940073903139	0.261816362771355	6796	16466.5498831613	395049823.372395	0.00625688445543307	0.179540166196483	4614.89479105356	4227.75	5155.53348717737	4824.39990234375	0	0	0	0	0	0	0	0	0	0.001	0.059	0.568	0.335	0.03	0.001	0.002	0	0	0	0	0	0	0	0	0	0	0
GAL3.05 GAL80.17 GAL4.WT 170706 Plate_012	170705-Plate_012.A5	-215.599990844727	-56	11.1999998092651	61.5999984741211	116.199996948242	221.199996948242	70060.1953125	161.440516278482	3953833.38029335	0.00835783934375484	0.0416751732879048	0.279803254419221	6461	11378.4737616645	351846881.911566	0.00608227529899938	0.249053205088184	4261.38082340195	3924.5	4987.05192056032	4648	0	0	0	0	0	0	0	0	0	0.001	0.065	0.52	0.364	0.042	0.003	0.001	0.001	0	0	0	0	0	0	0	0	0	0
GAL3.05 GAL80.18 GAL4.WT 170706 Plate_011	170705-Plate_011.E5	-205.800003051758	-54.5999984741211	8.39999961853027	51.7999992370605	100.799995422363	187.599990844727	60015.19921875	120.990321236009	2153665.76791126	0.00728044896101926	0.0337380588150818	0.218412778261219	6593	8988.99153900146	220418375.339246	0.00650887584815134	0.16547061184216	4667.07409373578	4369	5208.95801958813	4900	0	0	0	0	0	0	0	0	0	0.001	0.067	0.584	0.318	0.022	0.002	0.002	0.001	0	0	0	0	0	0	0	0	0	0
GAL3.05 GAL80.18 GAL4.WT 170706 Plate_012	170705-Plate_012.E5	-215.599990844727	-71.4000015258789	0	54.5999984741211	114.799995422363	221.759994506835	60992.3984375	124.448880763558	1879330.65430986	0.00815261699005381	0.0259299845694103	0.0899565567836879	6133	8047.92783020019	169647414.754594	0.00621675089781147	0.298293909613257	5089.01997391163	4687	5220.37095346766	4806.19970703125	0	0	0	0	0	0	0	0	0	0.004	0.101	0.511	0.333	0.042	0.004	0	0	0	0	0	0	0	0	0	0	0	0
GAL3.05 GAL80.19 GAL4.WT 170706 Plate_013	170705-Plate_013.A5	-203	-63	4.19999980926514	50.3999977111816	105	194.599990844727	83017.1953125	215.540783649719	5719447.23764672	0.0107337391861583	0.0485098330251731	0.271612664250464	6242	15081.6145853071	313511522.932869	0.00689468117238825	0.150490863303075	4950.04669977571	4690.75	5110.23362063598	4835.60009765625	0	0	0	0	0	0	0	0	0	0.001	0.081	0.566	0.319	0.022	0.002	0.001	0	0	0	0	0	0	0	0	0	0	0
GAL3.05 GAL80.19 GAL4.WT 170706 Plate_014	170705-Plate_014.A5	-186.199996948242	-47.5999984741211	12.5999994277954	56	105	198.800003051758	80483.1953125	201.147155130482	4821384.63417843	0.0104831358249772	0.0495429783384767	0.249012700918885	6582	13462.7852411685	285754212.661741	0.00682917017537569	0.106348653813935	4349.07087511395	4076.75	5079.22097133844	4825.09985351562	0	0	0	0	0	0	0	0	0	0	0.054	0.576	0.334	0.026	0.002	0.001	0.001	0	0	0	0	0	0	0	0	0	0
GAL3.05 GAL80.20 GAL4.WT 170706 Plate_013	170705-Plate_013.E5	-219.800003051758	-54.5999984741211	5.59999990463257	47.5999984741211	96.5999984741211	189.419998168944	81754.3984375	128.430142896475	2426377.58518407	0.00821292775665399	0.0321450711611335	0.156666930985848	6575	9187.91473049588	216012326.280685	0.00744660003919263	0.0607672667326311	4553.99711026616	4202	5129.73277763338	4803.39990234375	0	0	0	0	0	0	0	0	0	0.001	0.065	0.604	0.301	0.021	0.002	0.001	0.001	0	0	0.001	0	0	0	0	0	0	0
GAL3.05 GAL80.20 GAL4.WT 170706 Plate_014	170705-Plate_014.E5	-207.199996948242	-42	14	56	103.599998474121	200.199996948242	86574.6015625	161.749624711642	4260619.45257689	0.00963930348258706	0.0472827334131366	0.584076801444331	6432	10473.3547156549	339528942.452716	0.00676861604230829	0.120451924865208	4410.99230410448	4091.5	5445.89934942141	5128.19970703125	0	0	0	0	0	0	0	0	0	0.001	0.044	0.595	0.326	0.025	0.003	0.001	0.001	0	0	0	0	0	0	0	0	0	0
GAL3.05 GAL80.21 GAL4.WT 170706 Plate_015	170705-Plate_015.A5	-176.399993896484	-46.2000007629395	9.80000019073486	53.2000007629395	99.4000015258789	184.800003051758	68019	158.065583600617	3651541.37581007	0.00947867298578199	0.0391452228536238	0.168470889439366	6541	10731.5869130781	276257326.427112	0.0063818895077281	0.181163789770334	4201.49694236355	3967	4944.80847640126	4684.39990234375	0	0	0	0	0	0	0	0	0	0.001	0.05	0.604	0.316	0.02	0.002	0.001	0.001	0.001	0.001	0	0	0	0	0	0	0	0
GAL3.05 GAL80.21 GAL4.WT 170706 Plate_016	170705-Plate_016.A5	-247.800003051758	-51.7999992370605	12.5999994277954	58.7999992370605	113.400001525879	211.399993896484	107773.3984375	177.824993061975	5709854.74197999	0.00760751436112405	0.048494960403537	0.328737492350871	6441	14820.8854550731	544700549.049876	0.00624279677295428	0.204963971228471	3861.00613258811	3535.5	4999.1156098156	4688.60009765625	0	0	0	0	0	0	0	0	0	0.001	0.059	0.539	0.359	0.034	0.002	0.001	0	0	0.001	0	0	0	0	0	0	0	0
GAL3.05 GAL80.22 GAL4.WT 170706 Plate_015	170705-Plate_015.E5	-184.800003051758	-50.3999977111816	8.39999961853027	50.3999977111816	99.4000015258789	193.199996948242	51359	91.0202944762063	677164.423554135	0.0100246761258482	0.0208131965732606	0.0327833846716618	6484	3538.20916184645	55875919.8384101	0.00700980081215732	0.0996494582465026	4539.99560456508	4250.5	5195.97899995271	4909.7998046875	0	0	0	0	0	0	0	0	0	0.001	0.059	0.592	0.318	0.021	0.004	0.002	0.001	0	0	0	0	0	0	0	0	0	0
GAL3.05 GAL80.22 GAL4.WT 170706 Plate_016	170705-Plate_016.E5	-191.800003051758	-58.7999992370605	5.59999990463257	53.2000007629395	107.799995422363	200.199996948242	39968.59765625	87.3099777922259	555729.941301749	0.00793273044581945	0.0355021384923184	0.5091143610145	6303	3697.93192077637	57298164.3163489	0.00731596466646221	0.0861652793847797	3787.2438521339	3515.5	5052.973958527	4690	0	0	0	0	0	0	0	0	0	0	0.078	0.548	0.339	0.027	0.003	0.001	0.001	0	0	0	0	0	0	0	0	0	0
GAL3.05 GAL80.23 GAL4.WT 170706 Plate_017	170705-Plate_017.A5	-162.399993896484	19.6000003814697	307.300003051758	1633.79992675781	4096.39990234375	10437.9797851562	57979.59765625	3012.07969062624	17354883.2990518	0.725446781591017	0.5770126700959	0.501165805737989	6323	4105.12742262467	19566884.988026	0.00301349312044744	0.991240472837506	5129.5162106595	4898.5	5297.59371204488	5021.7998046875	0	0	0	0	0	0	0	0	0	0	0.011	0.099	0.108	0.054	0.042	0.039	0.043	0.047	0.045	0.046	0.044	0.047	0.049	0.047	0.043	0.041	0.034
GAL3.05 GAL80.23 GAL4.WT 170706 Plate_018	170705-Plate_018.A5	-228.199996948242	29.3999996185303	409.849983215332	1832.59997558594	4409.65002441406	11265.6600097656	61863.19921875	3215.37971806962	17267023.0021527	0.756148867313916	0.615010757602156	0.499321412355754	6180	4210.49618254681	18770448.6715254	0.00267852285443106	0.995251411472828	5194.95388349515	4840	5360.93563907957	4965.7998046875	0	0	0	0	0	0	0	0	0	0.001	0.012	0.077	0.097	0.055	0.043	0.039	0.04	0.05	0.048	0.047	0.049	0.047	0.05	0.046	0.045	0.044	0.041
GAL3.05 GAL80.24 GAL4.WT 170706 Plate_017	170705-Plate_017.E5	-210	-46.2000007629395	12.5999994277954	56	100.799995422363	183.399993896484	74176.1953125	147.977918609599	3829182.13523036	0.00927643784786642	0.0361050782200496	0.15112190275841	6468	9698.63973134359	325569839.900288	0.00708759681448296	0.0833792903892611	4191.38188002474	3902.25	5155.43952004852	4860.7998046875	0	0	0	0	0	0	0	0	0	0	0.051	0.587	0.335	0.018	0.003	0.001	0.001	0	0	0	0	0	0.001	0	0	0	0
GAL3.05 GAL80.24 GAL4.WT 170706 Plate_018	170705-Plate_018.E5	-173.599990844727	-49	11.1999998092651	54.5999984741211	103.599998474121	194.599990844727	33898.19921875	92.0517784799444	501449.031965723	0.00801356141161966	0.0353758801152732	0.11001712218723	6489	4118.42301999606	46475217.1825256	0.00717693466416228	0.0794583790443426	3456.89582370165	3218	5007.46485699357	4639.60009765625	0	0	0	0	0	0	0	0	0	0.001	0.054	0.581	0.333	0.023	0.002	0.001	0.001	0	0	0	0.001	0	0	0	0	0	0
GAL3.05 GAL80.25 GAL4.WT 170706 Plate_019	170705-Plate_019.A5	-147	23.7999992370605	291.199981689453	1453.19995117188	3556.69989013672	9449.71997070312	44725.80078125	2624.30677538606	12155712.5986009	0.718956303049356	0.506420841638177	0.344022045897244	6362	3599.7966132654	13516697.0442541	0.00241808891913206	0.997779120955316	5092.9123703238	4810	5323.78092266276	5040	0	0	0	0	0	0	0	0	0	0	0.013	0.094	0.108	0.064	0.048	0.044	0.041	0.052	0.054	0.05	0.055	0.051	0.045	0.043	0.041	0.039	0.03
GAL3.05 GAL80.25 GAL4.WT 170706 Plate_020	170705-Plate_020.A5	-162.399993896484	28	284.199981689453	1536.49993896484	3743.59985351562	10120.2497558594	63459.19921875	2800.40202861635	14881332.0348226	0.715857011915674	0.63450630385407	0.670373947299618	6546	3860.42255306854	16829105.5448803	0.00492180910991759	0.423551648646308	4653.74534066606	4368.75	5245.3182750484	4942.69995117188	0	0	0	0	0	0	0	0	0	0	0.01	0.096	0.12	0.057	0.05	0.041	0.043	0.042	0.043	0.05	0.046	0.051	0.054	0.045	0.044	0.036	0.034
GAL3.05 GAL80.26 GAL4.WT 170706 Plate_019	170705-Plate_019.E5	-532	1.39999997615814	9700.24951171875	24703.7001953125	40493.5986328125	73666.595703125	167164.203125	27841.5674277449	563036295.600748	0.800341827221877	6.44027694030784	23.9286833244786	6436	34772.8137383525	462850659.543037	0.0299774889424989	0	4538.23819142324	4334	5078.72070342847	4824.39990234375	0	0	0	0	0	0	0	0	0.001	0.003	0.017	0.101	0.067	0.01	0.005	0.004	0.002	0.002	0.003	0.002	0.001	0.001	0.002	0.001	0.002	0.002	0.003
GAL3.05 GAL80.26 GAL4.WT 170706 Plate_020	170705-Plate_020.E5	-945	-16.9399991989135	8545.599609375	26083.400390625	42779.099609375	76379.23828125	176041.59375	29209.3951349734	633845663.939853	0.781949241627872	8.03323310328683	98.6534871892162	6659	37347.2180534584	506855289.27499	0.0315585103431072	0	4292.63380387446	4051	5182.6893263068	4928	0	0	0.001	0.001	0.002	0.001	0.002	0.002	0.003	0.004	0.018	0.11	0.062	0.012	0.005	0.002	0.002	0.002	0.001	0.002	0.001	0.001	0.001	0.001	0	0.001	0.002
GAL3.05 GAL80.27 GAL4.WT 170706 Plate_021	170705-Plate_021.A5	-463.399993896484	114.799995422363	4856.60009765625	10801.6997070312	19573.0502929688	37187.637890625	103486.6015625	13693.1415360835	146078118.56781	0.910882085480449	2.93981655123091	4.37127588104393	6598	15022.2326882208	140545784.441476	0.00343830459838899	0.938863240983802	4747.9655198545	4400.25	5256.52185772737	4931.49975585938	0	0	0	0	0	0	0	0	0.001	0.001	0.004	0.031	0.038	0.015	0.01	0.012	0.008	0.009	0.01	0.011	0.012	0.013	0.017	0.018	0.023	0.024	0.03
GAL3.05 GAL80.27 GAL4.WT 170706 Plate_022	170705-Plate_022.A5	-198.800003051758	140	5494.99975585938	12079.8994140625	21889.3491210938	41550.24765625	124328.3984375	15324.2329359233	184109159.660236	0.910845295055821	2.71420496897495	3.34486534728828	6270	16811.7377883786	177309078.122103	0.00383834884488634	0.85933089092599	5503.01738437002	5061	5570.50210439874	5117	0	0	0	0	0	0	0	0	0	0	0.006	0.026	0.039	0.018	0.011	0.009	0.007	0.008	0.009	0.01	0.013	0.009	0.012	0.015	0.019	0.023	0.026
GAL3.05 GAL80.28 GAL4.WT 170706 Plate_021	170705-Plate_021.E5	-95.1999969482422	195.019993591309	3668.69995117188	8227.7998046875	15692.599609375	34635.160546875	107317	11585.4355954253	138896863.08507	0.921425163034834	2.22037787928138	3.60865042668217	6287	12559.8495407644	138656384.694048	0.00224732323584796	0.999486759483518	5152.47113090504	4860	5387.31659338435	5077.7998046875	0	0	0	0	0	0	0	0	0	0	0.001	0.02	0.034	0.022	0.016	0.014	0.013	0.01	0.014	0.013	0.017	0.022	0.026	0.031	0.036	0.04	0.044
GAL3.05 GAL80.28 GAL4.WT 170706 Plate_022	170705-Plate_022.E5	-131.599990844727	165.199996948242	3760.39990234375	8489.599609375	16293.2001953125	36451.80078125	108154.1953125	11999.7513164399	154193054.85005	0.913884857281084	2.20349384469057	3.61179271518422	6201	13117.2383826737	154219996.985541	0.00261304091443551	0.995629150096844	5401.98129333978	5056	5550.63957567958	5150.60009765625	0	0	0	0	0	0	0	0	0	0	0.005	0.023	0.035	0.023	0.013	0.011	0.013	0.01	0.013	0.015	0.015	0.02	0.023	0.028	0.034	0.041	0.047
GAL3.05 GAL80.29 GAL4.WT 170706 Plate_023	170705-Plate_023.A5	-313.600006103516	-28	70	205.800003051758	860.649978637695	3779.22991943359	69536.6015625	955.409516419898	8316599.43547032	0.380038387715931	0.193699468231069	0.317282446182399	6252	2334.85290568445	18799313.9273569	0.00473575078995084	0.597744406387374	5025.16418746001	4770.5	5034.23465838588	4781.69995117188	0	0	0	0	0	0	0	0	0	0	0.03	0.244	0.242	0.101	0.06	0.052	0.046	0.044	0.029	0.028	0.024	0.019	0.016	0.014	0.013	0.009	0.005
GAL3.05 GAL80.29 GAL4.WT 170706 Plate_024	170705-Plate_024.A5	-225.399993896484	-35	75.5999984741211	214.199996948242	800.099975585938	3735.54992675781	72805.6015625	952.071867735054	9304653.57502837	0.375656167979003	0.184268481358414	0.339589419643542	6096	2343.07847752467	21654108.7298069	0.00289308158745371	0.994168062725715	5234.3248851706	4818.5	5079.69000616599	4637.49975585938	0	0	0	0	0	0	0	0	0	0.002	0.038	0.217	0.25	0.115	0.067	0.055	0.045	0.037	0.034	0.026	0.02	0.019	0.014	0.011	0.011	0.008	0.007
GAL3.05 GAL80.30 GAL4.WT 170706 Plate_023	170705-Plate_023.E5	-116.199996948242	23.7999992370605	154	392	893.200012207031	2634.80004882812	80341.796875	933.297177620121	10095659.1048421	0.50559730102745	0.228714430788369	0.539854605715328	6521	1685.89381421187	18812751.4310343	0.00253001015816081	0.996105971308372	4311.97515718448	4051	5073.86527140231	4821.60009765625	0	0	0	0	0	0	0	0	0	0	0.007	0.119	0.21	0.153	0.121	0.093	0.077	0.059	0.043	0.03	0.024	0.017	0.013	0.009	0.004	0.005	0.003
GAL3.05 GAL80.30 GAL4.WT 170706 Plate_024	170705-Plate_024.E5	-214.199996948242	23.7999992370605	190.399993896484	455	1041.59997558594	2863	70417.1953125	1115.03184895442	14345546.9073083	0.551417004048583	0.203656038972949	0.485023237465967	6175	1883.71209264187	24690618.3480813	0.00470128922284124	0.565041334912084	5412.72437246964	5046.5	5391.40920313291	4964.39990234375	0	0	0	0	0	0	0	0	0	0.001	0.011	0.095	0.181	0.157	0.12	0.094	0.074	0.068	0.052	0.04	0.028	0.023	0.015	0.01	0.007	0.005	0.003
GAL3.05 GAL80.31 GAL4.WT 170718 Plate_007	170717-Plate_007.A5	-200.199996948242	11.1999998092651	166.599990844727	502.600006103516	1227.79992675781	3574.54992675781	40013.3984375	1032.86981000135	3495761.85101742	0.569806654676259	0.326821826025872	0.477143138920222	8896	1699.61488249269	5091578.3957283	0.002520966986238	0.99163182253225	3443.85021357914	3392.5	3920.97438978291	3805.89990234375	0	0	0	0	0	0	0	0	0	0	0.011	0.123	0.169	0.123	0.106	0.087	0.076	0.059	0.053	0.042	0.035	0.031	0.021	0.017	0.014	0.008	0.008
GAL3.05 GAL80.31 GAL4.WT 170718 Plate_008	170717-Plate_008.A5	-208.599990844727	16.7999992370605	186.199996948242	531.299987792969	1311.79992675781	3795.75	72259.6015625	1151.01681191527	6509938.21660227	0.589189794091316	0.335889485752473	0.646281513424897	8936	1846.19765268527	9863304.24201766	0.00203670750831105	0.997959165577033	3683.75016786034	3657.75	4138.98806430745	4017.29992675781	0	0	0	0	0	0	0	0	0	0	0.012	0.116	0.154	0.124	0.108	0.09	0.073	0.062	0.053	0.044	0.038	0.029	0.024	0.02	0.014	0.011	0.009
GAL3.05 GAL80.32 GAL4.WT 170718 Plate_007	170717-Plate_007.E5	-156.800003051758	23.7999992370605	207.199996948242	609	1465.79992675781	4270	62605.19921875	1236.0195063423	5075554.86611337	0.621230803721556	0.365088771449804	0.399915890819991	8921	1893.59166822981	7020602.70429249	0.00331114536180678	0.838130529362361	3548.95998206479	3504.5	4076.2972707262	3948	0	0	0	0	0	0	0	0	0	0	0.009	0.102	0.149	0.115	0.099	0.093	0.074	0.061	0.061	0.047	0.039	0.035	0.028	0.023	0.016	0.014	0.01
GAL3.05 GAL80.32 GAL4.WT 170718 Plate_008	170717-Plate_008.E5	-141.399993896484	14	193.199996948242	572.599975585938	1415.40002441406	4151	53506.59765625	1223.71363874843	6137681.97115592	0.602145780334034	0.341643957429832	0.54370166959273	9041	1930.75837937915	8927773.28993714	0.00234019348735004	0.993752113258847	3855.49662647937	3829.5	4274.86454105451	4146.7998046875	0	0	0	0	0	0	0	0	0	0	0.01	0.114	0.152	0.118	0.101	0.088	0.077	0.059	0.056	0.047	0.037	0.033	0.024	0.021	0.016	0.014	0.009
GAL3.05 GAL80.33 GAL4.WT 170823 Plate_002	170822-Plate_002.A5	-240.800003051758	-64.4000015258789	-8.39999961853027	33.5999984741211	81.1999969482422	268.799987792969	88225.1953125	991.301589170638	29825592.6553701	0.0463248919085855	0.242662781124733	1.60416994821134	6476	20692.6296501668	237439192.873074	0.013763129113504	8.35361795381573e-06	3888.61874613959	3789.25	4458.11724821471	4234.30004882812	0	0	0	0	0	0	0	0	0	0.001	0.093	0.646	0.203	0.01	0.003	0.001	0	0.001	0	0	0	0	0	0	0.001	0	0.001
GAL3.05 GAL80.33 GAL4.WT 170823 Plate_003	170822-Plate_003.A5	-197.399993896484	-58.7999992370605	-1.39999997615814	39.2000007629395	85.4000015258789	226.800003051758	86616.6015625	1121.65349967139	39112521.7490995	0.0436369165272921	0.300233504293526	2.98687225342478	6577	24846.3361378314	308621327.667206	0.0127860283608643	1.68376211914234e-05	3827.19317317926	3690.5	4483.56005733166	4348.39990234375	0	0	0	0	0	0	0	0	0	0.001	0.076	0.647	0.225	0.008	0.002	0.002	0	0	0	0	0	0	0	0	0	0	0
GAL3.05 GAL80.34 GAL4.WT 170823 Plate_002	170822-Plate_002.E5	-179.199996948242	-61.5999984741211	-4.19999980926514	35	78.4000015258789	159.599990844727	2690.80004882812	42.8327485459556	8269.63083989542	0.00465188401302528	0.0129730026751635	0.00128037189283883	6449	784.373324584961	280568.867062916	0.00752688172043011	0.0825953338861034	3857.09125445806	3757.5	4558.9808462045	4390.39990234375	0	0	0	0	0	0	0	0	0	0	0.083	0.67	0.23	0.012	0.002	0.001	0.001	0	0	0	0	0	0	0	0	0	0
GAL3.05 GAL80.34 GAL4.WT 170823 Plate_003	170822-Plate_003.E5	-200.199996948242	-54.5999984741211	0	40.5999984741211	85.4000015258789	163.800003051758	1337	47.8089672667352	6505.30058584041	0.00476044226044226	0.012817681562713	0.000722221026427191	6512	640.251602665071	48897.478356884	0.00801644398766701	0.0391920462983543	4137.04983108108	3994.5	4641.93576134159	4454.7998046875	0	0	0	0	0	0	0	0	0	0.001	0.068	0.656	0.255	0.014	0.003	0.002	0.001	0	0	0	0	0	0	0	0	0	0
GAL3.05 GAL80.35 GAL4.WT 170823 Plate_004	170822-Plate_004.A5	-191.800003051758	-56	0	42	88.1999969482422	166.599990844727	2619.39990234375	50.5663378887128	9435.21998136701	0.00507224100830003	0.0128194721112014	0.000708550528111452	6506	852.133314652876	292364.195268759	0.00731807874665018	0.0870340133855154	4301.39179219182	4192.5	4542.50305740539	4362.39990234375	0	0	0	0	0	0	0	0	0	0	0.073	0.633	0.272	0.016	0.002	0.001	0	0.001	0	0	0	0	0	0	0	0	0
GAL3.05 GAL80.35 GAL4.WT 170823 Plate_005	170822-Plate_005.A5	-204.399993896484	-61.5999984741211	-2.79999995231628	37.7999992370605	85.4000015258789	168	11488.3994140625	50.859306360152	38329.844579018	0.00604274134119381	0.0134486941849862	0.00181057917979588	6785	1313.43898940668	4042102.86580035	0.0073931537370873	0.0755018767455901	4098.58201915991	3970	4561.89755008391	4407.19970703125	0	0	0	0	0	0	0	0	0	0.001	0.081	0.639	0.258	0.015	0.002	0.001	0.001	0.001	0	0	0	0	0	0	0	0	0
GAL3.05 GAL80.36 GAL4.WT 170823 Plate_004	170822-Plate_004.E5	-212.800003051758	-61.5999984741211	0	43.3999977111816	91	185.569999694823	7488.60009765625	57.2822178088645	29351.4138184207	0.00955315870570108	0.0133676858434077	0.00108301530029812	6490	1049.81933495306	1548999.94416865	0.00711193568336425	0.107342499716273	4461.94946070878	4399.75	4693.76827085992	4533.89990234375	0	0	0	0	0	0	0	0	0	0.001	0.078	0.618	0.271	0.023	0.004	0.002	0.001	0.001	0	0	0	0	0	0	0	0	0
GAL3.05 GAL80.36 GAL4.WT 170823 Plate_005	170822-Plate_005.E5	-176.399993896484	-56	1.39999997615814	42	86.7999954223633	175	10033.7998046875	54.2016117435766	29398.3314660552	0.00718369740507257	0.0176520245555453	0.00475638328168998	6821	1141.22854863381	2290731.13446178	0.00874473876387673	0.00994068860865183	3907.40338660021	3740	4461.73957987339	4285.39990234375	0	0	0	0	0	0	0	0	0	0.001	0.071	0.641	0.262	0.018	0.002	0.002	0.001	0	0	0	0	0	0	0	0	0	0
GAL3.05 GAL80.37 GAL4.WT 170823 Plate_006	170822-Plate_006.A5	-186.199996948242	-53.2000007629395	5.59999990463257	51.7999992370605	103.599998474121	277.339997863768	88281.1953125	950.874432011428	32010255.2876529	0.0428781204111601	0.241622003389318	2.05007230414746	6810	21000.4407120796	327442156.619746	0.00895749956213806	0.00651801586267042	4303.91732745962	4197.5	4678.40890733268	4540.19970703125	0	0	0	0	0	0	0	0	0	0.001	0.062	0.588	0.285	0.021	0.005	0.001	0.002	0.001	0.001	0	0	0	0	0	0	0	0
GAL3.05 GAL80.37 GAL4.WT 170823 Plate_007	170822-Plate_007.A5	-219.800003051758	-49	9.80000019073486	56	112	317.799987792969	110838	1048.16064013793	42704109.7172948	0.0459531574266232	0.252656049882945	2.2386088380602	6746	21594.4938212733	488131989.872674	0.00759268873732858	0.0408201969411818	4387.03728135191	4323.75	4631.86609536337	4495.39990234375	0	0	0	0	0	0	0	0	0	0	0.056	0.553	0.318	0.026	0.006	0.004	0.002	0.001	0.001	0.001	0.001	0	0	0	0	0	0
GAL3.05 GAL80.38 GAL4.WT 170823 Plate_006	170822-Plate_006.E5	-176.399993896484	-50.3999977111816	9.80000019073486	53.2000007629395	102.199996948242	198.800003051758	80305.3984375	345.937898184457	9071957.04005739	0.0164670658682635	0.101673699069424	1.22742147781201	6680	17611.7705996427	249702570.372195	0.0071049792330431	0.0769732109138215	4325.33495508982	4181.75	4800.69653329449	4599.69995117188	0	0	0	0	0	0	0	0	0	0	0.058	0.583	0.322	0.02	0.002	0.001	0	0	0	0	0	0	0	0	0	0	0
GAL3.05 GAL80.38 GAL4.WT 170823 Plate_007	170822-Plate_007.E5	-197.399993896484	-49	8.39999961853027	51.7999992370605	100.799995422363	194.599990844727	80446.796875	399.746980124604	12150479.7389976	0.0156974136642248	0.111458805026641	1.0017779467957	6689	21959.052918643	304298318.588844	0.00609751055979417	0.228987724525595	4270.46217670803	4086.5	4812.96194410103	4587.7998046875	0	0	0	0	0	0	0	0	0	0.001	0.056	0.589	0.321	0.018	0.002	0.001	0.001	0	0	0	0	0	0	0	0	0	0
GAL3.05 GAL80.39 GAL4.WT 170823 Plate_008	170822-Plate_008.A5	-169.399993896484	-49	8.74999976158142	54.5999984741211	105	243.529991149902	26289.19921875	145.012006122591	509117.602103693	0.0368234250221828	0.0370378886679809	0.0232018360492758	6762	2457.95016810406	8170357.91861861	0.00708822980787167	0.0762477438569462	4106.97707778764	3910.25	4761.92062378832	4580.7998046875	0	0	0	0	0	0	0	0	0	0	0.055	0.58	0.307	0.022	0.005	0.003	0.004	0.003	0.003	0.004	0.003	0.002	0.001	0.001	0.001	0.001	0.001
GAL3.05 GAL80.39 GAL4.WT 170823 Plate_009	170822-Plate_009.A5	-222.599990844727	-58.7999992370605	7	54.5999984741211	109.199996948242	240.800003051758	12551	140.173634888799	337012.510060777	0.0366580113028868	0.0298826382452986	0.0134943490845761	6547	2358.61497192383	3950599.7124973	0.00885129819040126	0.00935697127206025	4799.72819612036	4717	4950.2733222352	4734.7998046875	0	0	0	0	0	0	0	0	0	0.001	0.076	0.551	0.313	0.023	0.004	0.003	0.003	0.002	0.002	0.005	0.004	0.002	0.004	0.002	0.002	0.001	0.002
GAL3.05 GAL80.40 GAL4.WT 170823 Plate_008	170822-Plate_008.E5	-368.199981689453	458.779983520508	14605.1499023438	24136.7001953125	37036.2998046875	62592.59921875	151530.390625	27227.1681744697	352640077.273125	0.95506121230218	6.91830745396951	22.1304854182914	6698	28499.5670835904	333202456.080123	0.00524425585966097	0.276581585728613	4358.0706927441	4222.5	4927.25978348539	4747.39990234375	0	0	0	0	0	0	0	0	0	0	0.001	0.008	0.018	0.017	0.012	0.008	0.006	0.004	0.003	0.002	0.002	0.003	0.003	0.003	0.004	0.004	0.005
GAL3.05 GAL80.40 GAL4.WT 170823 Plate_009	170822-Plate_009.E5	-464.799987792969	497.839996337891	15364.2998046875	26219.19921875	39003.298828125	63900.058984375	149507.390625	28749.862176972	369973677.026553	0.957418594371593	7.58889885545797	33.573447544923	6787	30020.5597408596	348504562.1274	0.00520214952107598	0.279578939432197	4298.55451598645	4173.5	4988.98356218115	4825.7998046875	0	0	0	0	0	0	0	0	0	0	0.001	0.008	0.015	0.017	0.012	0.008	0.005	0.003	0.006	0.003	0.003	0.003	0.002	0.002	0.004	0.004	0.006
GAL3.05 GAL80.41 GAL4.WT 170823 Plate_010	170822-Plate_010.A5	-186.199996948242	-44.7999992370605	15.3999996185303	61.5999984741211	120.400001525879	322	6104	99.73325145815	51133.4662237439	0.0382184772795667	0.0266728613563937	0.00358121048738502	6646	882.711009348471	530592.599823447	0.00660322747351145	0.127896133917899	4226.15964489919	4077.5	4851.31252740429	4692.7998046875	0	0	0	0	0	0	0	0	0	0.001	0.049	0.54	0.322	0.049	0.017	0.008	0.005	0.003	0.002	0.002	0.001	0.001	0	0.001	0	0	0
GAL3.05 GAL80.41 GAL4.WT 170823 Plate_011	170822-Plate_011.A5	-177.800003051758	-47.5999984741211	18.1999988555908	70	133	337.399993896484	9221.7998046875	107.797627833434	57041.9075495999	0.0406341388333077	0.0222780588566896	0.00194530231765974	6497	887.064379027395	599373.39815566	0.00561062277912848	0.344394245800751	4915.4959211944	4865.5	4959.42891246531	4778.19970703125	0	0	0	0	0	0	0	0	0	0	0.051	0.493	0.358	0.056	0.016	0.01	0.005	0.004	0.002	0.001	0.001	0.001	0	0	0	0	0
GAL3.05 GAL80.42 GAL4.WT 170823 Plate_010	170822-Plate_010.E5	-211.399993896484	-58.7999992370605	10.1500000953674	63	123.199996948242	322	5150.60009765625	94.8583396314287	41397.0035130556	0.0355894502700985	0.0198881415382289	0.00178490484811168	6294	830.031235286168	390107.081956075	0.00692261382834274	0.121347875323408	4818.56625357483	4745.25	4926.0734167399	4720.7998046875	0	0	0	0	0	0	0	0	0	0.002	0.073	0.507	0.326	0.056	0.017	0.008	0.004	0.004	0.001	0.002	0.001	0	0	0	0	0	0
GAL3.05 GAL80.42 GAL4.WT 170823 Plate_011	170822-Plate_011.E5	-175	-50.3999977111816	15.3999996185303	68.5999984741211	131.599990844727	352.239990234374	5724.60009765625	108.993547493995	53928.3696992087	0.0451232749263452	0.0221097369318584	0.00210394472463515	6449	879.551186682842	414176.715432868	0.00566031560602808	0.350116688359415	4944.05388432315	4888	4992.89227121726	4758.60009765625	0	0	0	0	0	0	0	0	0	0.001	0.059	0.491	0.347	0.057	0.019	0.009	0.006	0.004	0.003	0.002	0.001	0.001	0	0.001	0	0	0
GAL3.05 GAL80.43 GAL4.WT 170823 Plate_013	170822-Plate_013.A5	-190.399993896484	-67.1999969482422	-8.39999961853027	33.5999984741211	78.4000015258789	156.800003051758	17523.798828125	43.7532551849727	66278.9795123717	0.00456993634731516	0.0102146904039287	0.00178203841924873	6127	1620.09994288853	11413141.8944208	0.00791433891992551	0.0757357541623712	4347.59449975518	4191	3514.58831602818	3305.39990234375	0	0	0	0	0	0	0	0	0	0.001	0.098	0.656	0.232	0.009	0.002	0.001	0	0	0	0	0	0	0	0	0	0	0
GAL3.05 GAL80.43 GAL4.WT 170823 Plate_014	170822-Plate_014.A5	-187.599990844727	-63	-1.39999997615814	43.3999977111816	89.5999984741211	170.800003051758	5560.7998046875	52.1322542121585	19902.3762983691	0.00497667185069984	0.0115975121759526	0.00103900985392475	6430	1310.92497730255	1448379.56907301	0.00679209524340995	0.16635942434673	4516.27519440124	4435.25	4702.16119401852	4505.19995117188	0	0	0	0	0	0	0	0	0	0.001	0.089	0.607	0.284	0.014	0.002	0.001	0	0	0	0	0	0	0	0	0	0	0
[truncated: 13,517 more rows]
[truncated: 156 more columns]
